# Supplementary material for: Multiplex CRISPR-Cas9 knockout of EIL3, EIL4, and EIN2L advances soybean flowering time and pod set
Source: BMC Plant Biol. 2023 Oct 27;23:519. doi: 10.1186/s12870-023-04543-x (PMC10604859; doi:10.1186/s12870-023-04543-x)
Supplement: Supplementary file 5 — Additional file 5: Table S3. Differentially expressed genes. [file 12870_2023_4543_MOESM5_ESM.xls]

Table S3 Differentially expressed genes
#ID	CK1_Count	CK2_Count	CK3_Count	Z4-1_Count	Z4-2_Count	Z4-3_Count	CK1_FPKM	CK2_FPKM	CK3_FPKM	Z4-1_FPKM	Z4-2_FPKM	Z4-3_FPKM	FDR	log2FC	regulated
glyma.Wm82.gnm2.Glyma.06G294800	8	3	0	62	69	82	0.13386	0.049699	0	1.13301	1.340277	1.321679	2.99E-14	1.783320507	up
glyma.Wm82.gnm2.Glyma.05G030400	56	34	62	6	4	6	0.645709	0.510171	0.73073	0.066672	0.039823	0.055388	1.42E-12	-1.670422143	down
glyma.Wm82.gnm2.Glyma.12G025600	134	126	140	23	27	26	1.916262	2.341513	2.055935	0.313392	0.395435	0.310967	2.40E-24	-2.011574752	down
glyma.Wm82.gnm2.Glyma.08G230700	2827	2183	2589	1213	1202	1432	150.401505	151.388763	141.749771	62.222622	65.412239	64.911583	8.85E-118	-1.257254306	down
glyma.Wm82.gnm2.Glyma.07G187700	244	134	164	69	58	107	2.856591	2.042532	1.974033	0.773928	0.695951	1.070266	6.48E-11	-1.215832317	down
glyma.Wm82.gnm2.Glyma.11G236100	106	70	99	33	26	30	1.191649	1.012453	1.143268	0.349019	0.288995	0.282373	8.32E-11	-1.375993647	down
glyma.Wm82.gnm2.Glyma.07G243500	55	54	44	7	4	9	2.372094	3.039851	1.94613	0.265717	0.142933	0.331772	1.17E-11	-1.604053485	down
Glycine_max_newGene_866	2176	1538	2083	365	376	364	15.931111	14.44084	14.916849	2.41936	2.510615	2.401572	9.64E-253	-2.593622859	down
glyma.Wm82.gnm2.Glyma.01G204400	420	279	264	52	39	57	14.794525	12.791683	9.575645	1.719059	1.380365	1.76661	3.29E-51	-2.499935041	down
glyma.Wm82.gnm2.Glyma.17G031800	204	147	265	93	98	98	2.474893	2.317676	3.299087	1.084507	1.212961	1.011188	1.51E-11	-1.157741264	down
glyma.Wm82.gnm2.Glyma.05G169200	1003	787	924	37	39	29	18.15192	18.569742	17.202381	0.63973	0.711391	0.444739	1.17E-234	-4.420825223	down
glyma.Wm82.gnm2.Glyma.06G054700	144	140	157	814	673	799	6.240984	7.919641	7.003977	34.120811	29.911978	29.6115	1.24E-60	1.924836822	up
glyma.Wm82.gnm2.Glyma.01G121200	135	121	135	65	52	85	1.612041	1.877549	1.653288	0.745741	0.631471	0.864103	9.73E-08	-1.017362227	down
glyma.Wm82.gnm2.Glyma.20G137300	12	8	7	340	363	433	0.123566	0.102449	0.066583	3.374308	3.828982	3.801455	2.62E-88	3.709233115	up
glyma.Wm82.gnm2.Glyma.18G107100	1159	734	1011	480	429	550	15.176861	12.52259	13.618212	6.064357	5.736534	6.137601	2.02E-44	-1.227714722	down
glyma.Wm82.gnm2.Glyma.01G221600	39	17	30	111	97	95	0.52617	0.291388	0.415176	1.438583	1.331202	1.091803	1.23E-06	1.083675859	up
glyma.Wm82.gnm2.Glyma.14G038300	6500	4369	5371	3278	2762	3264	223.695114	195.960037	190.196594	108.775597	97.216805	95.725876	4.82E-74	-1.068972399	down
Glycine_max_newGene_2827	480	290	394	203	148	188	4.038978	3.210345	3.427357	1.666156	1.282721	1.357553	4.95E-21	-1.261542427	down
glyma.Wm82.gnm2.Glyma.10G229900	78	27	42	183	231	165	0.764884	0.348373	0.421194	1.740929	2.340061	1.386192	5.77E-10	1.286701994	up
glyma.Wm82.gnm2.Glyma.13G297800	327	257	327	698	732	946	4.734519	4.856588	4.869446	9.749377	10.844751	11.681399	3.36E-24	1.030260907	up
Glycine_max_newGene_237	98	61	108	23	36	21	0.509914	0.425997	0.621906	0.108976	0.200492	0.091927	1.31E-09	-1.350666421	down
glyma.Wm82.gnm2.Glyma.01G073600	77	64	111	630	616	701	1.352123	1.482173	2.019643	10.787171	11.19769	10.62425	1.12E-74	2.405768498	up
glyma.Wm82.gnm2.Glyma.07G075400	10	27	19	87	65	87	0.353262	1.300269	0.721345	3.178812	2.513794	2.800127	2.14E-05	1.033515169	up
glyma.Wm82.gnm2.Glyma.02G028300	309	173	256	0	0	0	9.754075	7.10274	8.321413	0	0	0	4.73E-91	-4.197610365	down
glyma.Wm82.gnm2.Glyma.18G026500	258	209	278	94	85	104	4.923846	5.192619	5.460704	1.730376	1.660754	1.680266	3.66E-23	-1.486350384	down
glyma.Wm82.gnm2.Glyma.08G056400	316	227	340	763	928	1017	6.637717	6.311352	7.40649	15.531393	20.131439	18.239536	2.62E-32	1.253694557	up
glyma.Wm82.gnm2.Glyma.04G005400	24802	16793	20913	8457	8026	9869	573.858398	506.384644	497.897797	188.679428	189.913315	194.61171	5.02E-287	-1.519959475	down
glyma.Wm82.gnm2.Glyma.18G260200	383	262	336	152	125	197	8.700093	7.737288	7.861433	3.319727	2.907915	3.818075	6.48E-19	-1.214417733	down
glyma.Wm82.gnm2.Glyma.01G061000	288	210	277	127	126	160	7.481481	7.08608	7.40597	3.16959	3.333705	3.525332	2.53E-14	-1.078354165	down
glyma.Wm82.gnm2.Glyma.19G081200	166	118	141	443	421	441	1.192125	1.102456	1.042871	3.066342	3.092243	2.698501	2.54E-21	1.219973279	up
glyma.Wm82.gnm2.Glyma.14G051900	38918	28259	31061	13006	10654	12866	2087.155029	1975.126587	1714.078369	672.530212	584.337708	588.042908	1.67E-59	-1.629667983	down
glyma.Wm82.gnm2.Glyma.02G258600	73	47	48	222	217	218	2.973644	2.45771	1.98599	8.740308	9.051508	7.589988	2.26E-15	1.393851381	up
Glycine_max_newGene_97	189	149	196	0	0	0	1.455679	1.43333	1.494447	0	0	0	1.24E-72	-3.827948799	down
glyma.Wm82.gnm2.Glyma.08G203800	2225	1577	1925	1001	960	1110	78.396656	72.35366	69.856811	34.023854	34.590335	33.333671	3.86E-80	-1.165181291	down
glyma.Wm82.gnm2.Glyma.09G058400	0	0	0	40	44	53	0	0	0	0.683938	0.785006	0.795587	7.23E-13	1.672890945	up
glyma.Wm82.gnm2.Glyma.18G104400	758	570	804	418	343	388	10.181061	9.962334	11.104602	5.405144	4.711456	4.431686	1.86E-28	-1.11795755	down
Glycine_max_newGene_3783	0	0	0	1235	1188	1231	0	0	0	20.9501	20.778501	18.31754	3.06E-227	5.887845723	up
glyma.Wm82.gnm2.Glyma.13G345100	54	48	67	240	260	309	0.894835	1.034284	1.152649	3.889032	4.466774	4.428733	6.90E-24	1.661939901	up
glyma.Wm82.gnm2.Glyma.16G195100	113	109	146	2	0	0	1.100387	1.392341	1.471746	0.017221	0	0	1.05E-47	-3.19666233	down
glyma.Wm82.gnm2.Glyma.16G137600	276	231	266	73	66	82	1.76562	1.927587	1.746898	0.445755	0.425892	0.445567	1.79E-33	-1.834215379	down
glyma.Wm82.gnm2.Glyma.15G119200	521	370	439	189	233	238	13.184266	12.194198	11.445168	4.595449	6.021459	5.133686	5.87E-24	-1.205112612	down
glyma.Wm82.gnm2.Glyma.19G169800	177	155	181	0	0	0	11.760088	13.4098	12.379302	0	0	0	6.31E-70	-3.770352343	down
glyma.Wm82.gnm2.Glyma.02G162700	69	67	60	206	169	224	2.423891	3.078658	2.177408	7.045254	6.129313	6.765157	1.37E-09	1.084034216	up
glyma.Wm82.gnm2.Glyma.01G131200	453	368	411	217	189	262	17.48283	18.512894	16.329447	8.082579	7.456427	8.618835	3.52E-20	-1.098782565	down
glyma.Wm82.gnm2.Glyma.10G292200	2598	1695	2309	1180	1114	1444	79.162895	67.31279	72.407463	34.65295	34.705933	37.486767	2.31E-61	-1.083441884	down
glyma.Wm82.gnm2.Glyma.02G307500	320	266	400	973	995	1132	12.330818	13.388856	15.902133	36.253429	39.313118	37.265572	1.19E-39	1.294627136	up
glyma.Wm82.gnm2.Glyma.13G321100	1836	1297	1831	985	958	947	22.347839	20.586671	22.935774	11.535698	11.916357	9.815737	7.19E-43	-1.031226011	down
glyma.Wm82.gnm2.Glyma.10G247200	136	113	131	401	344	454	7.418921	8.030728	7.385768	21.216242	19.291397	21.221483	2.45E-20	1.235001215	up
glyma.Wm82.gnm2.Glyma.04G116900	82	68	67	23	32	27	1.428578	1.535126	1.20023	0.37124	0.561536	0.388924	3.39E-07	-1.153023949	down
glyma.Wm82.gnm2.Glyma.19G057500	95	77	66	36	34	16	1.795357	1.87471	1.283216	0.651414	0.653691	0.25733	1.70E-06	-1.120346012	down
glyma.Wm82.gnm2.Glyma.16G215100	30	17	20	119	119	169	0.585125	0.424498	0.401929	2.238139	2.363608	2.799439	2.08E-15	1.653422252	up
glyma.Wm82.gnm2.Glyma.16G079500	352	291	376	894	731	1000	30.030573	32.369801	32.994171	73.576302	63.794842	72.764488	4.35E-24	1.014641186	up
glyma.Wm82.gnm2.Glyma.08G069100	57	34	38	11	13	16	3.952519	3.060093	2.663953	0.716952	0.905915	0.91759	1.42E-05	-1.069380013	down
glyma.Wm82.gnm2.Glyma.09G203500	1220	922	1161	549	481	566	12.745952	12.550746	12.47778	5.5278	5.133505	5.038289	9.63E-63	-1.29907605	down
glyma.Wm82.gnm2.Glyma.10G119600	308	258	399	0	0	0	5.514989	6.023122	7.343927	0	0	0	1.89E-111	-4.546905106	down
glyma.Wm82.gnm2.Glyma.18G043600	9398	7231	8710	3174	3203	3842	128.991455	129.345932	123.02124	41.998081	44.965981	44.941849	0	-1.59199847	down
glyma.Wm82.gnm2.Glyma.19G062900	108	94	112	264	301	351	7.427494	8.475366	7.920957	17.566221	21.280203	20.669867	1.58E-13	1.103511989	up
glyma.Wm82.gnm2.Glyma.07G196800	76	54	54	13	19	16	0.577057	0.527886	0.414579	0.092021	0.143014	0.103039	6.43E-09	-1.352297204	down
glyma.Wm82.gnm2.Glyma.09G161700	151	80	138	468	493	395	2.221716	1.473039	2.28665	7.529645	8.506298	5.513201	1.19E-20	1.416381893	up
glyma.Wm82.gnm2.Glyma.16G204700	232	216	250	546	578	700	2.145664	2.608375	2.377929	4.875529	5.476945	5.52645	3.98E-19	1.014611535	up
Glycine_max_newGene_4700	97	55	112	35	34	28	0.827741	0.605654	0.97937	0.284125	0.297626	0.202073	9.33E-08	-1.185845328	down
glyma.Wm82.gnm2.Glyma.17G022400	443	281	368	193	182	233	10.369924	8.577773	8.868785	4.378504	4.367558	4.652516	1.25E-16	-1.041476546	down
glyma.Wm82.gnm2.Glyma.18G225100	6562	5054	6141	2126	1779	2193	77.595253	77.889931	74.726654	24.234436	21.507347	22.101402	5.16E-282	-1.811257518	down
glyma.Wm82.gnm2.Glyma.09G073200	28	7	24	81	95	93	0.206879	0.05875	0.177628	0.579484	0.717566	0.585076	1.56E-07	1.220293686	up
glyma.Wm82.gnm2.Glyma.16G137300	8	4	9	65	74	86	0.051182	0.027136	0.061513	0.416531	0.505462	0.489732	4.28E-13	1.685198422	up
glyma.Wm82.gnm2.Glyma.04G054400	388	327	328	1663	1463	1846	16.84586	18.524527	14.649102	69.763763	65.099991	68.443886	2.45E-110	1.882635388	up
glyma.Wm82.gnm2.Glyma.13G194900	658	499	619	18	51	29	8.570107	8.462857	8.290183	0.221442	0.676563	0.315207	6.34E-25	-2.353855914	down
glyma.Wm82.gnm2.Glyma.18G254000	12	4	2	60	50	70	0.096662	0.035318	0.010317	0.480346	0.421541	0.49802	3.51E-09	1.416870999	up
glyma.Wm82.gnm2.Glyma.05G157200	396	275	392	132	102	156	7.378402	6.687653	7.531881	2.375245	1.942316	2.483984	8.90E-31	-1.567421866	down
glyma.Wm82.gnm2.Glyma.18G078300	104	65	76	236	296	233	1.737964	1.598143	1.295157	3.819613	5.071339	3.315991	4.29E-11	1.148186447	up
glyma.Wm82.gnm2.Glyma.02G010300	7572	5384	6875	3866	3496	4297	79.315234	73.426109	74.035539	39.111831	37.453441	38.468667	5.56E-136	-1.045968363	down
glyma.Wm82.gnm2.Glyma.19G155100	136	72	61	33	35	50	6.879306	4.723417	3.148366	1.579757	1.798737	2.152128	1.26E-05	-1.005093765	down
glyma.Wm82.gnm2.Glyma.09G107600	201	152	227	0	0	0	10.282653	10.109884	11.958512	0	0	0	1.68E-76	-3.91232003	down
glyma.Wm82.gnm2.Glyma.15G115300	822	563	713	244	252	332	50.295364	44.848213	44.906994	14.348067	15.745058	17.274885	5.71E-53	-1.547001433	down
glyma.Wm82.gnm2.Glyma.20G139300	167	121	149	2	0	0	1.701399	1.610021	1.568066	0.014013	0	0	7.56E-59	-3.486180978	down
glyma.Wm82.gnm2.Glyma.05G194400	3279	2400	2913	1363	1318	1576	51.806857	49.412377	47.372146	20.766033	21.302805	21.23465	2.92E-134	-1.286543124	down
glyma.Wm82.gnm2.Glyma.15G181500	2025	1572	1773	848	694	903	30.673256	31.137335	26.970546	12.523598	10.52574	11.340362	1.26E-83	-1.393777635	down
glyma.Wm82.gnm2.Glyma.03G022500	476	277	375	199	161	178	6.879807	5.21502	5.570076	2.770291	2.380847	2.184241	3.45E-19	-1.215922027	down
glyma.Wm82.gnm2.Glyma.20G158700	24793	18452	22080	8549	8097	9931	726.790894	704.933899	666.02356	241.64624	242.736618	248.093552	0	-1.581270747	down
glyma.Wm82.gnm2.Glyma.17G258200	31	19	53	112	93	153	2.163494	1.632252	3.69641	7.45319	6.542131	8.981942	3.23E-06	1.049397964	up
glyma.Wm82.gnm2.Glyma.12G013200	165	129	191	414	391	494	2.167381	2.231792	2.597277	5.300548	5.31377	5.592456	8.58E-16	1.035275502	up
glyma.Wm82.gnm2.Glyma.17G087900	113	95	95	356	291	388	1.177454	1.264378	0.991029	3.610918	3.483321	3.40767	3.83E-19	1.307203438	up
Glycine_max_newGene_2405	427	264	437	88	94	81	2.350385	1.756125	2.334881	0.490128	0.505779	0.344537	6.43E-46	-2.08772568	down
Glycine_max_newGene_3439	8	11	12	153	146	107	0.059808	0.120668	0.124399	1.915012	1.505227	1.008752	3.12E-22	2.124950409	up
glyma.Wm82.gnm2.Glyma.17G218600	27	14	8	85	71	103	0.770566	0.526394	0.212475	2.348707	2.073941	2.521651	5.51E-08	1.27564153	up
glyma.Wm82.gnm2.Glyma.01G018100	45	39	40	152	150	149	1.410139	1.59261	1.30601	4.685062	4.901623	4.059309	2.37E-10	1.232561443	up
glyma.Wm82.gnm2.Glyma.13G215300	102	82	79	382	313	447	2.61691	2.730809	2.07475	9.487924	8.247543	9.817683	1.58E-27	1.603237573	up
glyma.Wm82.gnm2.Glyma.15G263300	129	120	147	8	0	7	2.101925	2.536911	2.454225	0.121319	0	0.084735	1.58E-42	-2.936313806	down
glyma.Wm82.gnm2.Glyma.20G017900	18722	14045	16848	6440	5760	7291	841.045837	822.270691	778.824158	278.947693	264.632538	279.141113	0	-1.629537578	down
Glycine_max_newGene_3036	31	21	44	179	195	148	0.167144	0.148173	0.32752	0.981603	1.098445	0.729835	1.72E-15	1.613065337	up
glyma.Wm82.gnm2.Glyma.04G033600	1245	999	1073	298	273	303	23.001998	23.93968	20.292622	5.324541	5.13197	4.793953	6.36E-123	-2.125815377	down
glyma.Wm82.gnm2.Glyma.19G127900	66	59	58	305	251	309	5.992225	6.946541	5.341669	26.734451	23.316074	23.929953	5.97E-25	1.661205671	up
glyma.Wm82.gnm2.Glyma.03G244300	146	107	142	83	46	69	2.167042	2.072502	2.161144	1.185266	0.687823	0.873443	2.25E-07	-1.018540461	down
glyma.Wm82.gnm2.Glyma.18G084600	100	71	77	18	25	20	2.597859	2.416199	2.054053	0.450285	0.669933	0.442069	4.21E-12	-1.522509347	down
glyma.Wm82.gnm2.Glyma.17G039900	165	138	222	81	92	81	7.183946	7.856776	9.986278	3.419322	4.08476	2.999373	1.02E-09	-1.101422479	down
Glycine_max_newGene_2995	67	62	53	17	30	24	1.696352	2.247997	1.37191	0.462671	0.624801	0.596287	1.21E-05	-1.042934885	down
Glycine_max_newGene_4593	40	9	23	169	105	129	0.437641	0.11483	0.253329	2.073131	1.184045	1.604014	6.36E-11	1.464523657	up
Glycine_max_newGene_2824	7	0	2	52	81	49	0.046888	0	0.012008	0.389152	0.646451	0.32123	2.36E-11	1.583579883	up
glyma.Wm82.gnm2.Glyma.17G140000	40	30	36	184	153	200	2.000961	1.920221	1.837328	8.867121	7.843321	8.534312	6.76E-18	1.61700402	up
glyma.Wm82.gnm2.Glyma.15G119900	90	91	106	32	18	20	5.168891	6.771777	6.277284	1.727364	1.044442	0.959043	2.31E-13	-1.591438376	down
glyma.Wm82.gnm2.Glyma.19G120600	2556	1870	2600	1087	1208	1564	31.744165	30.25425	33.221195	13.01416	15.333304	16.546961	4.51E-53	-1.127023553	down
glyma.Wm82.gnm2.Glyma.07G193500	12883	9858	12429	969	909	867	147.319702	146.908371	146.242218	10.679419	10.626398	8.442911	0	-3.768991223	down
glyma.Wm82.gnm2.Glyma.11G249900	382	238	354	167	163	186	4.43229	3.603256	4.224316	1.869642	1.938287	1.841511	2.00E-16	-1.090873372	down
glyma.Wm82.gnm2.Glyma.14G065100	252	192	252	88	61	80	3.90418	3.882471	4.021455	1.310892	0.95476	1.056112	1.89E-24	-1.62799162	down
glyma.Wm82.gnm2.Glyma.17G149700	24	11	9	69	72	75	0.686986	0.407125	0.243279	1.93381	2.133027	1.849967	6.55E-07	1.187542257	up
glyma.Wm82.gnm2.Glyma.15G274300	59	43	70	159	185	176	2.590817	2.451367	3.182207	6.774086	8.357715	6.615382	1.31E-08	1.066210355	up
glyma.Wm82.gnm2.Glyma.07G072600	43	39	40	134	138	113	0.589093	0.707666	0.586093	1.827141	1.998911	1.397005	7.48E-07	1.034176052	up
glyma.Wm82.gnm2.Glyma.04G140100	19	9	7	227	203	237	0.176497	0.108409	0.065588	2.065821	1.958268	1.90058	2.96E-45	2.801729876	up
glyma.Wm82.gnm2.Glyma.09G131500	502	364	499	1598	1387	1747	4.957593	4.687298	5.068009	15.224486	14.013056	14.710002	1.53E-77	1.456943562	up
glyma.Wm82.gnm2.Glyma.18G175400	16	18	34	117	98	128	0.21984	0.325667	0.484371	1.589158	1.409945	1.53161	2.59E-10	1.389417321	up
glyma.Wm82.gnm2.Glyma.10G013000	93	67	85	23	32	34	5.178316	4.812111	4.82286	1.202553	1.792114	1.584377	1.40E-08	-1.236923083	down
glyma.Wm82.gnm2.Glyma.18G103900	54	46	43	0	0	0	1.000561	1.100369	0.813882	0	0	0	1.18E-18	-2.048014082	down
Glycine_max_newGene_5699	730	696	768	0	0	0	9.179141	11.420519	9.952975	0	0	0	1.14E-202	-5.681111349	down
glyma.Wm82.gnm2.Glyma.09G010800	15	8	13	134	153	148	0.460597	0.291068	0.390684	4.007351	4.847786	3.92175	3.51E-26	2.225472576	up
Glycine_max_newGene_4205	129	84	180	43	45	36	2.377773	2.056364	3.473157	0.799747	0.76126	0.506046	6.30E-12	-1.423315298	down
glyma.Wm82.gnm2.Glyma.06G234700	2	1	2	158	122	184	0.057136	0.020634	0.056432	5.220992	4.272369	5.369002	1.66E-42	2.995549683	up
Glycine_max_newGene_6054	0	0	0	400	374	506	0	0	0	4.150033	3.989269	4.508841	1.18E-112	4.525881074	up
Glycine_max_newGene_6056	0	0	0	133	108	165	0	0	0	3.057808	2.63743	3.363899	1.56E-40	2.9788195	up
glyma.Wm82.gnm2.Glyma.20G006700	16	10	17	125	118	134	0.332107	0.25268	0.370007	2.561565	2.566446	2.429591	9.58E-20	1.930600559	up
glyma.Wm82.gnm2.Glyma.14G178500	525	318	438	205	228	277	10.637961	8.393928	9.141691	4.010356	4.714184	4.787656	1.46E-17	-1.049097504	down
glyma.Wm82.gnm2.Glyma.07G237400	234	205	177	894	844	924	4.853479	5.543203	3.781494	17.892397	17.929047	16.358974	2.21E-53	1.698344273	up
glyma.Wm82.gnm2.Glyma.09G022300	82	53	75	27	12	28	1.601729	1.350834	1.49934	0.498143	0.240264	0.457001	7.60E-08	-1.242047522	down
glyma.Wm82.gnm2.Glyma.09G104800	0	0	0	63	53	85	0	0	0	2.23709	2.017129	2.689324	3.06E-19	2.084148377	up
glyma.Wm82.gnm2.Glyma.20G154800	12	10	28	119	71	72	0.136508	0.155904	0.342883	1.379896	0.873425	0.73364	4.17E-07	1.21335678	up
glyma.Wm82.gnm2.Glyma.04G104400	952	679	883	497	475	516	20.444195	19.529133	20.081396	10.39421	10.299837	9.29328	1.18E-32	-1.005918197	down
Glycine_max_newGene_5265	58	41	91	240	209	277	0.440786	0.616865	0.880701	1.853718	1.661388	1.789998	7.41E-14	1.349018999	up
glyma.Wm82.gnm2.Glyma.16G195800	145	95	154	52	40	53	4.697285	4.00134	5.115588	1.603309	1.307276	1.441396	1.80E-12	-1.356917213	down
Glycine_max_newGene_1014	11	7	4	51	49	68	0.109064	0.091161	0.034234	0.511406	0.518378	0.598727	7.39E-08	1.300767526	up
glyma.Wm82.gnm2.Glyma.02G169100	20	3	16	340	302	453	0.226967	0.038793	0.183217	3.80674	3.582253	4.481078	3.49E-72	3.362851689	up
glyma.Wm82.gnm2.Glyma.14G220900	22972	16116	19334	9683	8523	10676	436.598938	399.190979	378.108856	177.451172	165.667786	172.933121	4.86E-188	-1.2932382	down
glyma.Wm82.gnm2.Glyma.16G159100	50	52	102	285	312	310	0.299272	0.407173	0.630301	1.64854	1.919117	1.588601	1.75E-17	1.523295277	up
glyma.Wm82.gnm2.Glyma.04G084600	136	94	159	66	53	57	8.387198	7.55602	10.051202	3.904057	3.345343	2.979884	7.41E-09	-1.125908422	down
glyma.Wm82.gnm2.Glyma.06G094000	2889	2125	2539	1281	1251	1654	21.555626	20.625452	19.508345	9.21687	9.523659	10.517897	8.90E-76	-1.125603865	down
glyma.Wm82.gnm2.Glyma.05G202200	161	147	147	66	57	92	3.901601	4.621115	3.648896	1.533836	1.394603	1.888016	5.04E-10	-1.140560727	down
glyma.Wm82.gnm2.Glyma.08G189300	5359	3736	4459	1314	1231	1547	43.203369	39.252876	36.99472	10.21018	10.146664	10.630222	1.85E-286	-1.987215515	down
glyma.Wm82.gnm2.Glyma.16G071700	133	85	130	396	350	429	5.168946	4.234346	5.183344	15.159377	13.964222	14.201768	1.80E-22	1.328548291	up
glyma.Wm82.gnm2.Glyma.05G165700	178	91	152	609	571	671	1.848499	1.228835	1.62822	6.124497	6.088994	5.962846	1.12E-43	1.709916818	up
glyma.Wm82.gnm2.Glyma.10G285600	67	46	65	263	287	267	2.825972	2.513446	2.847326	10.828683	12.527657	9.685367	3.95E-23	1.627507387	up
glyma.Wm82.gnm2.Glyma.03G208100	11	6	8	54	43	63	0.221043	0.142363	0.159275	1.103828	0.939037	1.142873	5.89E-07	1.215309643	up
glyma.Wm82.gnm2.Glyma.18G085800	1305	991	1141	364	408	422	22.27672	22.04545	20.044933	5.995452	7.111062	6.136847	9.94E-98	-1.751722586	down
glyma.Wm82.gnm2.Glyma.16G170100	317	204	306	103	46	84	9.385341	7.869632	9.332576	2.921829	1.39306	2.109151	6.17E-24	-1.747922013	down
glyma.Wm82.gnm2.Glyma.07G090600	20	15	10	58	68	74	0.708115	0.66274	0.343826	1.971617	2.43813	2.226102	5.17E-06	1.097741192	up
glyma.Wm82.gnm2.Glyma.17G117200	311	245	288	111	93	146	19.873262	20.410343	18.972513	6.821599	6.082861	7.952648	5.49E-22	-1.396782884	down
glyma.Wm82.gnm2.Glyma.20G139700	398	317	384	110	99	129	4.060783	4.220749	4.031417	1.075696	1.02665	1.117084	1.53E-43	-1.813485395	down
Glycine_max_newGene_1194	17	17	26	123	87	69	0.549183	0.644777	0.57895	2.782395	2.4794	2.53222	2.84E-07	1.203437002	up
Glycine_max_newGene_1227	85	65	56	32	33	13	0.919151	0.937895	0.560013	0.384728	0.58168	0.105727	3.02E-05	-1.012185958	down
glyma.Wm82.gnm2.Glyma.02G023400	7	18	6	56	48	96	0.301286	1.14726	0.304218	2.658116	2.426416	4.06968	3.89E-06	1.136187854	up
glyma.Wm82.gnm2.Glyma.14G062700	954	689	794	421	475	535	34.825468	32.610366	29.887191	14.975444	17.647596	16.724042	6.13E-29	-1.016009284	down
glyma.Wm82.gnm2.Glyma.13G043800	758	568	727	231	269	269	7.551487	7.377944	7.453401	2.214721	2.73914	2.28141	6.38E-58	-1.615913434	down
glyma.Wm82.gnm2.Glyma.17G139900	55	31	39	0	7	10	2.721533	1.970191	1.973487	0	0.310887	0.392234	5.84E-08	-1.307434714	down
glyma.Wm82.gnm2.Glyma.20G093300	4650	3315	4040	2049	1763	2136	324.908356	301.886108	290.444183	138.030289	125.959137	127.201599	1.48E-126	-1.283139365	down
glyma.Wm82.gnm2.Glyma.18G210800	687	455	571	348	275	343	68.842827	59.434711	58.855721	33.565834	28.141197	29.261314	4.11E-22	-1.046899481	down
glyma.Wm82.gnm2.Glyma.19G157000	43	34	42	170	191	143	0.356516	0.366826	0.357509	1.384413	1.64668	1.020545	2.20E-12	1.387033508	up
glyma.Wm82.gnm2.Glyma.06G288200	5	9	0	48	54	57	0.210983	0.54466	0	2.330052	2.76714	2.432262	6.81E-08	1.303541892	up
glyma.Wm82.gnm2.Glyma.04G132300	158	174	169	0	0	0	11.433725	16.420507	12.596698	0	0	0	5.33E-65	-3.669054606	down
glyma.Wm82.gnm2.Glyma.08G247800	182	137	173	85	80	68	3.688814	3.615025	3.614584	1.657781	1.652369	1.16445	1.33E-10	-1.134720554	down
glyma.Wm82.gnm2.Glyma.12G094400	15	11	9	62	49	53	0.208928	0.198498	0.129618	0.85356	0.709814	0.645243	1.87E-05	1.054529276	up
glyma.Wm82.gnm2.Glyma.15G021400	882	651	827	143	112	136	6.789376	6.533407	6.550448	1.056837	0.879149	0.892696	3.04E-138	-2.702508607	down
glyma.Wm82.gnm2.Glyma.14G064600	4181	3353	4463	9882	10013	11125	39.183402	40.940946	43.041368	89.32275	95.998181	88.874722	7.60E-120	1.067753137	up
glyma.Wm82.gnm2.Glyma.09G163900	125	63	79	15	15	30	4.219942	2.784165	2.735889	0.485307	0.495526	0.848404	1.85E-12	-1.57650473	down
glyma.Wm82.gnm2.Glyma.14G092000	5	6	0	49	52	44	0.104697	0.179926	0	1.072382	1.21811	0.856134	3.03E-08	1.332468123	up
glyma.Wm82.gnm2.Glyma.13G341400	26	20	24	85	76	98	0.460625	0.443726	0.44001	1.450358	1.371978	1.482542	1.48E-06	1.089082618	up
glyma.Wm82.gnm2.Glyma.11G013100	4	17	10	65	71	85	0.057144	0.351728	0.152178	0.998629	1.155634	1.157816	4.60E-08	1.312897293	up
glyma.Wm82.gnm2.Glyma.20G015900	231	163	193	951	705	960	10.013995	9.214819	8.605057	39.884342	31.338085	35.589821	3.39E-53	1.739394955	up
glyma.Wm82.gnm2.Glyma.12G184800	57	59	75	200	152	226	2.745909	3.739208	3.738437	9.472658	7.631576	9.47807	1.31E-08	1.054669136	up
glyma.Wm82.gnm2.Glyma.13G316500	42	32	39	162	125	200	2.004685	2.030193	1.952516	7.599485	6.215263	8.283805	7.74E-13	1.400295035	up
glyma.Wm82.gnm2.Glyma.15G107100	658	464	453	113	127	164	8.985575	8.262669	6.369348	1.483868	1.770641	1.900273	3.39E-53	-2.042927446	down
glyma.Wm82.gnm2.Glyma.14G209600	426	314	287	135	175	198	5.320298	5.113068	3.686206	1.618142	2.230083	2.109284	4.62E-15	-1.164062514	down
glyma.Wm82.gnm2.Glyma.15G175700	63	33	56	0	0	0	6.227144	4.259026	5.77559	0	0	0	3.50E-19	-2.078398486	down
glyma.Wm82.gnm2.Glyma.13G217400	297	239	262	123	125	188	3.988211	4.187047	3.620018	1.592793	1.717454	2.146661	1.96E-12	-1.045638327	down
glyma.Wm82.gnm2.Glyma.08G351800	62	60	48	18	15	15	1.209646	1.435772	0.911856	0.312061	0.27638	0.228301	9.50E-08	-1.262620035	down
glyma.Wm82.gnm2.Glyma.08G183500	45	28	28	224	151	202	1.101025	0.878888	0.69491	5.418982	3.869781	4.291914	1.48E-18	1.708092168	up
glyma.Wm82.gnm2.Glyma.10G025200	7	11	11	99	85	115	0.295615	0.637801	0.492749	4.395621	3.997812	4.545779	1.93E-16	1.844323162	up
glyma.Wm82.gnm2.Glyma.01G124100	114	63	104	34	23	37	2.955498	2.117271	2.822364	0.85917	0.618552	0.928487	7.26E-10	-1.324021678	down
glyma.Wm82.gnm2.Glyma.05G191300	626	503	622	214	175	243	13.598461	14.258492	13.90856	4.48222	3.880473	4.488481	8.20E-53	-1.659451243	down
glyma.Wm82.gnm2.Glyma.04G113900	14	8	23	95	87	56	1.15257	0.837232	1.920407	7.518512	7.27274	3.928957	3.99E-07	1.217163655	up
Glycine_max_newGene_77	135	114	125	0	0	0	0.635993	1.207444	0.611605	0	0	0	3.71E-52	-3.337140745	down
glyma.Wm82.gnm2.Glyma.08G324100	18	15	28	138	127	181	1.150472	1.253702	1.85498	8.736537	8.541076	10.113834	4.77E-19	1.839007398	up
glyma.Wm82.gnm2.Glyma.07G068100	49	44	48	10	15	5	4.897196	5.758086	5.011399	0.93654	1.513631	0.394825	1.46E-07	-1.27343874	down
glyma.Wm82.gnm2.Glyma.08G068100	341	246	293	117	133	142	5.34409	5.002088	4.699329	1.800136	2.129739	1.905358	1.98E-21	-1.31189735	down
glyma.Wm82.gnm2.Glyma.15G093700	64	62	62	186	231	249	1.102399	1.385534	1.099098	3.099974	4.082476	3.670552	3.53E-13	1.269510472	up
Glycine_max_newGene_966	0	0	0	386	340	325	0	0	0	4.466657	4.20755	3.351503	1.33E-93	4.223595533	up
glyma.Wm82.gnm2.Glyma.17G054500	60	29	55	181	188	195	0.76757	0.483675	0.721009	2.241882	2.474984	2.138891	1.67E-13	1.366372022	up
glyma.Wm82.gnm2.Glyma.06G211200	11	7	8	91	83	91	0.159131	0.125943	0.111663	1.302892	1.264527	1.156021	3.03E-15	1.790982444	up
glyma.Wm82.gnm2.Glyma.08G116700	425	270	339	153	172	213	7.278846	6.035433	5.97787	2.528646	3.010288	3.107399	4.48E-17	-1.119362766	down
glyma.Wm82.gnm2.Glyma.09G196400	385	316	325	180	188	136	5.535161	5.905082	4.800452	2.487606	2.764499	1.657159	1.42E-14	-1.157547397	down
glyma.Wm82.gnm2.Glyma.16G123300	160	142	151	1	0	1	16.264126	18.734554	15.740784	0.025506	0	0.014452	1.33E-60	-3.531280556	down
Glycine_max_newGene_1832	0	0	0	49	53	72	0	0	0	0.999538	1.146616	1.296569	1.34E-16	1.927301144	up
glyma.Wm82.gnm2.Glyma.02G143600	1051	672	839	435	359	470	15.340649	12.799954	12.603918	6.116164	5.355229	5.836047	1.98E-38	-1.244224864	down
glyma.Wm82.gnm2.Glyma.13G223300	98	52	75	240	176	232	2.756548	1.911909	2.168637	6.547483	5.091277	5.606183	5.56E-09	1.040028147	up
glyma.Wm82.gnm2.Glyma.18G103500	2230	1764	2302	0	0	0	33.978844	35.027382	36.093735	0	0	0	0	-7.076165015	down
glyma.Wm82.gnm2.Glyma.01G065600	44	45	46	2	0	3	0.890969	1.187506	0.94444	0.031654	0	0.040233	7.85E-15	-1.821019359	down
glyma.Wm82.gnm2.Glyma.09G208800	102	51	79	26	22	18	8.276464	5.329191	6.543241	2.03894	1.789177	1.199145	2.33E-09	-1.353344063	down
glyma.Wm82.gnm2.Glyma.04G143500	0	0	0	158	138	148	0	0	0	9.611147	8.90383	7.962832	2.56E-45	3.127104667	up
glyma.Wm82.gnm2.Glyma.06G060100	402	298	368	153	189	210	8.498797	8.189894	8.003786	3.101656	4.076026	3.777202	5.11E-19	-1.140835824	down
glyma.Wm82.gnm2.Glyma.10G241100	30	41	74	232	187	251	0.557094	0.988444	1.430301	4.211285	3.6136	4.037385	1.91E-13	1.457162258	up
glyma.Wm82.gnm2.Glyma.08G136200	1976	1388	1778	922	761	1029	43.619396	39.63549	40.943101	20.331852	17.109962	19.60826	4.24E-63	-1.183259118	down
glyma.Wm82.gnm2.Glyma.17G002900	80	58	62	8	17	5	4.191206	3.915238	3.381384	0.39422	0.927877	0.19258	1.82E-12	-1.643798149	down
glyma.Wm82.gnm2.Glyma.15G024100	100	90	69	30	20	21	0.845174	0.992279	0.603019	0.239775	0.169829	0.148242	9.15E-11	-1.44284289	down
glyma.Wm82.gnm2.Glyma.16G145200	560	432	502	135	146	144	14.767855	14.823909	13.606925	3.417428	3.922476	3.238132	9.74E-61	-1.947529249	down
glyma.Wm82.gnm2.Glyma.08G209800	26	18	20	80	111	85	0.686267	0.629979	0.547573	2.056644	3.04702	1.942295	1.20E-07	1.206751668	up
glyma.Wm82.gnm2.Glyma.16G134500	10	5	14	82	82	115	0.199286	0.106187	0.276687	1.565287	1.670533	1.94222	1.11E-14	1.755538	up
glyma.Wm82.gnm2.Glyma.16G044300	1292	960	1138	643	535	565	19.942545	19.314972	18.073204	9.560312	8.436218	7.430725	1.37E-42	-1.198257438	down
glyma.Wm82.gnm2.Glyma.16G165200	10767	7763	9559	3553	3255	4094	281.079041	264.095032	256.764099	89.430473	86.895195	91.080399	0	-1.642667758	down
glyma.Wm82.gnm2.Glyma.06G149100	669	441	500	208	143	233	14.829361	12.722876	11.398457	4.43785	3.227796	4.38586	6.34E-36	-1.603912251	down
glyma.Wm82.gnm2.Glyma.17G113100	75	49	50	200	127	202	3.022079	2.548267	2.089065	7.810168	5.265659	7.004967	1.35E-07	1.036562109	up
glyma.Wm82.gnm2.Glyma.09G094900	119	82	113	272	265	341	6.960129	6.197337	6.799953	15.369419	15.853017	17.004498	1.10E-12	1.058484533	up
glyma.Wm82.gnm2.Glyma.13G319700	140	84	195	360	363	472	2.10698	1.653417	3.023573	5.247034	5.608037	6.080656	2.28E-11	1.070279093	up
Glycine_max_newGene_3720	0	0	0	466	464	515	0	0	0	8.23725	8.763919	7.62916	1.32E-125	4.712148445	up
glyma.Wm82.gnm2.Glyma.13G161900	5688	4328	5273	2880	2848	3383	83.304335	82.850966	79.518333	40.657113	42.704957	42.239453	3.59E-138	-1.031047175	down
glyma.Wm82.gnm2.Glyma.09G016200	580	442	468	129	195	185	17.451033	17.308522	14.486422	3.665209	5.937523	4.672678	6.92E-37	-1.672601023	down
glyma.Wm82.gnm2.Glyma.13G194100	371	292	370	176	180	235	2.265429	2.32252	2.329998	1.033689	1.12395	1.223852	9.40E-16	-1.015005524	down
glyma.Wm82.gnm2.Glyma.09G144000	113	75	140	446	363	479	8.077602	7.001444	10.314981	30.951057	26.688896	29.363287	2.17E-25	1.501225528	up
glyma.Wm82.gnm2.Glyma.16G158900	28	18	27	119	138	122	3.489901	2.893023	3.443436	14.598534	18.055096	13.225781	5.91E-13	1.508898131	up
glyma.Wm82.gnm2.Glyma.08G329700	40	22	24	228	234	312	0.490085	0.331933	0.302871	2.742943	3.008076	3.310792	2.47E-36	2.282473105	up
Glycine_max_newGene_1385	48	29	41	301	364	437	0.23427	0.18852	0.205381	1.456223	1.858442	1.854955	1.99E-50	2.456033297	up
glyma.Wm82.gnm2.Glyma.05G057500	122	66	137	299	352	378	6.112349	4.332039	7.095338	14.535389	18.13409	16.261866	1.23E-14	1.209420292	up
glyma.Wm82.gnm2.Glyma.03G074200	24	8	20	125	139	158	0.342916	0.146876	0.293964	1.766291	2.094528	1.975136	1.07E-19	1.906673706	up
glyma.Wm82.gnm2.Glyma.07G212800	158	90	164	367	328	415	1.820138	1.324929	1.956965	4.128353	3.897377	4.121725	5.94E-13	1.031371775	up
glyma.Wm82.gnm2.Glyma.15G166800	106	90	92	48	22	40	2.997523	3.329582	2.686897	1.306645	0.640611	0.949645	3.06E-08	-1.204570603	down
glyma.Wm82.gnm2.Glyma.14G034100	306	252	302	2	2	0	4.463913	4.786273	4.52225	0.023737	0.020202	0	5.76E-106	-4.366702665	down
glyma.Wm82.gnm2.Glyma.20G187400	542	369	423	248	250	264	2.601249	2.252314	2.038074	1.120438	1.199059	1.054475	2.31E-18	-1.019685214	down
glyma.Wm82.gnm2.Glyma.19G134100	226	203	243	96	100	124	1.786635	2.089073	1.98114	0.729668	0.806085	0.831813	7.18E-15	-1.201431287	down
glyma.Wm82.gnm2.Glyma.18G083900	179	96	112	11	20	10	1.340306	0.932374	0.863639	0.074604	0.147445	0.062548	6.02E-27	-2.295505231	down
glyma.Wm82.gnm2.Glyma.17G152600	2618	2027	2511	452	468	538	40.78352	41.161583	40.25853	6.781466	7.449069	7.140296	0	-2.53295305	down
glyma.Wm82.gnm2.Glyma.18G085500	1173	836	1101	404	355	425	11.235492	10.423905	10.84886	3.7269	3.470544	3.458368	2.40E-85	-1.622202112	down
glyma.Wm82.gnm2.Glyma.18G007000	97	74	93	415	326	375	3.296855	3.17648	3.094093	13.646932	11.512507	10.974586	7.49E-27	1.58134923	up
glyma.Wm82.gnm2.Glyma.13G081000	11	2	7	54	42	60	0.190165	0.033753	0.118527	0.909065	0.759451	0.896128	2.27E-07	1.258263519	up
glyma.Wm82.gnm2.Glyma.17G049500	260	205	183	1084	846	1100	4.046275	4.153618	2.93307	16.276361	13.479989	14.603381	2.30E-56	1.796968579	up
glyma.Wm82.gnm2.Glyma.13G177400	363	260	363	126	159	180	17.535089	16.392517	18.063076	5.853586	7.820802	7.415796	5.57E-20	-1.243181411	down
glyma.Wm82.gnm2.Glyma.13G324100	649	480	617	339	203	330	20.68244	19.943659	20.210245	10.41232	6.588188	8.947253	3.52E-21	-1.191333414	down
glyma.Wm82.gnm2.Glyma.10G240500	21	7	15	97	65	65	0.6604	0.262533	0.475098	3.000348	2.136075	1.756839	2.29E-07	1.235313948	up
glyma.Wm82.gnm2.Glyma.20G021500	20	33	30	86	105	102	0.492136	1.051036	0.757801	2.059918	2.688911	2.175628	8.45E-06	1.021389703	up
glyma.Wm82.gnm2.Glyma.08G182900	41	21	32	124	137	132	0.688317	0.461309	0.553446	2.027198	2.380794	1.907977	1.02E-10	1.331516081	up
glyma.Wm82.gnm2.Glyma.10G249100	549	441	550	232	216	224	8.446266	8.853494	8.714938	3.446773	3.394203	2.935339	2.14E-36	-1.393681826	down
glyma.Wm82.gnm2.Glyma.10G168400	23	14	16	86	116	127	0.4288	0.345338	0.306994	1.571527	2.242362	2.041553	8.37E-13	1.568160763	up
glyma.Wm82.gnm2.Glyma.03G003700	57	39	56	182	223	224	2.189543	1.799564	2.322911	6.359109	8.276284	6.906948	3.46E-16	1.449335654	up
glyma.Wm82.gnm2.Glyma.18G094600	16	15	9	47	63	79	0.450439	0.583916	0.25024	1.330134	1.920937	1.996044	9.52E-06	1.081760749	up
glyma.Wm82.gnm2.Glyma.19G016600	176	150	228	668	667	615	0.969355	1.071944	1.281756	3.602365	3.781706	2.889694	3.00E-28	1.403009175	up
glyma.Wm82.gnm2.Glyma.06G138300	4	3	11	42	44	47	0.064758	0.066382	0.193128	0.769635	0.827442	0.733634	4.27E-06	1.130761389	up
glyma.Wm82.gnm2.Glyma.08G029900	28	18	24	128	109	125	1.480263	1.223478	1.306065	6.688395	6.067216	5.766247	1.01E-12	1.496866857	up
glyma.Wm82.gnm2.Glyma.20G193400	92	72	66	18	24	40	0.842998	0.852781	0.621037	0.15722	0.217606	0.311804	1.64E-07	-1.194740535	down
glyma.Wm82.gnm2.Glyma.19G187400	450	336	434	122	130	147	6.398153	6.218435	6.349488	1.66095	1.87878	1.780358	4.49E-45	-1.747924024	down
Glycine_max_newGene_1494	0	0	0	570	446	526	0	0	0	6.274884	5.124794	5.105484	2.12E-126	4.739608375	up
glyma.Wm82.gnm2.Glyma.U044500	0	0	0	56	48	62	0	0	0	0.402983	0.365027	0.394163	5.07E-16	1.891227625	up
glyma.Wm82.gnm2.Glyma.15G228900	21	14	17	225	106	116	0.529748	0.45668	0.459875	5.700928	2.854154	2.606199	1.83E-15	1.77584577	up
glyma.Wm82.gnm2.Glyma.09G229100	31	29	34	98	106	153	0.945399	1.162733	1.075947	2.881014	3.330456	4.146477	2.97E-08	1.180042056	up
glyma.Wm82.gnm2.Glyma.03G040100	882	575	680	310	291	317	49.5812	42.120754	39.317131	16.787493	16.698112	15.184183	1.42E-43	-1.421347977	down
glyma.Wm82.gnm2.Glyma.04G184700	55	57	96	1	5	10	2.358527	3.173455	4.227415	0.024584	0.188977	0.336684	1.38E-16	-1.923933752	down
glyma.Wm82.gnm2.Glyma.19G024200	941	764	923	2358	2052	2367	25.035666	26.467253	25.250719	60.495598	55.817402	53.665329	4.03E-54	1.049677325	up
Glycine_max_newGene_6435	13	13	5	105	167	175	0.273232	0.357548	0.099925	2.368746	4.0482	3.556131	5.67E-24	2.203445027	up
glyma.Wm82.gnm2.Glyma.04G165300	574	420	571	0	0	1	33.046059	31.539045	33.848167	0	0	0.033085	1.22E-167	-5.253855688	down
glyma.Wm82.gnm2.Glyma.11G230800	65	36	59	16	6	15	1.228477	0.878886	1.144792	0.276541	0.109066	0.232809	4.94E-08	-1.307089569	down
glyma.Wm82.gnm2.Glyma.17G060000	1222	888	1070	656	576	598	22.290701	21.117363	20.085846	11.532125	10.752299	9.297602	2.37E-34	-1.043390053	down
glyma.Wm82.gnm2.Glyma.07G081300	46	23	46	114	103	142	1.266474	0.8254	1.303614	3.075929	2.957768	3.388502	1.71E-06	1.016399015	up
glyma.Wm82.gnm2.Glyma.16G192000	45	50	69	3	10	15	1.395812	2.048743	2.210935	0.068537	0.319786	0.38668	1.50E-09	-1.443676438	down
glyma.Wm82.gnm2.Glyma.03G069300	74	75	77	24	40	27	0.857792	1.133003	0.919102	0.270604	0.473228	0.264232	2.16E-06	-1.08507114	down
glyma.Wm82.gnm2.Glyma.02G015800	185	144	186	599	684	806	2.737088	2.786135	2.8361	8.572001	10.37628	10.192316	1.72E-45	1.609721208	up
glyma.Wm82.gnm2.Glyma.07G043300	5	14	20	185	156	258	0.062025	0.222099	0.266068	2.298749	2.058029	2.841459	1.89E-31	2.434283243	up
glyma.Wm82.gnm2.Glyma.02G142100	9110	6334	7762	3761	3515	4273	134.945602	122.273575	118.312393	53.717014	53.251183	53.939396	5.34E-186	-1.282687856	down
glyma.Wm82.gnm2.Glyma.11G097900	8	10	27	225	238	243	0.14158	0.228719	0.477479	3.865864	4.336561	3.680393	5.62E-40	2.632658744	up
glyma.Wm82.gnm2.Glyma.13G188800	417	350	407	0	0	0	21.48531	23.482648	21.553256	0	0	0	2.13E-137	-4.901857619	down
glyma.Wm82.gnm2.Glyma.13G109800	85	73	108	31	27	27	1.495587	1.674707	1.964986	0.528305	0.483835	0.403392	2.61E-10	-1.363974816	down
glyma.Wm82.gnm2.Glyma.13G141300	94	59	81	224	206	230	7.827968	6.31615	6.901325	17.958881	17.539709	16.284996	4.79E-10	1.039202361	up
glyma.Wm82.gnm2.Glyma.03G038000	11	8	8	47	46	52	0.569807	0.552813	0.44395	2.451244	2.559856	2.400901	1.08E-05	1.086951048	up
glyma.Wm82.gnm2.Glyma.06G242900	336	242	319	797	662	879	35.660908	33.561153	34.927853	81.698845	72.015434	79.720825	9.67E-25	1.03560159	up
glyma.Wm82.gnm2.Glyma.08G139000	16	13	4	51	62	68	0.238454	0.262653	0.053378	0.756756	0.989646	0.897776	5.26E-06	1.118680216	up
glyma.Wm82.gnm2.Glyma.09G092700	983	696	989	94	66	101	26.453056	24.416407	27.380507	2.424015	1.795798	2.306494	1.58E-182	-3.366268787	down
glyma.Wm82.gnm2.Glyma.16G095000	56	38	48	522	427	578	0.623546	0.543811	0.542083	5.641735	4.893559	5.522623	2.31E-76	2.733838728	up
glyma.Wm82.gnm2.Glyma.20G193500	102	75	99	26	46	29	0.531482	0.507436	0.528103	0.128153	0.243263	0.126077	2.50E-08	-1.219023464	down
glyma.Wm82.gnm2.Glyma.01G162500	20	22	16	93	71	100	0.773945	1.119139	0.620814	3.576057	2.871699	3.394145	9.42E-08	1.221523947	up
glyma.Wm82.gnm2.Glyma.16G189900	76	66	57	3	3	11	0.587408	0.659919	0.450543	0.016865	0.0159	0.071594	4.82E-17	-1.943374533	down
glyma.Wm82.gnm2.Glyma.03G016900	24	10	35	147	173	199	0.48091	0.240612	0.724934	2.86445	3.559403	3.425165	1.78E-20	1.899023811	up
glyma.Wm82.gnm2.Glyma.20G050100	75	68	101	18	28	24	1.501974	1.768076	2.078026	0.331933	0.555659	0.395134	3.37E-10	-1.399084787	down
glyma.Wm82.gnm2.Glyma.16G145300	3519	2802	3427	1209	1123	1417	49.281971	51.124817	49.377991	16.313084	16.075294	16.910719	6.23E-208	-1.650438824	down
glyma.Wm82.gnm2.Glyma.04G156100	15	6	16	70	56	86	0.30123	0.143941	0.318414	1.374955	1.165975	1.494298	5.79E-08	1.287782604	up
glyma.Wm82.gnm2.Glyma.02G140500	10	11	25	92	143	132	0.230921	0.319569	0.590924	2.058167	3.399639	2.616185	2.01E-14	1.708510612	up
glyma.Wm82.gnm2.Glyma.05G205700	455	384	470	1555	1570	1882	4.294195	4.720441	4.559589	14.144067	15.152184	15.137631	3.12E-97	1.590908255	up
Glycine_max_newGene_5179	0	0	0	214	256	255	0	0	0	7.534453	9.556223	7.936945	1.36E-70	3.767230353	up
glyma.Wm82.gnm2.Glyma.07G203200	20	29	32	156	159	233	0.360352	0.69225	0.607067	2.80587	3.030826	3.707283	8.87E-20	1.815461856	up
glyma.Wm82.gnm2.Glyma.18G184600	350	283	361	179	143	147	7.328373	7.718904	7.773114	3.618046	3.058818	2.610308	2.41E-19	-1.237956287	down
glyma.Wm82.gnm2.Glyma.04G010100	34	50	81	258	251	259	2.728173	5.190341	6.702798	19.966635	20.5879	17.722094	2.31E-15	1.509007492	up
glyma.Wm82.gnm2.Glyma.15G049200	12	22	25	120	84	81	0.318648	0.765788	0.684743	3.181904	2.366847	1.891444	1.85E-07	1.219863202	up
glyma.Wm82.gnm2.Glyma.12G003100	25	34	68	209	203	158	0.426448	0.785382	1.259988	3.650624	3.765706	2.453449	3.88E-10	1.341966286	up
glyma.Wm82.gnm2.Glyma.10G159600	1459	1031	1308	583	540	739	21.931532	20.205502	20.232107	8.446889	8.298386	9.469195	9.54E-62	-1.281449703	down
glyma.Wm82.gnm2.Glyma.04G190800	64	74	51	297	281	252	2.225921	3.392304	1.813189	10.138606	10.188429	7.605648	3.98E-17	1.499375137	up
glyma.Wm82.gnm2.Glyma.17G078300	17	17	18	163	115	144	0.140611	0.179011	0.1515	1.316323	0.989527	1.027252	2.12E-19	1.890408086	up
glyma.Wm82.gnm2.Glyma.05G211700	275	205	244	72	124	118	3.914572	3.810538	3.570114	0.982431	1.797843	1.43043	1.04E-14	-1.277685505	down
glyma.Wm82.gnm2.Glyma.02G028200	46360	35310	43596	9	13	12	828.765625	822.634277	801.933838	0.151241	0.229517	0.174611	0	-10.40465179	down
glyma.Wm82.gnm2.Glyma.07G034900	7188	5383	6977	3659	3394	4210	57.218052	55.846123	57.152092	28.083223	27.632996	28.559755	7.05E-154	-1.078313682	down
glyma.Wm82.gnm2.Glyma.12G107600	19	13	31	92	69	72	0.252777	0.219934	0.423639	1.185332	0.942047	0.814733	2.60E-05	1.008060688	up
glyma.Wm82.gnm2.Glyma.04G005500	367	302	315	158	137	207	19.362104	20.730715	17.086435	8.030864	7.376663	9.288457	3.27E-17	-1.1541907	down
glyma.Wm82.gnm2.Glyma.18G123100	5	14	7	45	62	78	0.300775	1.315363	0.488225	3.129166	4.604681	4.847882	5.05E-07	1.223930623	up
glyma.Wm82.gnm2.Glyma.02G258700	13	6	7	104	69	79	1.181877	0.629475	0.649931	9.626458	6.756575	6.400153	6.37E-13	1.666813068	up
glyma.Wm82.gnm2.Glyma.07G228600	513	360	434	201	188	257	8.375566	7.663703	7.28977	3.163861	3.131344	3.568783	3.71E-25	-1.218035656	down
Glycine_max_newGene_2026	80	68	65	0	0	0	2.219382	2.439025	1.847258	0	0	0	6.63E-29	-2.556864658	down
Glycine_max_newGene_2023	410	380	464	6	4	6	6.297892	7.594112	7.334683	0.082826	0.050342	0.07491	2.05E-132	-4.55236035	down
glyma.Wm82.gnm2.Glyma.05G095500	80	69	99	303	293	419	1.318201	1.496062	1.682918	4.859405	4.994317	5.950231	1.42E-22	1.508197484	up
Glycine_max_newGene_3085	648	474	716	317	376	362	5.608307	5.265037	6.321524	3.258147	4.408852	3.697699	2.94E-20	-1.018178751	down
glyma.Wm82.gnm2.Glyma.18G082500	9	11	7	49	65	66	0.327805	0.559489	0.281538	1.842973	2.574655	2.178612	1.19E-07	1.276260409	up
glyma.Wm82.gnm2.Glyma.15G111300	857	455	709	319	334	412	9.43062	6.528763	8.028973	3.383299	3.762672	3.864826	3.69E-22	-1.118748787	down
glyma.Wm82.gnm2.Glyma.14G014700	6	6	2	51	44	86	0.101809	0.128415	0.03155	0.959951	0.868239	1.439554	4.61E-10	1.488013876	up
glyma.Wm82.gnm2.Glyma.20G242000	1443	991	1186	529	509	665	13.293036	11.887411	11.233103	4.693271	4.790012	5.214707	3.69E-61	-1.333768961	down
glyma.Wm82.gnm2.Glyma.03G020800	1804	1360	1635	382	429	494	23.279608	22.888141	21.705059	4.748398	5.670533	5.47158	6.59E-175	-2.109398717	down
glyma.Wm82.gnm2.Glyma.02G213000	7381	5529	7443	20179	19279	26077	112.967575	110.275375	117.221107	297.799622	301.791718	340.158722	6.60E-169	1.373913596	up
glyma.Wm82.gnm2.Glyma.18G294200	417	276	380	197	141	249	30.050434	25.912605	28.12458	13.670684	10.35008	15.245882	8.33E-14	-1.04853499	down
glyma.Wm82.gnm2.Glyma.04G000200	2846	2187	2624	1469	1490	1611	39.519891	39.575331	37.503396	19.66036	21.159411	19.062562	3.00E-79	-1.020384478	down
glyma.Wm82.gnm2.Glyma.03G227300	75	45	54	185	188	164	0.52792	0.410437	0.393839	1.260604	1.362005	0.991125	7.34E-09	1.091384733	up
Glycine_max_newGene_6403	144	105	139	629	591	632	2.520726	2.389179	2.514659	10.661206	10.622445	9.472663	2.54E-53	1.822472099	up
glyma.Wm82.gnm2.Glyma.13G086700	211	171	234	0	0	0	5.907184	6.237895	6.759863	0	0	0	1.59E-81	-4.011068738	down
glyma.Wm82.gnm2.Glyma.03G125000	150	112	121	522	444	606	10.522885	10.254101	8.750914	35.495464	32.011227	36.456024	3.79E-36	1.593111853	up
glyma.Wm82.gnm2.Glyma.04G180400	3	6	6	46336	43175	50789	0.036631	0.089947	0.071532	557.940186	551.424316	540.546448	0	10.26870636	up
Glycine_max_newGene_6641	21	9	13	90	155	109	0.236318	0.105841	0.121093	0.823821	1.527804	0.884763	1.64E-14	1.723929942	up
glyma.Wm82.gnm2.Glyma.06G288000	4	7	10	50	44	49	0.155233	0.37202	0.424545	2.152208	2.00732	1.866995	2.66E-06	1.154118174	up
glyma.Wm82.gnm2.Glyma.09G233700	72	46	89	336	257	272	1.305899	1.062092	1.654563	5.89078	4.764266	4.199662	3.94E-18	1.492787165	up
glyma.Wm82.gnm2.Glyma.14G038700	0	0	0	106	112	124	0	0	0	1.416527	1.581807	1.461732	2.89E-35	2.796672339	up
glyma.Wm82.gnm2.Glyma.18G248900	21	27	21	105	100	68	0.420078	0.689238	0.426995	2.037699	2.048564	1.168018	4.94E-06	1.075521836	up
Glycine_max_newGene_26	2	0	0	39	79	52	0.024289	0	0	0.753271	1.63563	0.903276	2.11E-13	1.717838432	up
glyma.Wm82.gnm2.Glyma.06G011600	342	228	326	130	138	143	7.881795	6.828379	7.717673	2.885381	3.23671	2.810149	2.96E-20	-1.268670806	down
glyma.Wm82.gnm2.Glyma.16G192600	0	0	3	152	127	180	0	0	0.028945	1.468155	1.299603	1.543828	8.43E-44	3.053091421	up
glyma.Wm82.gnm2.Glyma.19G055000	561	408	552	70	65	116	3.577432	3.284285	3.862454	0.416732	0.405838	0.60619	6.09E-82	-2.599617982	down
glyma.Wm82.gnm2.Glyma.04G109400	552	344	503	254	224	301	7.976701	6.488626	7.476924	3.531708	3.30586	3.701393	1.65E-19	-1.052666403	down
Glycine_max_newGene_3715	356	252	416	53	50	62	2.108439	1.961258	2.498032	1.049663	0.973101	0.826394	1.30E-58	-2.508012935	down
glyma.Wm82.gnm2.Glyma.03G171900	1805	1340	1583	767	704	844	38.534897	37.277306	34.774406	15.783234	15.371159	15.358681	4.02E-83	-1.292263165	down
glyma.Wm82.gnm2.Glyma.20G247400	58	66	64	194	201	238	0.654302	0.971129	0.746034	2.140094	2.366077	2.32837	1.01E-11	1.200107556	up
Glycine_max_newGene_5527	34	46	31	117	164	148	0.240511	0.433666	0.229942	0.812521	1.214243	0.91224	2.07E-08	1.192539401	up
glyma.Wm82.gnm2.Glyma.13G317600	3593	2531	3229	1667	1545	1872	50.622887	46.463238	46.81078	22.635904	22.258427	22.477654	2.10E-112	-1.152726156	down
Glycine_max_newGene_6386	0	0	0	110	111	130	0	0	0	2.910659	3.093063	3.036253	3.01E-36	2.83161878	up
glyma.Wm82.gnm2.Glyma.17G178300	131	92	168	433	415	370	2.677046	2.422732	3.553303	8.33436	8.535879	6.32379	3.36E-15	1.200751165	up
glyma.Wm82.gnm2.Glyma.14G052200	388	358	339	124	43	139	17.950169	21.585026	16.149856	5.516987	2.021383	5.462797	2.72E-05	-1.04441245	down
glyma.Wm82.gnm2.Glyma.03G244200	0	0	2	64	65	107	0	0	0.022467	0.767737	0.828761	1.137045	7.69E-21	2.17084971	up
glyma.Wm82.gnm2.Glyma.15G029300	15	29	40	187	189	238	0.241837	0.63034	0.676475	3.022295	3.244462	3.404613	2.52E-21	1.893663776	up
glyma.Wm82.gnm2.Glyma.01G212000	92	73	98	472	431	534	2.328442	2.346787	2.453588	12.964146	11.738662	12.460845	9.53E-49	1.949868379	up
glyma.Wm82.gnm2.Glyma.16G190100	76	66	101	1	0	2	2.213688	2.506467	3.056099	0.016575	0	0.028639	2.69E-30	-2.603196717	down
glyma.Wm82.gnm2.Glyma.05G083000	7635	5233	6463	2541	2478	3080	112.380089	100.382004	97.877838	36.064793	37.295414	38.628334	8.97E-215	-1.525712435	down
glyma.Wm82.gnm2.Glyma.19G011400	27	31	39	140	118	162	0.940843	1.376131	1.397173	4.695677	4.213695	4.815264	3.15E-11	1.354506519	up
glyma.Wm82.gnm2.Glyma.09G262800	118	130	89	350	322	368	2.072545	2.983619	1.607244	5.970269	5.822237	5.54096	2.01E-12	1.134020343	up
glyma.Wm82.gnm2.Glyma.13G061800	871	642	756	336	361	373	24.689133	23.455731	21.946199	9.106747	10.276376	8.924702	1.83E-45	-1.313523301	down
glyma.Wm82.gnm2.Glyma.17G224900	29	20	19	826	767	944	1.229152	1.117276	0.837063	34.430939	33.889629	34.753929	2.40E-170	4.191946986	up
glyma.Wm82.gnm2.Glyma.U042300	433	208	343	83	24	86	8.851816	5.536606	7.211988	1.629499	0.49355	1.484585	1.18E-05	-1.075034643	down
glyma.Wm82.gnm2.Glyma.14G012000	18	13	41	231	261	203	0.17905	0.16414	0.416081	2.238518	2.68469	1.740264	1.56E-26	2.161931149	up
glyma.Wm82.gnm2.Glyma.09G040400	179	156	159	45	56	42	7.77171	8.829215	7.094121	1.869246	2.451996	1.526595	1.56E-19	-1.665137169	down
glyma.Wm82.gnm2.Glyma.10G142500	1692	1042	1514	413	443	554	12.291188	9.843863	11.296032	2.890809	3.268706	3.422096	2.95E-95	-1.8011042	down
glyma.Wm82.gnm2.Glyma.19G060900	121	67	113	0	0	0	4.184822	3.005298	4.015796	0	0	0	6.91E-40	-2.97023262	down
glyma.Wm82.gnm2.Glyma.15G142200	40	74	41	193	126	213	3.105551	7.576495	3.314514	14.757226	10.244763	14.388638	3.80E-06	1.021186282	up
glyma.Wm82.gnm2.Glyma.13G116100	2202	1681	2142	792	861	1047	73.284861	72.915212	73.283569	25.396509	29.303077	29.673407	4.23E-104	-1.420745658	down
glyma.Wm82.gnm2.Glyma.11G067000	4	3	0	109	103	136	0.031548	0.029207	0	1.035749	1.030157	1.139099	2.08E-30	2.569853108	up
glyma.Wm82.gnm2.Glyma.03G121500	285	221	289	2657	2650	3168	3.122886	3.153102	3.250022	28.304346	29.834046	29.679487	0	3.033935978	up
glyma.Wm82.gnm2.Glyma.20G139000	1236	871	1167	573	511	543	13.073601	11.648943	12.408044	5.667993	5.341653	4.694651	1.91E-51	-1.247861289	down
glyma.Wm82.gnm2.Glyma.11G078000	1276	869	895	578	595	602	16.623621	14.743571	11.991562	7.253859	7.920357	6.675449	2.26E-24	-1.009920531	down
glyma.Wm82.gnm2.Glyma.15G026000	136	115	141	444	433	550	8.84673	9.738789	9.409477	27.912411	28.888609	30.546988	4.75E-30	1.436453417	up
Glycine_max_newGene_3982	323	231	349	110	65	115	2.653849	2.491894	2.949906	0.866329	1.401977	1.930097	1.42E-26	-1.67010249	down
glyma.Wm82.gnm2.Glyma.09G174800	101	76	100	35	33	43	1.393346	1.373498	1.427531	0.461718	0.456586	0.498832	9.14E-09	-1.199892318	down
glyma.Wm82.gnm2.Glyma.19G050900	4781	3430	4327	1972	2242	2536	89.141953	83.344315	83.022369	35.44215	42.742008	40.301701	1.34E-99	-1.165077049	down
glyma.Wm82.gnm2.Glyma.04G094800	43	35	52	135	110	202	1.509443	1.580649	1.894213	4.632712	3.980712	6.129356	5.57E-08	1.118763476	up
glyma.Wm82.gnm2.Glyma.04G168100	11	9	5	60	45	56	0.869181	0.914279	0.36894	4.704033	3.768898	3.903453	9.19E-07	1.197768021	up
glyma.Wm82.gnm2.Glyma.10G243800	3799	2939	3656	8936	8279	9782	136.8638	138.002548	135.548935	310.439392	305.069122	300.38736	6.60E-168	1.076595832	up
Glycine_max_newGene_4227	225	171	257	0	0	0	0.90806	0.897145	1.231806	0	0	0	1.90E-84	-4.070196778	down
glyma.Wm82.gnm2.Glyma.16G128700	62	43	57	11	8	2	1.141304	1.019919	1.075786	0.184686	0.150871	0.02877	2.98E-11	-1.575325495	down
glyma.Wm82.gnm2.Glyma.14G043600	75	46	82	216	176	236	1.043089	0.828988	1.178283	2.926783	2.52882	2.824124	2.05E-10	1.122264161	up
glyma.Wm82.gnm2.Glyma.02G236000	0	0	0	83	69	66	0	0	0	5.967059	5.235969	4.193596	3.37E-21	2.190943235	up
glyma.Wm82.gnm2.Glyma.02G142200	1238	1017	1021	640	426	616	16.654005	17.826874	14.129529	8.294308	5.851851	7.058513	2.15E-11	-1.091955303	down
glyma.Wm82.gnm2.Glyma.05G069400	0	0	0	104	48	157	0	0	0	1.764003	0.843297	2.357693	4.54E-23	2.287694559	up
glyma.Wm82.gnm2.Glyma.09G014100	41	49	38	154	140	200	1.564522	2.471897	1.486436	5.768942	5.56431	6.616379	1.39E-10	1.264435262	up
glyma.Wm82.gnm2.Glyma.09G054400	90	58	108	13	24	40	1.162674	0.976093	1.444921	0.15323	0.307941	0.440002	1.28E-08	-1.304521738	down
glyma.Wm82.gnm2.Glyma.08G328200	336	191	218	114	90	138	16.805481	12.467821	11.195234	5.478833	4.575234	5.861776	2.09E-13	-1.207536902	down
glyma.Wm82.gnm2.Glyma.20G138600	7	4	9	100	110	91	0.065284	0.048591	0.088224	1.017657	1.188922	0.821319	1.40E-19	2.044059753	up
glyma.Wm82.gnm2.Glyma.04G114700	137	105	115	0	0	0	12.28763	12.270038	10.547675	0	0	0	1.05E-49	-3.269091054	down
glyma.Wm82.gnm2.Glyma.05G098600	2343	1876	2515	33	32	43	62.566082	65.288567	69.115639	0.842747	0.848165	0.95979	0	-5.661787757	down
glyma.Wm82.gnm2.Glyma.19G020100	2126	1480	1982	197	157	188	53.097458	48.144798	50.915516	4.726937	4.000074	3.998234	0	-3.50696192	down
glyma.Wm82.gnm2.Glyma.18G178500	30	29	28	132	158	160	0.412	0.532679	0.405862	1.78979	2.280654	1.914588	5.27E-15	1.561437263	up
glyma.Wm82.gnm2.Glyma.U008900	211	175	279	619	645	648	1.690188	1.819463	2.299273	4.780093	5.287458	4.427078	8.58E-21	1.144192689	up
glyma.Wm82.gnm2.Glyma.03G244600	65	44	42	9	8	16	0.980781	0.867529	0.657869	0.119183	0.119437	0.198248	2.25E-08	-1.339113419	down
glyma.Wm82.gnm2.Glyma.02G119600	12	30	20	120	108	142	0.157993	0.517612	0.265387	1.536669	1.470646	1.613084	3.11E-11	1.477130902	up
glyma.Wm82.gnm2.Glyma.13G190800	684	498	604	33	42	47	3.692065	3.503308	3.351583	0.168206	0.230976	0.212532	3.53E-152	-3.674237232	down
glyma.Wm82.gnm2.Glyma.07G096900	148	95	152	26	27	52	3.225246	2.681392	3.400901	0.534793	0.588361	0.964852	4.35E-16	-1.642763765	down
Glycine_max_newGene_876	9	6	16	105	107	102	0.136356	0.123665	0.261135	1.593873	1.733206	1.370651	5.82E-17	1.868945918	up
glyma.Wm82.gnm2.Glyma.20G196000	28	11	15	68	59	85	0.411512	0.196295	0.226725	0.969944	0.888725	1.070662	1.86E-05	1.032214011	up
glyma.Wm82.gnm2.Glyma.15G106700	28	31	46	141	95	129	1.40827	2.038322	2.41157	7.007837	5.006803	5.650786	6.77E-07	1.080787233	up
glyma.Wm82.gnm2.Glyma.17G138500	4530	3055	4244	1573	1534	2018	48.511	42.629667	46.773199	16.244616	16.78883	18.415587	2.97E-137	-1.468981632	down
glyma.Wm82.gnm2.Glyma.09G099500	43	24	65	128	158	139	0.718653	0.595176	1.152359	2.062918	2.701625	2.002058	1.11E-06	1.046093838	up
glyma.Wm82.gnm2.Glyma.07G034200	182	140	153	365	369	528	6.680212	6.684446	5.790564	12.94405	13.852309	16.54258	1.99E-13	1.004452703	up
glyma.Wm82.gnm2.Glyma.06G317000	454	351	391	122	95	107	9.433126	9.518354	8.367438	2.43707	2.023099	1.88727	8.62E-49	-1.964587718	down
glyma.Wm82.gnm2.Glyma.09G075100	265	253	268	24	28	27	5.011436	6.107539	5.163473	0.429992	0.531877	0.422625	4.40E-62	-2.905460923	down
glyma.Wm82.gnm2.Glyma.19G260700	1504	1068	1381	684	711	788	27.890967	25.840229	26.386926	12.226674	13.482258	12.445948	5.79E-57	-1.115985517	down
glyma.Wm82.gnm2.Glyma.15G223500	292	193	240	135	108	137	2.919639	2.517009	2.464518	1.294789	1.09988	1.164856	5.64E-13	-1.079189744	down
glyma.Wm82.gnm2.Glyma.18G182800	616	386	533	235	256	282	14.282434	11.667496	12.715031	5.240674	6.065892	5.568981	1.72E-26	-1.191061037	down
glyma.Wm82.gnm2.Glyma.U000500	98	69	57	0	0	0	1.941658	1.792151	1.152603	0	0	0	1.30E-28	-2.545695979	down
glyma.Wm82.gnm2.Glyma.07G192100	230	183	234	114	81	93	2.31538	2.38517	2.407773	1.104586	0.835255	0.784905	9.82E-15	-1.254064219	down
glyma.Wm82.gnm2.Glyma.03G172900	384	317	415	902	893	1039	7.019579	7.547653	7.804166	15.906885	16.704548	16.192724	1.96E-29	1.009147116	up
glyma.Wm82.gnm2.Glyma.11G003500	178	135	164	60	74	45	2.654657	2.61487	2.510525	0.855353	1.123442	0.572899	1.12E-12	-1.346297785	down
glyma.Wm82.gnm2.Glyma.11G220900	100	84	71	13	32	11	1.010467	1.114498	0.741149	0.12148	0.323656	0.088096	2.25E-10	-1.47189182	down
glyma.Wm82.gnm2.Glyma.13G343100	3019	2228	2757	1406	1298	1657	240.020966	230.850601	225.568726	107.737137	105.541885	112.289307	3.76E-100	-1.151748124	down
glyma.Wm82.gnm2.Glyma.03G053500	0	0	0	237	352	336	0	0	0	2.081637	3.281288	2.604964	1.41E-80	3.99006425	up
glyma.Wm82.gnm2.Glyma.11G038600	481	322	408	107	117	97	16.860192	14.731336	14.745615	3.605551	4.166662	2.871339	9.66E-48	-1.973636567	down
glyma.Wm82.gnm2.Glyma.09G181000	2103	1545	1659	943	928	1037	46.032864	44.065395	37.351822	19.903587	20.773405	19.334576	4.53E-55	-1.129123706	down
glyma.Wm82.gnm2.Glyma.13G176300	621	455	518	1710	1770	2084	26.499971	25.301796	22.735933	70.383888	77.279617	75.821556	6.51E-91	1.470541927	up
glyma.Wm82.gnm2.Glyma.01G142400	1419	1018	1292	176	175	181	34.565712	32.316196	32.369747	4.128746	4.359653	3.743422	2.43E-231	-2.960231696	down
glyma.Wm82.gnm2.Glyma.U006200	170	112	120	0	0	0	11.789539	10.089806	8.441524	0	0	0	6.01E-54	-3.388806956	down
glyma.Wm82.gnm2.Glyma.08G065300	68	68	88	20	28	45	1.939342	2.497393	2.587708	0.54047	0.78965	1.081487	4.78E-06	-1.057678516	down
Glycine_max_newGene_4507	10	15	13	69	57	62	0.375673	0.701017	0.481397	2.479729	2.189979	1.969195	2.88E-06	1.132907689	up
glyma.Wm82.gnm2.Glyma.16G190200	0	2	3	71	67	110	0	0.019416	0.016498	0.544425	0.547758	0.747259	2.13E-20	2.142058494	up
glyma.Wm82.gnm2.Glyma.02G254600	10	4	21	76	55	125	0.144432	0.066509	0.304076	1.047844	0.807715	1.535403	1.09E-08	1.366726739	up
glyma.Wm82.gnm2.Glyma.11G105100	243	200	269	55	90	90	2.961659	3.170332	3.368013	0.645759	1.1194	0.925755	5.44E-22	-1.601894202	down
glyma.Wm82.gnm2.Glyma.07G007000	8316	6143	7592	3558	3444	4039	66.512585	64.029282	62.479492	27.435558	28.170813	27.53653	2.38E-258	-1.27966822	down
Glycine_max_newGene_1705	93	54	116	0	3	1	0.748276	0.803129	1.123251	0	0.016758	0.004012	9.03E-30	-2.58023822	down
glyma.Wm82.gnm2.Glyma.07G081200	362	275	281	47	45	49	14.718455	14.557687	11.750482	1.831747	1.858811	1.683273	1.57E-58	-2.552930522	down
glyma.Wm82.gnm2.Glyma.10G142100	569	386	507	237	230	336	10.041933	8.69286	9.480191	4.073629	4.183361	6.085481	1.49E-20	-1.079703631	down
glyma.Wm82.gnm2.Glyma.15G199700	73	59	100	33	18	15	2.793347	2.922505	3.944159	1.198523	0.700712	0.462037	1.92E-08	-1.303617263	down
glyma.Wm82.gnm2.Glyma.15G079300	1436	1064	1124	505	626	607	27.059879	26.128899	21.78599	9.17815	12.06496	9.745018	2.38E-43	-1.290561619	down
glyma.Wm82.gnm2.Glyma.06G244300	172	122	187	16	21	25	3.287824	3.027969	3.668391	0.279247	0.400474	0.403536	1.90E-35	-2.416012224	down
glyma.Wm82.gnm2.Glyma.14G085600	1136	876	888	139	152	151	31.286547	31.453812	25.167992	3.691578	4.257783	3.536336	5.49E-147	-2.815374546	down
glyma.Wm82.gnm2.Glyma.09G282700	251	175	192	62	30	69	3.124665	2.828371	2.462753	0.734719	0.371503	0.732692	1.01E-22	-1.795260146	down
glyma.Wm82.gnm2.Glyma.18G254600	14	16	18	88	82	71	0.103189	0.15977	0.14057	0.664271	0.659841	0.472256	5.28E-08	1.265109121	up
Glycine_max_newGene_2204	288	193	257	74	49	48	2.436091	2.126606	2.239595	0.595831	0.410517	0.340027	4.55E-32	-1.990856082	down
glyma.Wm82.gnm2.Glyma.06G270400	15294	11435	13939	6025	5655	6730	177.223602	172.689468	166.214798	67.313004	67.017906	66.459251	0	-1.426917055	down
glyma.Wm82.gnm2.Glyma.04G195600	2049	1582	2238	0	0	3	27.260052	27.418226	30.635662	0	0	0.02676	0	-6.89036054	down
glyma.Wm82.gnm2.Glyma.17G140300	14	11	16	55	83	75	0.718736	0.692619	0.823347	2.734052	4.406548	3.321252	2.19E-07	1.230379871	up
Glycine_max_newGene_1693	15	6	23	62	68	68	0.161872	0.073095	0.257879	1.281301	0.854913	0.746068	8.25E-06	1.086054983	up
glyma.Wm82.gnm2.Glyma.10G273900	161	109	148	65	57	93	5.96604	5.241247	5.64991	2.329572	2.143232	2.929524	4.15E-08	-1.02366783	down
glyma.Wm82.gnm2.Glyma.20G040200	49	40	37	0	0	0	1.641997	1.707562	1.255485	0	0	0	3.99E-16	-1.892114297	down
Glycine_max_newGene_5369	85	76	86	41	25	41	1.234269	1.433078	1.291642	0.56679	0.373442	0.510786	9.36E-07	-1.079005484	down
glyma.Wm82.gnm2.Glyma.19G140900	57	55	42	5	1	6	4.533904	5.722934	3.401065	0.355781	0.053753	0.383941	9.05E-14	-1.754097321	down
Glycine_max_newGene_3428	111	91	122	275	329	324	1.492777	1.626239	1.661478	3.786804	4.557903	3.937157	5.47E-13	1.086343558	up
glyma.Wm82.gnm2.Glyma.13G239000	240	201	248	109	107	136	1.821998	1.979835	1.930463	0.798065	0.826159	0.877209	7.36E-14	-1.121274678	down
Glycine_max_newGene_58	157	123	203	20	28	22	1.808698	1.845284	2.440345	0.215016	0.315654	0.197617	7.17E-31	-2.273920926	down
glyma.Wm82.gnm2.Glyma.17G095700	394	272	418	1360	1227	1533	5.049508	4.547428	5.50784	16.823711	16.0942	16.766186	3.31E-75	1.576966729	up
glyma.Wm82.gnm2.Glyma.13G294800	122	94	133	431	456	521	3.3962	3.411338	3.789589	11.568607	12.987287	12.380445	3.63E-34	1.570692781	up
glyma.Wm82.gnm2.Glyma.07G074400	28	15	29	98	110	128	0.644727	0.445208	0.676781	2.162923	2.572228	2.509477	1.86E-10	1.369895338	up
glyma.Wm82.gnm2.Glyma.15G248000	23	37	54	151	175	225	0.928172	1.929534	2.257808	5.940414	7.286619	7.816766	1.57E-12	1.450152045	up
glyma.Wm82.gnm2.Glyma.01G165200	939	723	890	503	412	567	12.109854	12.441074	11.832135	6.285722	5.712411	6.255341	7.67E-32	-1.037935689	down
glyma.Wm82.gnm2.Glyma.17G157400	614	377	511	202	170	220	14.491923	11.571081	12.392869	4.598585	4.104511	4.414334	2.95E-37	-1.507952175	down
glyma.Wm82.gnm2.Glyma.07G098000	84	30	55	15	13	10	5.045359	2.317392	3.417486	0.857462	0.781354	0.496592	9.53E-08	-1.284565284	down
glyma.Wm82.gnm2.Glyma.11G097000	51	31	53	262	258	266	0.766773	0.774999	0.824737	3.808256	4.006305	3.392017	1.47E-28	1.882090601	up
Glycine_max_newGene_6357	56	61	58	0	0	0	0.470985	0.662712	0.49919	0	0	0	4.40E-23	-2.288364082	down
Glycine_max_newGene_6159	2	0	0	99	97	60	0.017768	0	0	0.967773	1.020469	0.523803	1.63E-21	2.206802517	up
glyma.Wm82.gnm2.Glyma.14G117200	9563	7005	8347	3976	3451	4201	125.778412	120.06517	112.967964	50.414227	46.41275	47.081009	2.65E-197	-1.375486674	down
glyma.Wm82.gnm2.Glyma.18G003200	259	229	248	52	47	42	6.426134	7.396644	6.298142	1.396815	1.341899	0.891717	2.25E-41	-2.240728385	down
glyma.Wm82.gnm2.Glyma.04G105500	1697	1106	1242	29	33	26	49.535065	42.052631	37.285183	0.795252	0.976159	0.639382	5.53E-291	-5.078540984	down
glyma.Wm82.gnm2.Glyma.15G018500	57	31	86	375	372	426	1.190478	1.041664	1.90587	7.549757	8.164093	7.693584	9.43E-37	2.086468337	up
glyma.Wm82.gnm2.Glyma.13G176500	71	77	78	14	3	14	3.201158	4.520352	3.592328	0.588319	0.101125	0.506897	3.76E-15	-1.805165594	down
glyma.Wm82.gnm2.Glyma.18G278500	52	51	75	490	432	472	1.228698	1.571985	1.836133	11.307882	10.571665	9.613256	1.95E-55	2.337567291	up
glyma.Wm82.gnm2.Glyma.16G096200	2170	1555	1959	53	44	61	93.230164	87.047081	86.579117	2.168886	1.912081	2.20041	0	-5.052675501	down
glyma.Wm82.gnm2.Glyma.08G116900	8758	7342	8542	4289	4276	5083	166.900879	182.341629	167.503998	78.815811	83.341949	82.555603	4.81E-145	-1.140406469	down
glyma.Wm82.gnm2.Glyma.01G021000	150	126	166	35	27	42	2.878144	3.154887	3.275088	0.632499	0.520321	0.685165	1.07E-22	-1.859083753	down
glyma.Wm82.gnm2.Glyma.19G245400	3170	2337	2592	1226	1057	1331	103.417801	99.354752	87.019081	38.576389	35.274036	37.011528	6.66E-107	-1.426669707	down
Glycine_max_newGene_5358	37	38	45	162	150	160	1.207559	1.619203	1.511658	5.152009	5.055636	4.50597	1.04E-11	1.316249271	up
glyma.Wm82.gnm2.Glyma.07G035800	1578	1303	1565	131	107	193	50.013445	53.796828	51.054018	3.969188	3.418592	5.1752	5.48E-257	-3.46783464	down
glyma.Wm82.gnm2.Glyma.14G199400	22	41	53	193	212	236	0.167573	0.410836	0.423242	1.464733	1.70699	1.581823	1.30E-16	1.634088132	up
glyma.Wm82.gnm2.Glyma.05G055600	635	402	573	38	40	71	7.731126	6.379462	7.180768	0.442064	0.489911	0.730871	1.39E-111	-3.259396364	down
glyma.Wm82.gnm2.Glyma.18G098400	3109	2170	2787	1371	1198	1458	31.85457	28.953629	29.36888	13.545255	12.537157	12.720874	1.18E-107	-1.268099551	down
glyma.Wm82.gnm2.Glyma.16G212500	424	297	309	63	59	63	14.304808	13.021363	10.702882	2.021441	2.022596	1.784788	1.21E-56	-2.401708421	down
glyma.Wm82.gnm2.Glyma.10G011300	162	162	189	386	485	526	3.438797	4.466816	4.105815	7.915982	10.554195	9.531361	3.93E-14	1.035158695	up
glyma.Wm82.gnm2.Glyma.17G036200	145	136	201	537	574	592	3.09546	3.769745	4.409307	11.089229	12.57098	10.802597	2.48E-27	1.396714898	up
Glycine_max_newGene_2126	75	41	70	0	3	0	1.068328	0.858391	1.062139	0	0.026983	0	1.07E-21	-2.215891475	down
glyma.Wm82.gnm2.Glyma.02G123200	26	5	34	188	180	215	0.350677	0.090772	0.485449	2.525664	2.567615	2.562518	3.33E-06	1.128078733	up
Glycine_max_newGene_4213	156	90	133	0	0	0	4.085545	2.977301	3.451588	0	0	0	5.75E-51	-3.306694772	down
glyma.Wm82.gnm2.Glyma.08G341800	697	515	611	169	199	297	22.530191	21.665073	20.31646	5.255557	6.552566	8.163725	3.57E-40	-1.61973523	down
glyma.Wm82.gnm2.Glyma.04G031900	522	400	449	175	206	239	15.631495	15.654686	14.005851	4.788299	6.141274	5.953762	9.33E-30	-1.337672835	down
glyma.Wm82.gnm2.Glyma.10G239300	26	25	29	147	122	129	0.873021	1.078994	0.993217	4.745181	4.159741	3.690423	7.31E-13	1.481089975	up
glyma.Wm82.gnm2.Glyma.09G126600	0	0	0	60	59	59	0	0	0	4.655666	4.884685	4.029793	2.18E-17	1.975971173	up
Glycine_max_newGene_4745	89	64	97	0	0	0	1.242343	1.143089	1.405305	0	0	0	3.89E-34	-2.765333821	down
glyma.Wm82.gnm2.Glyma.15G247500	284	205	307	12	11	14	8.613933	8.101003	9.578423	0.322365	0.31703	0.361533	1.32E-79	-3.509435235	down
glyma.Wm82.gnm2.Glyma.09G091800	1920	1357	1738	928	890	1069	45.171364	41.604404	42.07008	21.051411	21.406279	21.422344	1.72E-64	-1.064318786	down
glyma.Wm82.gnm2.Glyma.13G285300	103	95	104	25	30	20	1.349004	1.621294	1.392067	0.303824	0.377988	0.214261	1.60E-14	-1.624313937	down
glyma.Wm82.gnm2.Glyma.17G210000	25	12	28	154	150	133	0.553613	0.338937	0.624013	3.312778	3.409542	2.528537	2.25E-17	1.76459944	up
Glycine_max_newGene_2577	193	117	184	0	0	0	2.274091	1.967176	2.166153	0	0	0	1.86E-65	-3.673212659	down
Glycine_max_newGene_2578	236	171	262	0	0	0	4.262547	3.559657	4.22577	0	0	0	3.71E-86	-4.102386743	down
glyma.Wm82.gnm2.Glyma.18G103600	310	305	276	0	0	0	4.91449	6.319042	4.505579	0	0	0	1.94E-105	-4.451619157	down
glyma.Wm82.gnm2.Glyma.18G086400	0	0	0	127	131	158	0	0	0	1.569152	1.716191	1.735236	7.40E-43	3.050624232	up
glyma.Wm82.gnm2.Glyma.09G208900	5321	4043	5019	161	204	162	50.081886	49.594486	48.603485	1.461183	1.961741	1.29242	0	-4.628948226	down
glyma.Wm82.gnm2.Glyma.03G226000	13	8	8	269	229	272	0.218378	0.17262	0.136375	4.352685	3.91943	3.879769	7.17E-58	3.132385997	up
glyma.Wm82.gnm2.Glyma.15G143700	517	358	394	213	174	272	4.722971	4.156583	3.614392	1.831038	1.585245	2.068629	1.02E-18	-1.137898982	down
glyma.Wm82.gnm2.Glyma.03G066800	219	169	147	451	482	540	4.806681	4.84241	3.313535	9.565994	10.850581	10.132211	8.02E-16	1.062896461	up
glyma.Wm82.gnm2.Glyma.16G139200	41	49	60	10	24	10	0.698882	1.096575	1.053025	0.15727	0.422055	0.146593	1.33E-05	-1.076410988	down
Glycine_max_newGene_2493	0	0	0	184	108	174	0	0	0	4.185696	2.607789	3.505609	3.65E-43	3.06921403	up
glyma.Wm82.gnm2.Glyma.18G254500	8	7	4	67	74	55	0.068207	0.075669	0.028476	0.564298	0.659034	0.409416	1.28E-10	1.525454887	up
glyma.Wm82.gnm2.Glyma.20G156300	12	12	16	102	94	74	0.639334	0.830286	0.916775	5.518215	5.391671	3.523364	4.86E-11	1.506531824	up
glyma.Wm82.gnm2.Glyma.15G140700	70	67	96	0	0	0	4.893643	6.105968	6.91356	0	0	0	6.72E-31	-2.640529947	down
glyma.Wm82.gnm2.Glyma.07G011600	19	22	17	66	81	89	0.086735	0.133268	0.077944	0.296011	0.38864	0.355706	2.83E-06	1.097033685	up
glyma.Wm82.gnm2.Glyma.18G057900	1612	1216	1595	830	718	919	36.231545	36.898778	37.891048	18.537732	16.503288	18.168257	3.79E-57	-1.107051164	down
glyma.Wm82.gnm2.Glyma.08G176600	1713	1266	1420	796	821	855	19.523111	18.796194	16.645412	8.739478	9.568036	8.299617	1.13E-49	-1.090508122	down
glyma.Wm82.gnm2.Glyma.08G127600	5566	4054	4669	2181	1900	2304	106.36259	100.966822	91.805327	40.192639	37.122082	37.525019	6.02E-155	-1.431879949	down
glyma.Wm82.gnm2.Glyma.19G126400	26	23	29	102	93	100	0.452537	0.516968	0.507684	1.719663	1.657463	1.498317	1.63E-07	1.149386882	up
Glycine_max_newGene_6498	13	16	28	90	141	122	0.225079	0.215566	0.561476	1.126091	1.5707	1.80227	1.05E-11	1.519548843	up
glyma.Wm82.gnm2.Glyma.08G309200	2590	1877	2032	980	943	1131	33.554825	31.679909	27.079796	12.230372	12.4873	12.479496	3.04E-84	-1.348865461	down
glyma.Wm82.gnm2.Glyma.14G067400	20	13	20	108	100	114	0.313819	0.261609	0.317024	1.678528	1.642825	1.567831	3.05E-13	1.578755798	up
glyma.Wm82.gnm2.Glyma.16G195700	523	391	536	279	246	226	6.166912	6.002246	6.506008	3.166452	2.966664	2.264616	1.32E-20	-1.137578725	down
glyma.Wm82.gnm2.Glyma.03G184000	272	181	207	686	643	844	4.796103	4.165199	3.760452	11.699357	11.624916	12.713163	7.52E-35	1.340928678	up
glyma.Wm82.gnm2.Glyma.15G008400	65	38	64	202	183	188	0.957358	0.727773	0.975824	2.889283	2.774764	2.383772	1.38E-11	1.229818178	up
glyma.Wm82.gnm2.Glyma.04G098500	71	65	53	0	0	0	1.780854	2.140661	1.363818	0	0	0	8.95E-25	-2.371472118	down
glyma.Wm82.gnm2.Glyma.08G056100	107	73	116	245	256	322	0.934788	0.827092	1.038638	2.063161	2.29152	2.398502	2.92E-11	1.038829379	up
glyma.Wm82.gnm2.Glyma.11G108300	20	12	14	163	115	235	0.271489	0.211006	0.184849	2.13831	1.592131	2.7262	2.76E-24	2.145957933	up
glyma.Wm82.gnm2.Glyma.16G172600	973	782	1022	367	387	434	4.540267	4.752909	4.908611	1.651907	1.844471	1.724154	2.76E-63	-1.459784745	down
glyma.Wm82.gnm2.Glyma.13G312500	34	27	34	92	111	105	0.545217	0.571987	0.562504	1.438504	1.832779	1.445343	2.79E-06	1.022084823	up
glyma.Wm82.gnm2.Glyma.13G196500	111	95	98	30	14	34	3.996925	4.461928	3.623585	1.00619	0.482028	1.039761	1.34E-13	-1.585006113	down
glyma.Wm82.gnm2.Glyma.14G213300	0	7	8	68	57	48	0	0.165609	0.148668	1.285055	1.130223	0.769435	1.93E-08	1.353181414	up
Glycine_max_newGene_5111	66	64	79	23	27	35	1.710441	2.146544	2.086754	0.563393	0.708803	0.768651	1.81E-06	-1.088489896	down
glyma.Wm82.gnm2.Glyma.01G221900	12	10	5	84	64	95	0.933438	1.035005	0.331237	6.763278	5.398455	6.757793	4.51E-12	1.606555435	up
glyma.Wm82.gnm2.Glyma.03G100500	4	0	5	57	55	59	0.205027	0	0.260285	2.921639	3.004933	2.67327	4.34E-12	1.639241061	up
glyma.Wm82.gnm2.Glyma.06G219900	938	710	932	408	378	527	31.317312	30.925341	32.044197	13.131009	12.887225	14.987849	5.02E-42	-1.218856603	down
Glycine_max_newGene_9	0	0	0	308	306	226	0	0	0	2.714432	2.898461	1.705204	1.82E-72	3.828980818	up
glyma.Wm82.gnm2.Glyma.02G215100	8	8	12	223	242	284	0.15955	0.19448	0.228329	4.309444	4.965971	4.855373	1.57E-56	3.11149793	up
glyma.Wm82.gnm2.Glyma.17G080500	14	7	5	92	102	88	0.171531	0.108742	0.067107	1.150654	1.358058	0.97223	1.61E-15	1.816136942	up
Glycine_max_newGene_1295	0	0	0	104	73	129	0	0	0	1.24734	0.95087	1.222465	2.85E-29	2.567687873	up
glyma.Wm82.gnm2.Glyma.18G261300	169	113	156	52	49	48	3.076054	2.663352	2.901844	0.885314	0.885333	0.678765	9.65E-16	-1.478621232	down
glyma.Wm82.gnm2.Glyma.02G143300	48	38	31	186	207	205	1.313187	1.370004	0.869834	4.942237	5.84287	4.811884	9.72E-19	1.639747512	up
Glycine_max_newGene_6114	2531	1798	2406	0	0	2	7.728718	8.246146	9.182618	0	0	0.002253	0	-7.119487715	down
glyma.Wm82.gnm2.Glyma.09G058800	432	288	295	147	192	161	7.741974	6.716752	5.447451	2.529913	3.510866	2.453946	1.15E-14	-1.153008634	down
glyma.Wm82.gnm2.Glyma.02G110200	340	249	394	163	183	163	5.464067	5.202641	6.514396	2.517872	3.004402	2.232893	8.02E-15	-1.103061346	down
glyma.Wm82.gnm2.Glyma.09G013100	46	18	41	107	110	150	0.547659	0.271646	0.509026	1.247176	1.348659	1.537043	2.33E-07	1.113534766	up
glyma.Wm82.gnm2.Glyma.11G171200	97	51	68	388	397	345	0.572692	0.392866	0.409616	2.235538	2.420442	1.755767	2.15E-30	1.818458055	up
glyma.Wm82.gnm2.Glyma.16G162600	5	7	4	3055	2841	3523	0.228089	0.489808	0.19202	163.013794	160.810516	166.134583	0	6.766617545	up
glyma.Wm82.gnm2.Glyma.17G093400	237	174	211	94	96	89	4.015224	3.837227	3.689124	1.535025	1.658283	1.284618	4.30E-15	-1.248708048	down
glyma.Wm82.gnm2.Glyma.17G113500	33	41	48	126	117	155	0.559247	0.920315	0.842877	2.104813	2.058732	2.279782	3.23E-07	1.058324527	up
glyma.Wm82.gnm2.Glyma.06G104700	299	220	261	120	108	173	5.82584	5.587928	5.230175	2.245113	2.150406	2.881497	7.92E-14	-1.116025774	down
Glycine_max_newGene_6093	113	88	93	11	2	20	1.121854	1.139708	0.942861	0.100223	0.014789	0.16445	2.09E-20	-2.070877094	down
glyma.Wm82.gnm2.Glyma.06G084200	35077	26713	32670	17531	16048	19926	625.436401	620.747742	599.400696	301.397675	292.637878	302.799652	1.36E-253	-1.108179742	down
glyma.Wm82.gnm2.Glyma.04G165200	334	217	324	2	1	3	27.159916	22.977896	27.069666	0.087899	0.032742	0.155846	1.04E-103	-4.303306776	down
glyma.Wm82.gnm2.Glyma.10G119700	56	46	62	0	0	0	3.316851	3.555636	3.765036	0	0	0	7.25E-22	-2.225970507	down
glyma.Wm82.gnm2.Glyma.07G243600	58	51	51	14	17	19	2.508285	2.856688	2.247303	0.550733	0.708157	0.700256	5.45E-07	-1.190205582	down
glyma.Wm82.gnm2.Glyma.06G235900	11632	8107	10045	4136	3926	4677	189.338745	171.981247	168.25563	64.913895	65.356293	64.885551	2.20E-295	-1.500508495	down
glyma.Wm82.gnm2.Glyma.06G239500	293	232	197	86	81	141	4.212161	4.341218	2.914455	1.181158	1.186333	1.723435	8.82E-14	-1.291601777	down
glyma.Wm82.gnm2.Glyma.14G052600	151	126	148	511	448	565	6.51419	7.092785	6.562138	21.277346	19.800865	20.81448	2.09E-31	1.426134431	up
glyma.Wm82.gnm2.Glyma.14G136300	0	0	0	176	171	180	0	0	0	8.308643	8.54295	7.490598	6.57E-54	3.367106218	up
glyma.Wm82.gnm2.Glyma.06G175600	8	6	3	394	323	491	0.093619	0.092131	0.025956	4.771503	4.154443	5.254132	1.33E-93	3.952349162	up
glyma.Wm82.gnm2.Glyma.07G122600	87	64	96	1	3	8	4.647243	4.414515	5.273133	0.038957	0.148826	0.342574	1.26E-25	-2.369504599	down
Glycine_max_newGene_6420	272	157	234	0	0	0	1.761215	1.449577	1.669575	0	0	0	3.96E-84	-4.066290378	down
Glycine_max_newGene_5974	0	0	0	82	87	125	0	0	0	3.13647	3.384085	4.253675	5.90E-29	2.553637616	up
glyma.Wm82.gnm2.Glyma.18G041800	2	0	0	143	133	143	0.082324	0	0	7.986056	7.828655	7.053421	1.42E-41	2.992634318	up
glyma.Wm82.gnm2.Glyma.20G164700	126	70	116	7	4	10	2.592915	1.88587	2.453622	0.128092	0.072765	0.17584	2.83E-29	-2.464029208	down
glyma.Wm82.gnm2.Glyma.06G044400	4	11	11	71	61	101	0.290725	1.031983	0.863333	5.270249	4.830511	6.672691	1.06E-10	1.520295221	up
glyma.Wm82.gnm2.Glyma.09G186300	703	525	595	341	301	332	9.561053	9.310896	8.326646	4.473668	4.180165	3.844865	1.56E-28	-1.131800993	down
glyma.Wm82.gnm2.Glyma.16G178800	275	265	286	1460	1438	1771	2.71303	3.39487	2.894984	13.908923	14.523176	14.904184	2.25E-127	2.108845179	up
glyma.Wm82.gnm2.Glyma.05G021100	87	36	74	170	186	205	0.927234	0.388182	0.633514	1.497353	1.712926	1.605577	1.18E-07	1.00585983	up
glyma.Wm82.gnm2.Glyma.16G211400	68	49	72	207	224	241	0.363181	0.342747	0.394404	1.066093	1.2666	1.094958	1.02E-14	1.304842305	up
glyma.Wm82.gnm2.Glyma.09G209000	125	72	109	13	8	5	16.285431	12.078503	14.604032	1.548149	1.027969	0.513974	6.06E-26	-2.312507233	down
glyma.Wm82.gnm2.Glyma.18G107000	252	188	231	825	853	1066	5.429182	5.262064	5.106458	17.126333	18.791965	19.566523	2.77E-62	1.649569437	up
glyma.Wm82.gnm2.Glyma.15G058000	149	124	133	374	327	420	4.816932	5.2326	4.411263	11.745371	10.876687	11.647035	4.71E-15	1.059584343	up
glyma.Wm82.gnm2.Glyma.17G086900	107	92	116	492	554	583	2.852327	3.20255	3.188649	12.706633	15.188453	13.319185	2.59E-49	1.894124063	up
glyma.Wm82.gnm2.Glyma.03G021200	27	15	28	79	122	81	0.359609	0.252993	0.372606	1.018407	1.658554	0.919297	1.07E-06	1.132539293	up
glyma.Wm82.gnm2.Glyma.16G197100	88	80	126	417	407	426	6.472788	7.608902	9.53629	29.591291	30.585306	26.712908	4.39E-28	1.59446115	up
glyma.Wm82.gnm2.Glyma.18G076900	120	90	106	522	498	528	1.490474	1.463881	1.353704	6.282513	6.349265	5.615125	1.39E-46	1.82965618	up
glyma.Wm82.gnm2.Glyma.16G198900	6	0	7	194	174	207	0.032218	0	0.040759	1.184288	1.128091	1.118245	8.77E-49	3.089444044	up
glyma.Wm82.gnm2.Glyma.07G039100	19	25	26	204	188	221	0.620252	1.070439	0.85181	6.496282	6.331048	6.22681	9.28E-30	2.159368127	up
glyma.Wm82.gnm2.Glyma.04G179500	1750	1389	1690	853	833	981	102.57132	106.126991	101.91301	48.168129	49.909203	48.99445	5.20E-70	-1.127487343	down
glyma.Wm82.gnm2.Glyma.03G047900	49	55	74	18	4	12	0.316771	0.467419	0.49891	0.111012	0.02372	0.062407	2.89E-09	-1.41645366	down
glyma.Wm82.gnm2.Glyma.16G184000	6	3	0	260	211	284	0.037801	0.019607	0	1.883982	1.6202	1.818186	4.69E-66	3.543794873	up
glyma.Wm82.gnm2.Glyma.16G018000	191	132	194	4542	4733	4795	1.864322	1.682201	1.945093	42.855545	47.367668	39.984226	0	4.32319349	up
glyma.Wm82.gnm2.Glyma.05G034500	187	141	239	757	722	904	11.102689	10.940092	14.651831	43.514301	44.024761	45.940029	3.39E-48	1.660961114	up
glyma.Wm82.gnm2.Glyma.U041300	0	0	0	90	123	100	0	0	0	3.523797	5.099451	3.466297	1.64E-30	2.618618348	up
glyma.Wm82.gnm2.Glyma.07G006300	2954	2202	2625	100	89	84	23.818811	23.138557	21.77433	0.771221	0.730544	0.572032	0	-4.863166363	down
Glycine_max_newGene_5977	237	160	221	106	92	109	2.537691	2.228666	2.43464	1.094467	0.999959	0.989702	7.07E-13	-1.128618387	down
Glycine_max_newGene_5971	298	236	347	66	101	99	2.319753	2.391087	3.04519	0.678928	0.955856	0.647821	7.71E-29	-1.743831135	down
glyma.Wm82.gnm2.Glyma.16G094100	176	136	153	414	319	519	2.404453	2.407567	2.140358	5.446484	4.453361	6.038094	9.15E-13	1.012714998	up
glyma.Wm82.gnm2.Glyma.19G053800	5	5	11	53	52	84	0.069923	0.094987	0.189603	0.868149	0.901022	1.219351	2.64E-09	1.423310778	up
glyma.Wm82.gnm2.Glyma.02G028100	2112	1621	2150	150	103	159	37.082752	37.085762	38.829266	2.536413	1.8333	2.372802	0	-3.937921886	down
glyma.Wm82.gnm2.Glyma.07G034800	81640	62203	74689	39251	39649	46749	652.34473	647.695649	614.076244	302.398769	324.020953	318.312015	1.70E-282	-1.087335994	down
glyma.Wm82.gnm2.Glyma.14G075400	418	316	441	187	221	234	42.45805	41.822708	46.07251	18.249451	22.904242	20.220064	2.98E-18	-1.07273106	down
glyma.Wm82.gnm2.Glyma.06G188400	18	13	32	63	85	104	0.366608	0.335049	0.671886	1.266864	1.806175	1.849033	5.98E-06	1.073763033	up
glyma.Wm82.gnm2.Glyma.18G260000	78	45	58	16	9	28	0.897297	0.668237	0.690223	0.171081	0.104675	0.267402	3.83E-07	-1.212761681	down
glyma.Wm82.gnm2.Glyma.07G121500	194	136	189	488	447	517	2.138661	1.958687	2.150476	5.206173	5.053738	4.873444	1.72E-20	1.111204408	up
glyma.Wm82.gnm2.Glyma.19G136600	102	87	99	5	0	5	4.705035	5.451052	5.082857	0.312842	0	0.174909	6.39E-33	-2.660427016	down
glyma.Wm82.gnm2.Glyma.05G158900	320	242	332	125	150	169	5.477164	5.409733	5.868307	2.053043	2.616107	2.463482	1.94E-17	-1.173849951	down
glyma.Wm82.gnm2.Glyma.16G136200	6	0	0	41	40	56	0.037929	0	0	0.282612	0.291783	0.341658	3.47E-09	1.400410751	up
glyma.Wm82.gnm2.Glyma.03G063900	170	95	132	330	335	412	2.311924	1.684118	1.850819	4.331646	4.664057	4.790416	2.14E-13	1.040178279	up
glyma.Wm82.gnm2.Glyma.16G123400	477	359	452	0	0	0	28.728404	27.099107	28.44231	0	0	0	1.04E-147	-5.032582098	down
glyma.Wm82.gnm2.Glyma.20G134900	88	69	91	14	6	9	5.146944	5.269881	5.500862	0.749572	0.353453	0.44751	1.03E-19	-2.028796914	down
glyma.Wm82.gnm2.Glyma.04G078500	433	290	377	2262	2160	2676	6.828293	5.955729	6.113852	34.44289	34.888233	36.020088	2.12E-229	2.335685411	up
glyma.Wm82.gnm2.Glyma.02G063400	254	180	254	106	68	75	6.715108	6.250376	7.042655	2.66622	1.838523	1.636721	1.32E-18	-1.475946019	down
glyma.Wm82.gnm2.Glyma.03G122200	50	27	25	145	116	130	0.876085	0.615431	0.441227	2.442041	2.073484	1.942169	1.12E-08	1.21204019	up
glyma.Wm82.gnm2.Glyma.11G238000	43	25	35	155	119	187	1.881247	1.416029	1.572546	6.595624	5.391391	7.061634	9.86E-13	1.42355348	up
glyma.Wm82.gnm2.Glyma.03G194200	147	92	119	31	26	31	2.359073	1.90466	1.964669	0.47888	0.413737	0.416795	7.04E-18	-1.723575779	down
glyma.Wm82.gnm2.Glyma.17G253800	95	52	104	399	352	406	1.904411	1.357519	2.143394	7.720645	7.224414	6.946482	1.20E-29	1.69202523	up
Glycine_max_newGene_3967	74	51	100	6	7	19	1.403514	0.767911	1.893474	0.05985	0.177829	0.311649	5.79E-14	-1.737555683	down
Glycine_max_newGene_3964	12	10	9	71	61	61	0.216422	0.225287	0.170215	1.26346	1.147459	0.959052	4.10E-08	1.307701985	up
glyma.Wm82.gnm2.Glyma.09G081500	86	54	84	18	22	31	8.728635	7.053965	8.711224	1.730405	2.223275	2.636635	7.24E-09	-1.30046532	down
glyma.Wm82.gnm2.Glyma.05G039700	7	12	5	39	91	57	0.124911	0.258696	0.091529	0.667318	1.651022	0.86079	6.60E-07	1.214088183	up
glyma.Wm82.gnm2.Glyma.16G213800	21	10	33	169	133	240	0.127958	0.078377	0.20737	1.025459	0.85251	1.285614	8.60E-21	1.953754369	up
glyma.Wm82.gnm2.Glyma.18G109100	103	99	125	40	33	36	0.363056	0.454056	0.454615	0.133531	0.117723	0.105645	4.84E-12	-1.409005996	down
glyma.Wm82.gnm2.Glyma.01G178800	168	107	137	381	407	537	2.98329	2.474527	2.485818	6.551109	7.422251	8.17262	5.33E-21	1.263903765	up
glyma.Wm82.gnm2.Glyma.03G053600	5	0	0	127	101	111	0.065595	0	0	2.005975	1.692657	1.548393	7.21E-30	2.566660897	up
glyma.Wm82.gnm2.Glyma.13G193500	673	431	534	204	205	194	25.29175	21.094494	20.640284	7.368428	7.882025	6.20836	4.50E-42	-1.596653115	down
glyma.Wm82.gnm2.Glyma.14G067800	95	80	136	268	268	337	1.215358	1.32749	1.780339	3.31053	3.51113	3.671612	1.08E-10	1.037595288	up
glyma.Wm82.gnm2.Glyma.13G130600	8716	6412	7710	4459	3575	4688	655.37323	628.356995	596.522644	323.279816	274.948853	300.433624	1.88E-93	-1.11979352	down
glyma.Wm82.gnm2.Glyma.02G141900	12811	8813	10258	4971	4362	5885	190.193115	170.50209	156.703232	71.151207	66.226562	74.452118	3.33E-50	-1.306834384	down
glyma.Wm82.gnm2.Glyma.03G148900	78	41	69	0	0	0	6.850306	4.714724	6.245157	0	0	0	3.31E-24	-2.344064906	down
glyma.Wm82.gnm2.Glyma.16G127900	1423	1112	1627	293	332	351	6.943501	7.053876	8.185626	1.407497	1.679151	1.484285	4.11E-138	-2.278371877	down
glyma.Wm82.gnm2.Glyma.08G150400	95973	73135	90942	50396	48436	57332	1495.425903	1485.154785	1458.119507	757.174866	771.869812	761.346375	0	-1.024842896	down
glyma.Wm82.gnm2.Glyma.03G244400	106	68	91	18	5	32	1.536174	1.271101	1.349617	0.245347	0.066881	0.395664	1.50E-11	-1.553622384	down
glyma.Wm82.gnm2.Glyma.13G095400	1993	1330	1684	886	882	971	77.027647	66.363514	66.437717	32.883576	34.916352	31.856756	4.60E-61	-1.127359066	down
glyma.Wm82.gnm2.Glyma.15G023100	57	62	85	10	2	15	1.488269	2.125412	2.285355	0.243871	0.039279	0.329338	3.24E-13	-1.703071541	down
glyma.Wm82.gnm2.Glyma.04G161300	1177	840	1054	2648	2301	2756	68.753003	63.607946	62.946115	148.436871	136.787155	136.446282	1.84E-59	1.018430646	up
glyma.Wm82.gnm2.Glyma.16G192700	89	123	111	13	14	19	2.496237	4.506627	3.1933	0.341939	0.402686	0.449654	8.42E-21	-2.034548482	down
glyma.Wm82.gnm2.Glyma.07G064900	5271	3918	5111	2777	2615	2951	70.1312	67.915954	69.970977	35.612539	35.565732	33.446516	1.67E-124	-1.055169534	down
glyma.Wm82.gnm2.Glyma.19G219600	104	61	101	287	199	358	5.77195	4.409769	5.767453	15.423377	11.314167	17.009708	2.52E-11	1.155769676	up
glyma.Wm82.gnm2.Glyma.17G183700	5576	4194	5320	2853	2741	3240	82.41497	80.786339	80.920135	40.65572	41.42733	40.811489	6.34E-148	-1.054886751	down
glyma.Wm82.gnm2.Glyma.09G107100	99	73	54	27	18	12	3.499599	3.346991	1.971143	0.917275	0.650233	0.35579	5.79E-09	-1.361561699	down
glyma.Wm82.gnm2.Glyma.02G028600	1817	1340	1977	139	105	150	33.158226	31.855154	37.129509	2.439498	1.949511	2.318878	0	-3.777376348	down
glyma.Wm82.gnm2.Glyma.11G065900	69	39	54	169	132	193	1.09517	0.808934	0.891355	2.632792	2.191729	2.650025	3.33E-08	1.059672362	up
glyma.Wm82.gnm2.Glyma.05G141300	122	86	108	511	535	554	2.715944	2.452564	2.552584	11.386748	12.583738	10.974185	1.08E-49	1.87743863	up
glyma.Wm82.gnm2.Glyma.07G081100	77	60	94	13	22	20	8.070285	8.1179	10.081315	1.215584	2.291362	1.727004	1.35E-11	-1.519746763	down
glyma.Wm82.gnm2.Glyma.02G291500	19	26	26	131	141	129	1.075245	1.947531	1.552816	7.54827	8.622691	6.611311	7.55E-14	1.568350214	up
glyma.Wm82.gnm2.Glyma.16G117900	0	0	0	348	340	369	0	0	0	52.66917	54.545631	49.443565	1.00E-98	4.297484373	up
glyma.Wm82.gnm2.Glyma.11G100100	15	5	8	68	52	45	0.1802	0.077295	0.090073	0.796288	0.64957	0.466521	2.96E-06	1.14774305	up
glyma.Wm82.gnm2.Glyma.08G195000	57	46	45	180	172	193	1.492741	1.543503	1.205128	4.550798	4.620058	4.31929	1.21E-12	1.293276138	up
glyma.Wm82.gnm2.Glyma.09G184300	510	293	536	0	0	0	20.00045	14.987181	21.846152	0	0	0	5.03E-137	-4.930313342	down
Glycine_max_newGene_5226	0	0	0	238	261	243	0	0	0	2.547167	2.960708	2.299186	5.30E-72	3.79812506	up
glyma.Wm82.gnm2.Glyma.14G054900	331	218	282	98	108	137	8.277275	7.130683	6.982174	2.621361	3.074702	3.262906	7.69E-22	-1.39190618	down
glyma.Wm82.gnm2.Glyma.17G132900	328	234	298	111	82	114	9.73571	9.053238	9.085604	3.157363	2.481433	2.870854	1.37E-27	-1.576553255	down
glyma.Wm82.gnm2.Glyma.07G225300	87	56	71	22	35	20	1.080478	0.904324	0.917317	0.261912	0.449279	0.209882	8.63E-07	-1.13907778	down
glyma.Wm82.gnm2.Glyma.15G182000	43	36	42	146	122	169	0.311016	0.337816	0.319292	1.108436	0.968739	1.134402	6.54E-10	1.212758338	up
glyma.Wm82.gnm2.Glyma.14G070800	80	83	87	351	314	458	1.599166	2.166194	1.779793	6.775558	6.42741	7.82155	4.19E-27	1.62641238	up
glyma.Wm82.gnm2.Glyma.08G070000	295	219	213	116	71	105	5.606236	5.419388	4.160672	2.114402	1.375869	1.692522	1.95E-16	-1.369451401	down
glyma.Wm82.gnm2.Glyma.03G245400	41	27	51	153	99	139	1.736882	1.492954	2.211426	6.328087	4.345364	5.065397	5.86E-07	1.062243663	up
Glycine_max_newGene_936	133	59	122	0	0	0	1.445198	0.824082	1.359041	0	0	0	2.28E-38	-2.922804801	down
glyma.Wm82.gnm2.Glyma.06G221100	198	147	186	464	472	479	8.322217	8.075494	8.042904	18.868031	20.343885	17.215111	9.52E-18	1.044452708	up
glyma.Wm82.gnm2.Glyma.20G126200	79	54	79	219	196	256	3.673134	3.295231	3.796245	9.917534	9.428358	10.265746	2.76E-12	1.169145359	up
glyma.Wm82.gnm2.Glyma.16G159300	6	11	4	87	72	125	0.057918	0.142154	0.036004	0.831752	0.726811	1.053247	8.52E-16	1.850711531	up
glyma.Wm82.gnm2.Glyma.02G302200	15	17	18	244	238	267	0.147295	0.212875	0.180231	2.360006	2.44792	2.2836	4.52E-48	2.732215127	up
glyma.Wm82.gnm2.Glyma.05G180600	18011	12373	15275	7366	6605	8310	244.066742	218.475173	212.797767	96.271827	91.468972	96.111956	1.13E-194	-1.310697221	down
glyma.Wm82.gnm2.Glyma.16G194900	122	71	115	30	32	42	10.419882	7.865743	10.047729	2.433912	2.727759	3.039113	5.25E-11	-1.363210969	down
glyma.Wm82.gnm2.Glyma.19G050300	412	272	408	1446	1498	1644	5.151381	4.441352	5.249356	17.470387	19.196299	17.555779	2.55E-98	1.725690722	up
glyma.Wm82.gnm2.Glyma.03G121600	43	37	51	385	402	471	2.12902	2.386809	2.645943	18.705097	20.7502	20.232244	6.67E-63	2.560669229	up
glyma.Wm82.gnm2.Glyma.13G275600	495	377	636	241	237	251	6.375899	6.314145	8.418367	2.984894	3.118733	2.753958	8.59E-22	-1.22174431	down
glyma.Wm82.gnm2.Glyma.13G278600	136	136	104	441	452	463	1.759906	2.286506	1.38165	5.512132	5.988629	5.118521	6.29E-22	1.379158756	up
glyma.Wm82.gnm2.Glyma.04G090700	14	13	12	127	91	97	0.179606	0.209234	0.156961	1.615016	1.227343	1.087879	1.49E-14	1.714345137	up
glyma.Wm82.gnm2.Glyma.11G153800	27	15	12	73	76	72	0.586225	0.428462	0.252555	1.535134	1.6829	1.347106	5.99E-06	1.079964177	up
glyma.Wm82.gnm2.Glyma.13G347700	13716	10082	13269	5637	5879	6988	111.112061	106.434128	110.602539	44.030762	48.708691	48.240238	9.18E-228	-1.282775071	down
glyma.Wm82.gnm2.Glyma.08G010000	15	24	30	102	143	104	0.428633	0.820214	0.825163	2.649661	3.95847	2.385698	2.01E-09	1.34800305	up
glyma.Wm82.gnm2.Glyma.U028500	0	0	0	97	122	93	0	0	0	1.226957	1.642577	1.048384	2.57E-30	2.61084843	up
glyma.Wm82.gnm2.Glyma.05G002100	115	56	61	25	7	16	0.676181	0.428193	0.365068	0.140697	0.038766	0.07798	5.80E-10	-1.454815241	down
glyma.Wm82.gnm2.Glyma.19G069300	206	139	217	0	0	0	2.000942	1.76444	2.171547	0	0	0	4.53E-74	-3.862133357	down
glyma.Wm82.gnm2.Glyma.06G184400	4	0	0	63	78	82	0.037326	0	0	0.663026	0.879692	0.769094	3.94E-19	2.076909745	up
glyma.Wm82.gnm2.Glyma.04G227000	17	27	26	104	119	81	0.392404	0.813582	0.599561	2.31993	2.808009	1.596127	2.99E-07	1.181011092	up
glyma.Wm82.gnm2.Glyma.02G028400	130	58	89	13	10	14	7.637731	4.406721	5.370203	0.71556	0.562624	0.686054	1.37E-18	-1.956704356	down
glyma.Wm82.gnm2.Glyma.14G051000	281	255	264	168	96	143	5.584489	6.614802	5.411865	3.213303	1.945561	2.427032	1.34E-11	-1.103024332	down
glyma.Wm82.gnm2.Glyma.04G105900	16633	12024	16137	12	20	17	504.688202	475.474213	503.838623	0.324572	0.597084	0.439287	0	-8.849425759	down
glyma.Wm82.gnm2.Glyma.15G124700	652	478	592	1549	1418	1750	6.152405	5.868784	5.739985	14.089407	13.679172	14.074259	2.57E-56	1.132423057	up
glyma.Wm82.gnm2.Glyma.10G269200	70	40	63	23	16	21	7.73131	5.676242	7.146985	2.383847	1.743041	1.985068	2.29E-06	-1.120537774	down
glyma.Wm82.gnm2.Glyma.20G138100	31	35	79	773	767	937	0.306355	0.447994	0.812139	7.489265	7.883981	8.027327	3.60E-20	2.104684309	up
glyma.Wm82.gnm2.Glyma.04G114600	173	140	213	0	0	0	11.71377	12.289044	14.849409	0	0	0	4.46E-69	-3.756736887	down
glyma.Wm82.gnm2.Glyma.16G064700	0	0	0	297	292	336	0	0	0	9.540225	9.983895	9.595264	6.68E-89	4.123992572	up
glyma.Wm82.gnm2.Glyma.U041700	37	8	31	156	132	176	0.978292	0.268612	0.855194	4.049089	3.634738	4.031402	5.54E-15	1.653587563	up
glyma.Wm82.gnm2.Glyma.13G288000	511	503	671	1509	1422	1611	11.027925	14.166733	14.922093	31.438772	31.420687	29.679842	1.82E-30	1.081704285	up
glyma.Wm82.gnm2.Glyma.19G240800	122	125	92	384	286	328	1.626672	2.167062	1.2568	4.949361	3.903049	3.729519	1.70E-10	1.068734855	up
glyma.Wm82.gnm2.Glyma.01G227900	46	34	39	0	0	0	0.891737	0.851825	0.773213	0	0	0	2.81E-15	-1.836325244	down
glyma.Wm82.gnm2.Glyma.01G115100	0	0	0	261	221	346	0	0	0	6.657936	5.989799	7.802919	1.15E-76	3.900211094	up
glyma.Wm82.gnm2.Glyma.17G027600	6354	4747	6043	2938	2626	3090	60.795811	59.18803	59.500496	27.101021	25.690554	25.196201	1.86E-181	-1.263619052	down
glyma.Wm82.gnm2.Glyma.07G018100	17	32	27	77	97	103	0.362923	0.88811	0.587828	1.600318	2.124311	1.889746	1.65E-05	1.009683592	up
glyma.Wm82.gnm2.Glyma.03G061900	10	2	8	76	73	88	0.394538	0.104141	0.306055	3.029994	3.089907	3.095335	3.29E-14	1.758160494	up
glyma.Wm82.gnm2.Glyma.01G029300	188	125	163	471	453	576	4.893494	4.234032	4.378785	11.895726	12.127397	12.821685	1.60E-25	1.263787998	up
glyma.Wm82.gnm2.Glyma.06G209500	6	8	12	58	53	67	0.10322	0.162523	0.203414	0.969164	0.942821	0.992659	7.09E-08	1.29668036	up
glyma.Wm82.gnm2.Glyma.01G044800	18	15	19	72	67	75	1.311534	1.426309	1.37228	5.077916	4.984558	4.681031	2.71E-06	1.104441832	up
glyma.Wm82.gnm2.Glyma.03G069400	1397	1079	1169	281	380	412	12.765843	12.844185	10.990856	2.471782	3.550061	3.206118	3.10E-89	-1.958584874	down
glyma.Wm82.gnm2.Glyma.01G203400	83	92	56	247	210	260	1.040145	1.509951	0.723971	2.997322	2.696044	2.787452	5.68E-09	1.076370378	up
glyma.Wm82.gnm2.Glyma.08G199800	317	263	317	154	152	168	4.768004	5.152876	4.915628	2.229445	2.338248	2.152407	9.70E-17	-1.105930069	down
glyma.Wm82.gnm2.Glyma.19G134300	204	162	197	24	29	27	1.868157	1.922851	1.852045	0.209993	0.268593	0.203153	6.94E-41	-2.443954086	down
Glycine_max_newGene_2615	2	0	2	65	66	72	0.027153	0	0.024671	0.897157	0.970598	0.883575	7.04E-18	2.00663386	up
Glycine_max_newGene_2612	0	0	0	108	101	165	0	0	0	1.612914	1.604058	2.279387	3.06E-36	2.834834401	up
glyma.Wm82.gnm2.Glyma.09G012100	13	12	9	58	72	70	0.498228	0.627725	0.363476	2.278487	3.047748	2.445117	6.58E-08	1.284962063	up
glyma.Wm82.gnm2.Glyma.14G038500	14288	9909	12805	1205	1097	1359	544.961479	493.441243	500.605735	47.032343	44.640198	45.449727	0	-3.58657539	down
glyma.Wm82.gnm2.Glyma.10G043100	13332	10203	12161	4801	4129	5267	960.740845	958.262268	901.740723	333.606354	304.271423	323.471954	1.06E-298	-1.609459622	down
glyma.Wm82.gnm2.Glyma.16G215000	23	23	16	103	121	125	0.143579	0.183153	0.101055	0.619701	0.769876	0.663964	1.88E-12	1.516064263	up
glyma.Wm82.gnm2.Glyma.13G343000	12883	8760	10570	5747	5591	6771	203.251074	180.237525	171.641577	87.607369	90.261226	91.041976	9.39E-127	-1.107079709	down
glyma.Wm82.gnm2.Glyma.16G192400	81	64	89	9	0	6	2.045992	2.118356	2.331215	0.206691	0	0.117127	9.05E-22	-2.188095284	down
glyma.Wm82.gnm2.Glyma.20G210400	395	352	461	1312	1091	1507	8.220142	9.545921	9.874583	26.358974	23.24246	26.758581	3.57E-45	1.330851066	up
glyma.Wm82.gnm2.Glyma.19G089600	207	139	142	70	44	81	11.49757	10.077387	8.106101	3.673126	2.436715	3.787997	4.87E-12	-1.298961507	down
glyma.Wm82.gnm2.Glyma.07G265500	551	402	596	1486	1343	1793	29.062168	27.647377	32.336445	75.632736	72.492111	80.677483	7.69E-51	1.241022827	up
glyma.Wm82.gnm2.Glyma.02G021500	82	70	80	312	281	262	1.957625	2.173524	1.965441	7.209189	6.899316	5.362851	3.28E-17	1.367711632	up
glyma.Wm82.gnm2.Glyma.16G210600	1655	1214	1509	190	158	178	8.072502	7.726069	7.557625	0.887699	0.782004	0.731634	1.37E-281	-3.204272415	down
Glycine_max_newGene_1064	28	18	30	132	100	121	0.450272	0.365075	0.500943	2.056639	1.649847	1.664752	8.98E-11	1.380164465	up
Glycine_max_newGene_6494	0	4	0	53	68	64	0	0.055617	0	0.552419	0.75754	0.588321	1.03E-14	1.814722882	up
Glycine_max_newGene_6490	591	413	573	0	0	0	4.480485	4.065666	4.457699	0	0	0	3.13E-168	-5.28527529	down
glyma.Wm82.gnm2.Glyma.12G101600	214	140	213	85	100	85	3.104742	2.655678	3.190064	1.181285	1.475108	1.045849	1.78E-11	-1.141560659	down
glyma.Wm82.gnm2.Glyma.18G125300	216	162	235	79	80	94	6.527247	6.403056	7.324656	2.310818	2.482368	2.405132	5.21E-17	-1.348401796	down
glyma.Wm82.gnm2.Glyma.16G118000	0	0	0	498	479	495	0	0	0	38.152866	38.891586	33.49902	8.79E-126	4.720009772	up
glyma.Wm82.gnm2.Glyma.20G192700	773	575	662	210	218	268	6.996723	6.77271	6.198375	1.82685	1.988985	2.058403	4.47E-64	-1.725775819	down
glyma.Wm82.gnm2.Glyma.02G084400	90	40	70	1638	1513	1820	1.717179	0.989873	1.386895	30.426239	29.804514	29.883383	1.26E-278	4.035271007	up
Glycine_max_newGene_5272	94	92	83	13	7	14	0.66593	0.69818	0.49792	0.072111	0.039385	0.066942	2.13E-20	-2.044073216	down
glyma.Wm82.gnm2.Glyma.16G137000	281	190	263	17	11	9	3.438055	3.0241	3.311885	0.195395	0.127295	0.086806	1.85E-72	-3.38669695	down
glyma.Wm82.gnm2.Glyma.11G253900	66	55	81	182	194	203	1.637416	1.787428	2.058568	4.373564	4.936425	4.302199	7.45E-09	1.027144302	up
glyma.Wm82.gnm2.Glyma.15G089100	665	444	637	354	305	309	13.162954	11.451707	12.983157	6.753741	6.175887	5.215656	1.28E-21	-1.059876909	down
glyma.Wm82.gnm2.Glyma.17G222300	371	222	324	76	78	117	8.19241	6.386051	7.36074	1.615079	1.743515	2.20139	4.30E-32	-1.78659793	down
glyma.Wm82.gnm2.Glyma.13G260200	60	30	74	5	12	2	4.349565	2.772606	5.503827	0.302414	0.821408	0.098064	4.63E-10	-1.48769367	down
Glycine_max_newGene_1456	42	19	17	119	116	202	0.535899	0.264676	0.194402	1.269804	1.316675	2.250073	4.82E-12	1.503530127	up
glyma.Wm82.gnm2.Glyma.10G285300	900	690	779	0	0	0	21.692305	21.651171	19.300552	0	0	0	4.16E-219	-5.824255223	down
Glycine_max_newGene_772	783	552	755	0	0	0	22.764225	20.920832	22.59568	0	0	0	1.20E-202	-5.65867274	down
glyma.Wm82.gnm2.Glyma.01G115500	850	660	685	248	231	300	28.924429	29.259451	24.002015	8.113944	8.046588	8.658859	2.05E-60	-1.694113719	down
glyma.Wm82.gnm2.Glyma.U039700	102	125	104	0	2	0	2.981342	4.740196	3.142206	0	0.057609	0	8.70E-41	-2.990326213	down
glyma.Wm82.gnm2.Glyma.15G101800	1054	795	975	470	466	543	10.458642	10.271952	9.955323	4.494103	4.727647	4.589821	4.62E-50	-1.185992639	down
Glycine_max_newGene_5078	16	15	25	128	123	109	0.146336	0.180642	0.236604	1.424732	1.173253	0.926264	4.06E-14	1.633051958	up
glyma.Wm82.gnm2.Glyma.17G260100	49	21	39	121	126	102	0.924982	0.513493	0.74732	2.221684	2.444449	1.643476	3.05E-06	1.024513181	up
glyma.Wm82.gnm2.Glyma.10G281800	47	93	82	378	317	336	0.565963	1.455813	1.009943	4.40757	3.910978	3.453288	1.07E-05	1.07533569	up
glyma.Wm82.gnm2.Glyma.18G193300	104	86	90	25	27	30	1.278921	1.379185	1.135132	0.289666	0.328262	0.314186	1.63E-12	-1.486966747	down
glyma.Wm82.gnm2.Glyma.12G013100	1471	1152	1330	3946	3905	4772	47.940889	48.953252	44.63351	124.13143	130.281333	132.673956	9.96E-149	1.360166191	up
glyma.Wm82.gnm2.Glyma.16G070000	0	0	0	69	57	51	0	0	0	1.869482	1.640295	1.217351	1.08E-16	1.932843653	up
glyma.Wm82.gnm2.Glyma.04G155500	70	51	77	0	0	0	2.648977	2.392139	2.925526	0	0	0	1.26E-26	-2.456957445	down
glyma.Wm82.gnm2.Glyma.17G072400	14	9	20	60	62	83	0.140328	0.117147	0.21555	0.609467	0.67799	0.751543	1.18E-06	1.161624587	up
glyma.Wm82.gnm2.Glyma.10G026900	188	114	142	644	634	670	4.417091	3.496065	3.447359	14.658038	15.307042	13.479473	7.25E-48	1.71646366	up
glyma.Wm82.gnm2.Glyma.15G209300	1397	940	1264	536	589	668	28.415113	24.918707	26.460094	10.514101	12.257078	11.571664	3.35E-57	-1.251687402	down
Glycine_max_newGene_1969	151	108	162	0	0	0	4.398914	4.097936	4.859872	0	0	0	1.83E-57	-3.477677388	down
glyma.Wm82.gnm2.Glyma.04G114500	72	61	72	0	0	0	6.279603	6.961989	6.470685	0	0	0	3.87E-28	-2.523586401	down
glyma.Wm82.gnm2.Glyma.20G196900	1354	901	1265	472	384	543	37.604839	32.59029	36.156887	12.621102	10.905053	12.854045	2.20E-71	-1.55622184	down
glyma.Wm82.gnm2.Glyma.05G181300	10	7	8	58	48	101	0.141994	0.136427	0.113476	0.866066	0.761943	1.326968	2.65E-09	1.41890363	up
glyma.Wm82.gnm2.Glyma.18G286700	110	85	82	37	27	44	2.984442	3.025169	2.288832	0.950799	0.732174	1.022792	1.53E-08	-1.207846173	down
glyma.Wm82.gnm2.Glyma.18G140400	123	96	93	330	316	373	3.889555	3.969131	3.03991	10.116895	10.296949	10.122245	2.10E-18	1.259746666	up
glyma.Wm82.gnm2.Glyma.14G175400	462	341	338	139	213	193	6.606625	6.363089	4.969273	1.917661	3.111716	2.353126	2.24E-16	-1.20534261	down
glyma.Wm82.gnm2.Glyma.03G029400	1754	1178	1344	753	653	805	40.435734	35.396675	31.884579	16.737558	15.395164	15.80573	2.74E-49	-1.198335548	down
glyma.Wm82.gnm2.Glyma.13G295900	49	44	50	7	13	17	0.715629	0.834204	0.74947	0.095678	0.196044	0.201989	3.69E-07	-1.228612519	down
glyma.Wm82.gnm2.Glyma.13G293500	60	41	74	272	262	465	1.634852	1.442778	2.090239	7.223515	7.364321	10.901236	8.83E-25	1.810527813	up
glyma.Wm82.gnm2.Glyma.20G141200	202	182	195	587	569	553	3.805509	4.467915	3.779415	10.652938	10.969867	8.873176	3.96E-22	1.174182446	up
glyma.Wm82.gnm2.Glyma.13G174300	20	11	15	69	53	71	0.186804	0.134246	0.136424	0.622737	0.505887	0.560716	9.89E-06	1.066359695	up
glyma.Wm82.gnm2.Glyma.10G231200	599	459	530	289	245	305	13.718104	13.710879	12.469169	6.3767	5.718158	5.932055	2.80E-27	-1.14587746	down
glyma.Wm82.gnm2.Glyma.10G167800	26	13	23	87	97	78	0.35135	0.225706	0.31268	1.136509	1.355353	0.908781	2.47E-07	1.185022251	up
glyma.Wm82.gnm2.Glyma.03G241700	20	20	19	72	75	73	0.878762	1.146985	0.858833	3.149052	3.495617	2.834391	1.28E-05	1.02939851	up
Glycine_max_newGene_5262	101	92	109	0	0	0	0.866551	0.995324	1.190863	0	0	0	5.80E-42	-3.036222893	down
glyma.Wm82.gnm2.Glyma.16G162400	227	157	173	62	64	81	3.512859	3.161701	2.752002	0.915021	1.004202	1.065662	1.69E-17	-1.445979896	down
glyma.Wm82.gnm2.Glyma.08G017200	131	100	97	524	547	755	10.262155	10.226723	7.768224	39.685707	43.959518	50.553131	5.48E-50	1.96839685	up
glyma.Wm82.gnm2.Glyma.07G193200	196	132	194	40	25	53	8.973993	7.841321	9.105299	1.757724	1.170692	2.03604	6.02E-25	-1.922194016	down
glyma.Wm82.gnm2.Glyma.01G048700	209	175	199	119	86	109	6.276409	6.832561	6.132773	3.441984	2.629264	2.789692	4.62E-10	-1.024664384	down
glyma.Wm82.gnm2.Glyma.12G158400	2	0	0	65	75	99	0.032534	0	0	1.773736	2.178473	2.416399	5.46E-22	2.229491679	up
glyma.Wm82.gnm2.Glyma.03G054100	0	1	0	388	398	519	0	0.003385	0	2.937871	3.222593	3.473308	2.94E-113	4.515784066	up
glyma.Wm82.gnm2.Glyma.11G085200	266	183	234	128	109	145	9.377125	8.384033	8.494972	4.349009	3.92072	4.348379	2.50E-11	-1.000738327	down
glyma.Wm82.gnm2.Glyma.13G296800	44	26	21	194	134	228	2.222676	1.662717	1.086329	9.475601	6.969499	9.849615	2.17E-17	1.713189118	up
glyma.Wm82.gnm2.Glyma.04G194400	230	204	276	752	722	880	2.494969	2.894224	3.088306	7.895703	8.042674	8.165847	6.45E-38	1.352060304	up
glyma.Wm82.gnm2.Glyma.04G250600	53	57	42	139	167	246	0.926411	1.281919	0.749857	2.33588	2.973557	3.658656	3.04E-09	1.186126679	up
glyma.Wm82.gnm2.Glyma.04G039900	324	250	358	32	32	49	4.848405	4.876113	5.50836	0.454656	0.47753	0.614302	1.33E-66	-2.80206887	down
Glycine_max_newGene_2943	95	81	86	28	22	46	1.222363	1.353407	1.13166	0.344974	0.285318	0.506452	1.46E-08	-1.239600112	down
glyma.Wm82.gnm2.Glyma.13G314200	1185	807	1073	687	487	608	67.191879	59.626648	62.567303	37.560001	28.233675	29.373598	8.28E-25	-1.01455802	down
glyma.Wm82.gnm2.Glyma.15G071300	60	48	62	160	159	200	1.720526	1.879231	1.768424	4.216439	4.477999	4.701541	3.17E-09	1.081020523	up
glyma.Wm82.gnm2.Glyma.08G152200	137	102	162	794	601	743	8.33462	8.098574	10.191684	46.867153	37.578499	38.72683	3.39E-53	1.945040857	up
glyma.Wm82.gnm2.Glyma.13G176100	2118	1513	1753	826	798	963	27.439562	25.532207	23.36031	10.316875	10.566453	10.622192	7.33E-86	-1.318002054	down
glyma.Wm82.gnm2.Glyma.19G161100	474	426	468	1916	1822	2350	12.939421	15.155184	13.164046	50.49799	50.937851	54.764828	6.50E-120	1.795300416	up
glyma.Wm82.gnm2.Glyma.01G224600	87	60	42	149	217	212	3.517212	3.175876	1.719702	5.811518	9.017133	7.336313	3.89E-07	1.025580595	up
glyma.Wm82.gnm2.Glyma.14G046000	15	8	8	159	163	108	0.117705	0.085355	0.065313	1.261617	1.373806	0.760117	2.84E-23	2.178521029	up
glyma.Wm82.gnm2.Glyma.06G027000	38	8	23	87	92	119	1.055557	0.28002	0.644366	2.34855	2.64157	2.830753	3.55E-07	1.184091673	up
glyma.Wm82.gnm2.Glyma.12G217700	80	76	90	23	35	36	4.458839	5.520741	5.180394	1.195698	1.998435	1.697926	7.08E-08	-1.186709001	down
glyma.Wm82.gnm2.Glyma.09G208600	154	155	195	0	0	0	10.96968	13.907951	13.402742	0	0	0	4.69E-66	-3.690941445	down
glyma.Wm82.gnm2.Glyma.09G084900	1727	1459	1947	812	654	789	95.572647	105.194031	110.837723	43.296158	36.964619	37.204468	1.46E-68	-1.43064784	down
glyma.Wm82.gnm2.Glyma.10G254000	49	31	39	6	5	9	1.052799	0.869752	0.848518	0.107323	0.099206	0.152934	3.32E-08	-1.334226961	down
glyma.Wm82.gnm2.Glyma.03G098400	41	28	33	119	73	152	1.658494	1.436251	1.345611	4.650261	2.999653	5.262223	4.58E-06	1.023819352	up
glyma.Wm82.gnm2.Glyma.14G058600	6	9	5	111	106	180	0.112348	0.22367	0.079806	2.05108	2.089223	2.962176	9.08E-26	2.318530954	up
glyma.Wm82.gnm2.Glyma.13G353100	1833	1333	1532	711	692	872	35.817802	33.928463	30.790091	13.380276	13.830531	14.518803	3.32E-75	-1.305678602	down
glyma.Wm82.gnm2.Glyma.08G332100	0	0	2	82	66	74	0	0	0.024541	1.106582	0.948328	0.884118	1.48E-20	2.155591471	up
glyma.Wm82.gnm2.Glyma.13G196100	82	57	56	0	0	0	3.052417	2.77612	2.142632	0	0	0	8.86E-26	-2.418568162	down
glyma.Wm82.gnm2.Glyma.13G340800	39	45	30	132	91	157	0.766598	1.151831	0.591416	2.499595	1.820044	2.636903	3.53E-06	1.017866256	up
glyma.Wm82.gnm2.Glyma.10G245800	43	52	71	289	252	355	1.001252	1.577941	1.709986	6.539434	6.048945	7.103435	3.58E-25	1.768124852	up
glyma.Wm82.gnm2.Glyma.03G054300	0	0	0	95	62	100	0	0	0	2.588439	1.794814	2.413996	1.25E-24	2.362179032	up
glyma.Wm82.gnm2.Glyma.13G070900	492	348	458	183	179	225	5.280795	4.867661	5.053436	1.894573	1.960961	2.058802	1.08E-30	-1.33616086	down
glyma.Wm82.gnm2.Glyma.U039300	408	287	429	194	161	195	6.186379	5.646188	6.679126	2.821762	2.4769	2.500173	3.45E-21	-1.206784481	down
glyma.Wm82.gnm2.Glyma.11G251900	75	47	110	18	13	12	0.566324	0.458768	0.858748	0.131319	0.099986	0.077646	4.10E-12	-1.596999062	down
glyma.Wm82.gnm2.Glyma.14G220800	1038	726	986	417	448	573	19.504551	17.776577	19.066967	7.548131	8.60215	9.177415	3.00E-40	-1.177926732	down
glyma.Wm82.gnm2.Glyma.07G157200	44	35	86	229	183	309	1.030591	1.042232	1.991156	5.225649	4.283005	5.771946	7.72E-13	1.41246495	up
glyma.Wm82.gnm2.Glyma.03G030300	46	33	33	101	133	126	0.651691	0.611653	0.48889	1.407492	1.967954	1.543714	9.17E-07	1.040400155	up
glyma.Wm82.gnm2.Glyma.06G296300	844	597	733	370	293	395	45.587669	41.998806	40.764763	19.239601	16.181089	18.19083	1.74E-38	-1.265904679	down
glyma.Wm82.gnm2.Glyma.08G155700	17	24	49	97	107	120	1.067016	2.032498	3.327662	6.217106	7.222135	6.772476	1.07E-05	1.025555261	up
glyma.Wm82.gnm2.Glyma.03G228900	605	477	647	130	158	185	9.885398	10.143222	11.186318	2.123573	2.749295	2.633942	5.16E-66	-2.007093054	down
Glycine_max_newGene_4729	0	0	0	47	60	51	0	0	0	2.314084	2.943631	1.877646	6.41E-15	1.818129137	up
glyma.Wm82.gnm2.Glyma.05G003100	2729	1896	2382	944	962	1177	37.680145	34.119461	33.83379	12.56319	13.580791	13.840674	1.02E-123	-1.446250582	down
glyma.Wm82.gnm2.Glyma.10G018000	171	140	197	87	85	77	2.231993	2.382656	2.643635	1.092058	1.124344	0.857054	2.96E-10	-1.102327267	down
glyma.Wm82.gnm2.Glyma.02G156800	45632	36429	46128	10801	10723	12566	1059.382812	1102.177734	1101.942871	241.770355	254.58786	248.626465	0	-2.192424471	down
glyma.Wm82.gnm2.Glyma.17G143600	40	31	47	194	109	140	1.380167	1.367335	1.664671	6.517535	3.879686	4.165288	1.75E-08	1.192271475	up
glyma.Wm82.gnm2.Glyma.08G248000	30	11	15	79	114	94	0.575421	0.259231	0.286761	1.468221	2.260748	1.553729	9.88E-09	1.320725166	up
glyma.Wm82.gnm2.Glyma.01G059000	194	162	201	77	108	55	2.201053	2.395232	2.338435	0.840272	1.249874	0.527671	1.13E-09	-1.179156358	down
glyma.Wm82.gnm2.Glyma.18G210900	88457	61329	70705	41781	36549	45736	5186.171387	4686.103516	4265.563477	2361.953369	2191.560303	2285.321533	1.04E-42	-1.084461477	down
glyma.Wm82.gnm2.Glyma.06G133900	48	51	57	21	19	22	1.022439	1.393267	1.242144	0.428392	0.398186	0.397329	3.04E-05	-1.006825847	down
glyma.Wm82.gnm2.Glyma.14G023000	118	95	106	17	51	53	2.871584	3.000157	2.650466	0.386009	1.25634	1.084576	1.82E-07	-1.169364864	down
glyma.Wm82.gnm2.Glyma.12G154300	110	106	90	307	249	315	11.635527	14.681386	9.775155	31.489317	27.023115	28.518459	5.09E-11	1.046996518	up
glyma.Wm82.gnm2.Glyma.07G242300	21	22	20	86	51	100	1.122899	1.512277	1.093771	4.447257	2.752549	4.552694	2.92E-05	1.00069751	up
glyma.Wm82.gnm2.Glyma.19G019200	28	5	30	158	127	139	0.192197	0.044155	0.216865	1.096781	0.934102	0.853939	3.75E-14	1.66038864	up
glyma.Wm82.gnm2.Glyma.18G091300	5407	4184	5402	317	311	384	115.440335	115.712894	118.698409	6.695116	6.846304	7.179627	0	-4.096975153	down
glyma.Wm82.gnm2.Glyma.12G141400	797	606	768	374	356	409	20.703224	20.513771	20.538857	9.370838	9.451158	9.062333	4.74E-39	-1.172245489	down
glyma.Wm82.gnm2.Glyma.13G112000	611	408	557	235	259	337	17.393799	15.127055	16.307932	6.438276	7.527349	8.176285	4.38E-24	-1.136348062	down
glyma.Wm82.gnm2.Glyma.05G125000	92	63	79	18	28	41	1.17521	1.056328	1.045961	0.21698	0.36384	0.449007	2.10E-07	-1.171719564	down
glyma.Wm82.gnm2.Glyma.16G075200	162	127	162	806	1011	1085	2.417764	2.235369	2.35694	10.593782	14.105484	12.885741	7.93E-86	2.22925762	up
glyma.Wm82.gnm2.Glyma.10G068000	0	0	0	136	110	157	0	0	0	1.238283	1.059476	1.258617	9.51E-41	2.984956701	up
Glycine_max_newGene_1667	221	126	198	48	57	66	1.326444	1.058472	1.251295	0.575626	0.329534	0.32894	1.66E-19	-1.600105088	down
glyma.Wm82.gnm2.Glyma.05G214700	54	42	57	3	1	0	6.353049	6.435807	6.948792	0.247696	0.095171	0	1.09E-17	-1.996539146	down
glyma.Wm82.gnm2.Glyma.16G188900	0	0	3	104	84	87	0	0	0.031555	1.316633	1.118919	0.964216	5.25E-25	2.370534125	up
glyma.Wm82.gnm2.Glyma.18G110500	1013	780	951	500	409	516	19.782578	19.932026	19.06317	9.385758	8.11771	8.54992	5.82E-44	-1.192710609	down
glyma.Wm82.gnm2.Glyma.14G211300	45	43	38	193	161	204	1.783718	2.263993	1.580366	7.656605	6.751511	7.156932	1.96E-15	1.47507417	up
glyma.Wm82.gnm2.Glyma.07G039000	3554	2736	3655	331	310	298	227.662552	228.390808	240.8703	20.396137	20.30925	16.215406	0	-3.587939752	down
Glycine_max_newGene_5181	0	0	0	220	235	179	0	0	0	1.507616	1.942006	1.262994	7.06E-59	3.506983477	up
glyma.Wm82.gnm2.Glyma.03G154700	18	33	24	93	106	122	0.150631	0.358267	0.202051	0.75647	0.91278	0.880005	1.13E-07	1.194630907	up
Glycine_max_newGene_5918	680	540	666	234	205	209	5.034035	6.085271	5.499697	1.574619	1.826019	1.301019	1.69E-57	-1.720403687	down
Glycine_max_newGene_5913	23	22	31	95	97	82	0.277529	0.344196	0.379199	1.109227	1.198171	0.842591	2.93E-06	1.064820738	up
glyma.Wm82.gnm2.Glyma.11G083900	100	81	92	45	24	29	4.660851	4.958434	4.4102	2.02495	1.112853	1.131118	1.14E-08	-1.246069524	down
glyma.Wm82.gnm2.Glyma.11G106200	15	7	5	121	85	105	0.766761	0.437667	0.249682	6.029287	4.497578	4.633353	5.37E-17	1.893609316	up
Glycine_max_newGene_831	0	0	0	50	47	49	0	0	0	2.209731	2.217137	1.915731	6.35E-14	1.749828311	up
glyma.Wm82.gnm2.Glyma.13G217500	62	48	65	206	244	193	0.761243	0.768156	0.869257	2.545722	3.166232	2.060906	5.83E-13	1.305902239	up
glyma.Wm82.gnm2.Glyma.13G315400	557	329	362	136	87	120	21.997053	16.90546	14.71793	5.165426	3.483465	4.039544	2.44E-35	-1.874076944	down
glyma.Wm82.gnm2.Glyma.16G153400	340	277	343	148	120	156	6.073105	6.43156	6.27938	2.593395	2.217901	2.294477	1.77E-23	-1.337454505	down
glyma.Wm82.gnm2.Glyma.03G151700	13	7	6	113	125	132	0.713969	0.497746	0.318926	6.018028	7.02884	6.196243	7.01E-24	2.196623997	up
glyma.Wm82.gnm2.Glyma.11G252300	16	23	12	81	72	79	0.436269	0.966915	0.348943	2.399821	2.07671	1.99508	1.59E-06	1.139144814	up
Glycine_max_newGene_5245	0	0	0	235	235	235	0	0	0	1.175056	1.265486	1.041182	9.31E-70	3.746800629	up
glyma.Wm82.gnm2.Glyma.04G180300	0	0	2	1542	1481	1537	0	0	0.032988	33.705544	34.337162	29.711529	2.92E-258	6.11790331	up
glyma.Wm82.gnm2.Glyma.19G115400	406	340	365	0	0	0	14.013721	15.319075	12.972999	0	0	0	4.65E-131	-4.818431003	down
glyma.Wm82.gnm2.Glyma.19G123300	34	25	27	73	111	120	0.467831	0.454321	0.388506	0.984308	1.596286	1.440661	2.26E-06	1.062208861	up
glyma.Wm82.gnm2.Glyma.18G082700	71	55	68	0	0	0	2.757582	2.773551	2.741853	0	0	0	1.67E-26	-2.451211917	down
glyma.Wm82.gnm2.Glyma.16G077400	87	80	78	26	20	39	2.861983	3.397016	2.630601	0.811307	0.646017	1.068062	9.85E-09	-1.269334042	down
glyma.Wm82.gnm2.Glyma.15G020800	13	18	17	65	59	93	0.177457	0.318016	0.235464	1.01851	1.029309	1.116449	2.66E-06	1.120865106	up
glyma.Wm82.gnm2.Glyma.15G247700	3	5	6	46	54	53	0.108959	0.290863	0.251665	2.034853	2.547143	2.057749	6.61E-09	1.394495433	up
glyma.Wm82.gnm2.Glyma.10G157200	135	110	159	503	421	561	2.460334	2.935633	2.967838	9.305717	7.972773	8.839017	5.49E-29	1.445124939	up
Glycine_max_newGene_3943	0	0	0	51	57	73	0	0	0	0.73191	0.867949	1.026438	1.95E-17	1.978771775	up
glyma.Wm82.gnm2.Glyma.15G271600	104	91	139	657	577	706	6.343209	7.260419	8.717811	38.777328	36.121632	36.798817	9.04E-60	2.053120297	up
glyma.Wm82.gnm2.Glyma.19G019400	170	150	207	105	82	92	1.940257	2.235079	2.437239	1.15787	0.95772	0.891921	5.12E-09	-1.019604711	down
Glycine_max_newGene_3208	117	94	87	308	402	326	0.822137	0.765789	0.443822	1.538768	2.544493	1.527594	5.98E-16	1.3015148	up
glyma.Wm82.gnm2.Glyma.16G178900	421	310	372	148	139	133	9.094252	8.727594	8.255292	3.07004	3.063774	2.437561	1.32E-31	-1.528032613	down
glyma.Wm82.gnm2.Glyma.03G083600	0	0	0	161	142	157	0	0	0	9.838777	9.180148	8.487406	3.85E-47	3.180321083	up
glyma.Wm82.gnm2.Glyma.17G066500	433	328	400	77	68	95	4.101003	4.051543	3.896545	0.70029	0.655281	0.767302	4.41E-64	-2.304656505	down
glyma.Wm82.gnm2.Glyma.03G188200	52	46	53	10	14	14	0.555775	0.642753	0.585401	0.095269	0.14543	0.124048	5.37E-08	-1.296098416	down
Glycine_max_newGene_4935	0	3	0	261	332	262	0	0.029254	0	2.555085	3.408208	2.220311	1.05E-73	3.803685174	up
glyma.Wm82.gnm2.Glyma.10G021300	89	69	89	273	223	327	6.03204	6.036827	6.156215	17.818678	15.450316	18.892641	4.60E-15	1.246058447	up
glyma.Wm82.gnm2.Glyma.02G142400	45	37	33	145	125	112	5.757995	6.166736	4.278807	17.79685	16.274395	12.191028	3.69E-07	1.074692105	up
glyma.Wm82.gnm2.Glyma.18G236200	85	64	75	15	18	30	0.705751	0.692955	0.639214	0.117558	0.14748	0.209399	4.42E-10	-1.402027066	down
glyma.Wm82.gnm2.Glyma.18G086900	251	208	267	128	145	110	1.99379	2.152011	2.18482	0.98008	1.174754	0.743166	4.17E-11	-1.050255259	down
glyma.Wm82.gnm2.Glyma.15G109300	61	46	64	374	362	389	0.989083	0.948927	1.111571	6.080993	6.229337	5.58694	3.10E-45	2.119598113	up
glyma.Wm82.gnm2.Glyma.06G102100	885	677	860	2059	2004	2472	18.828295	18.771387	18.828783	42.251404	43.620014	44.83321	9.78E-71	1.116005291	up
glyma.Wm82.gnm2.Glyma.12G160400	3	0	4	57	51	70	0.026406	0	0.040938	0.719199	0.681367	0.782865	1.58E-13	1.738384944	up
glyma.Wm82.gnm2.Glyma.06G037900	47	38	49	13	14	17	0.782748	0.815309	0.839286	0.205967	0.23199	0.237559	1.01E-05	-1.078660842	down
glyma.Wm82.gnm2.Glyma.07G176600	68	50	102	187	208	252	1.278096	1.216265	1.959668	3.397244	3.998729	4.035365	1.47E-08	1.04213679	up
glyma.Wm82.gnm2.Glyma.05G046200	122	93	116	5	0	0	3.936414	3.933018	3.847929	0.126679	0	0	1.52E-41	-2.982343706	down
glyma.Wm82.gnm2.Glyma.07G202300	717	617	698	170	231	198	9.489566	10.655243	9.513952	2.171318	3.123942	2.226039	3.02E-60	-1.908694167	down
glyma.Wm82.gnm2.Glyma.13G043500	218	187	238	70	77	79	2.367177	2.644653	2.662683	0.730278	0.846369	0.725843	7.05E-22	-1.546333504	down
glyma.Wm82.gnm2.Glyma.17G211300	57	50	48	19	15	19	0.639474	0.725028	0.550497	0.205442	0.168863	0.175095	3.47E-06	-1.112722883	down
glyma.Wm82.gnm2.Glyma.14G209500	88	76	80	20	19	40	9.223709	10.331478	8.524696	1.946686	1.971171	3.535363	4.53E-09	-1.31075892	down
glyma.Wm82.gnm2.Glyma.10G275700	64	51	43	22	19	5	0.783212	0.805617	0.543594	0.259024	0.233085	0.048401	2.31E-05	-1.050698322	down
glyma.Wm82.gnm2.Glyma.04G104700	0	3	0	111	113	150	0	0.202125	0	8.134815	8.752792	9.698132	2.90E-35	2.774854574	up
glyma.Wm82.gnm2.Glyma.17G007100	123	125	133	65	48	54	5.052011	6.699289	5.59709	2.544996	2.00364	1.873461	2.08E-09	-1.173041308	down
glyma.Wm82.gnm2.Glyma.19G250200	153	129	143	68	77	56	3.953665	4.364002	3.825469	1.691046	2.036683	1.2279	6.29E-09	-1.10113689	down
glyma.Wm82.gnm2.Glyma.02G028000	7228	5361	6664	18423	17395	21065	140.060638	135.374313	132.884262	344.239594	344.75705	347.909363	0	1.26435699	up
glyma.Wm82.gnm2.Glyma.18G082800	212	130	178	13	6	9	2.030589	1.62219	1.754278	0.118264	0.056705	0.072985	1.49E-51	-3.050672807	down
glyma.Wm82.gnm2.Glyma.19G063600	348	290	387	1010	925	1130	14.083417	15.365983	16.031562	39.541355	38.325007	38.992383	4.60E-42	1.23264174	up
glyma.Wm82.gnm2.Glyma.18G260100	139	84	116	0	0	0	3.582836	2.831426	3.083432	0	0	0	3.13E-46	-3.169114897	down
glyma.Wm82.gnm2.Glyma.01G127200	58	49	59	20	20	10	2.117465	2.300997	2.221798	0.68003	0.714053	0.308435	1.04E-06	-1.172297169	down
glyma.Wm82.gnm2.Glyma.15G057200	3456	2651	3074	1381	1309	1686	291.567261	291.43689	266.812683	112.282677	112.870163	121.183586	1.55E-128	-1.344301313	down
glyma.Wm82.gnm2.Glyma.14G099900	12	18	4	457	359	449	0.497542	0.967379	0.159582	19.043156	15.868288	16.53331	1.36E-15	1.8661024	up
Glycine_max_newGene_4774	0	0	0	131	130	118	0	0	0	1.705109	1.925171	1.21462	2.74E-38	2.904229132	up
glyma.Wm82.gnm2.Glyma.19G242000	197	114	141	13	13	11	2.924332	2.205642	2.154668	0.177868	0.182797	0.135605	4.28E-39	-2.671051582	down
glyma.Wm82.gnm2.Glyma.08G342100	1114	832	1042	285	212	292	35.985107	35.029209	34.643845	8.865947	7.00069	8.0199	1.44E-111	-2.111656453	down
glyma.Wm82.gnm2.Glyma.08G200100	207532	154895	191298	75730	70684	86172	5630.591143	5477.133815	5340.733014	1981.126442	1961.340386	1992.547076	0	-1.537722104	down
glyma.Wm82.gnm2.Glyma.17G139400	107	69	111	414	405	450	1.238319	1.040037	1.321442	4.635686	4.806201	4.458683	1.70E-34	1.674747301	up
glyma.Wm82.gnm2.Glyma.13G282900	124	93	118	51	47	66	6.835287	6.671535	6.702152	2.679739	2.626714	3.089031	9.71E-08	-1.048210715	down
glyma.Wm82.gnm2.Glyma.10G063700	12	11	7	51	59	62	0.163216	0.19836	0.088042	0.690703	0.838117	0.741242	1.00E-06	1.187714096	up
glyma.Wm82.gnm2.Glyma.02G054200	1129	923	1202	275	339	368	21.03886	22.41654	23.05806	4.933938	6.452628	5.83585	2.01E-96	-1.933012743	down
glyma.Wm82.gnm2.Glyma.15G021700	1338	1035	1308	90	109	106	10.291145	10.37118	10.356449	0.667634	0.851017	0.688689	4.33E-275	-3.657762779	down
glyma.Wm82.gnm2.Glyma.15G118000	46	32	42	123	171	154	0.545111	0.493482	0.510436	1.423153	2.107764	1.57999	5.45E-10	1.242212903	up
glyma.Wm82.gnm2.Glyma.12G213700	71	76	80	316	349	371	1.4937	2.083593	1.736806	6.489976	7.601065	6.731422	1.78E-27	1.649921369	up
glyma.Wm82.gnm2.Glyma.04G115600	65	52	77	221	237	243	4.321533	4.483321	5.267298	14.132656	16.063957	13.7693	3.11E-15	1.325229153	up
glyma.Wm82.gnm2.Glyma.01G130400	85	68	79	13	13	18	3.7029	3.837083	3.524303	0.533671	0.571126	0.634903	6.41E-15	-1.729274196	down
glyma.Wm82.gnm2.Glyma.03G018900	623	478	576	8	3	16	5.665243	5.669463	5.388629	0.06575	0.019125	0.119839	4.82E-168	-4.761750122	down
glyma.Wm82.gnm2.Glyma.15G175600	115	52	84	0	0	0	8.370422	4.922609	6.230656	0	0	0	1.80E-31	-2.664601163	down
Glycine_max_newGene_4300	64	41	52	0	0	0	2.443866	2.060975	2.06687	0	0	0	1.22E-20	-2.160509665	down
Glycine_max_newGene_4301	208	132	144	0	0	0	5.998335	4.962878	4.259852	0	0	0	1.62E-63	-3.630391422	down
glyma.Wm82.gnm2.Glyma.13G190400	312	270	334	95	93	85	1.000149	1.116557	1.087703	0.297416	0.317747	0.237107	1.09E-34	-1.798857307	down
Glycine_max_newGene_6439	41	32	39	0	0	0	0.604911	0.923815	0.522155	0	0	0	2.60E-14	-1.769336408	down
Glycine_max_newGene_6433	222	179	219	90	52	66	1.951199	1.778124	2.352773	0.740158	0.608639	0.605974	4.60E-19	-1.549347861	down
glyma.Wm82.gnm2.Glyma.12G027200	458	378	489	183	175	253	5.022581	5.397071	5.519215	1.93357	1.959314	2.363769	5.31E-27	-1.310049779	down
glyma.Wm82.gnm2.Glyma.12G034100	15	4	14	42	55	61	1.059319	0.292143	1.029375	2.966273	4.149525	3.843758	3.66E-05	1.027038683	up
glyma.Wm82.gnm2.Glyma.08G030000	287	211	269	119	122	122	9.563083	9.150068	9.235842	3.810247	4.151039	3.465775	2.62E-17	-1.219034314	down
glyma.Wm82.gnm2.Glyma.07G081000	222	145	211	33	35	35	10.152328	8.658081	9.914301	1.429602	1.628801	1.353125	1.16E-35	-2.225754109	down
glyma.Wm82.gnm2.Glyma.08G195100	69	36	54	248	196	253	1.733716	1.188616	1.384212	6.045239	5.077525	5.45765	2.26E-18	1.530153705	up
glyma.Wm82.gnm2.Glyma.03G222600	1223	1105	1238	529	503	511	31.908272	37.569702	33.23225	13.309718	13.407214	11.354611	6.99E-61	-1.446887138	down
glyma.Wm82.gnm2.Glyma.16G136600	766	682	765	110	119	116	3.763349	4.369589	3.871144	0.520652	0.594844	0.485129	3.75E-126	-2.763034224	down
glyma.Wm82.gnm2.Glyma.12G135500	79	49	45	0	0	0	1.897286	1.49152	1.075574	0	0	0	1.04E-21	-2.217654821	down
Glycine_max_newGene_1438	88	30	45	24	11	16	1.893752	0.701267	0.813157	0.475462	0.198804	0.205574	3.80E-05	-1.023537616	down
Glycine_max_newGene_1435	105	56	76	0	0	0	1.487144	1.071195	1.250047	0	0	0	4.85E-31	-2.646156013	down
glyma.Wm82.gnm2.Glyma.02G062900	107	72	89	54	28	40	2.653511	2.307817	2.277407	1.272267	0.698633	0.827312	3.90E-06	-1.019282698	down
glyma.Wm82.gnm2.Glyma.20G221200	9368	6435	8003	4177	3997	4889	174.207184	155.957825	153.145538	74.889954	76.02478	77.487457	5.12E-148	-1.142909836	down
glyma.Wm82.gnm2.Glyma.05G207500	236	175	221	516	449	701	3.647975	3.512543	3.508062	7.694849	7.098428	9.245896	5.30E-16	1.012945898	up
glyma.Wm82.gnm2.Glyma.20G183500	199	163	173	64	55	59	6.851296	7.425393	6.195396	2.026161	1.874011	1.690228	1.42E-19	-1.564441299	down
glyma.Wm82.gnm2.Glyma.12G173300	8	6	8	317	281	271	0.119958	0.103872	0.115526	4.63582	4.39438	3.493006	5.38E-67	3.411329356	up
