# Supplementary material for: Multiplex CRISPR-Cas9 knockout of EIL3, EIL4, and EIN2L advances soybean flowering time and pod set
Source: BMC Plant Biol. 2023 Oct 27;23:519. doi: 10.1186/s12870-023-04543-x (PMC10604859; doi:10.1186/s12870-023-04543-x)
Supplement: Supplementary file 6 — Additional file 6: Table S4. Annotation of differentially expressed genes. [file 12870_2023_4543_MOESM6_ESM.xls]

Table S4 Annotation of differentially expressed genes
#ID	CK1_Count	CK2_Count	CK3_Count	Z4-22-1_Count	Z4-22-2_Count	Z4-22-3_Count	CK1_FPKM	CK2_FPKM	CK3_FPKM	Z4-22-1_FPKM	Z4-22-2_FPKM	Z4-22-3_FPKM	FDR	log2FC	regulated	COG_class	COG_class_annotation	GO_annotation	KEGG_annotation	KEGG_pathway_annotation	KOG_class	KOG_class_annotation	Pfam_annotation	Swiss-Prot_annotation	eggNOG_class	eggNOG_class_annotation	NR_annotation
glyma.Wm82.gnm2.Glyma.04G180400	3	6	6	46336	43175	50789	0.036631	0.089947	0.071532	557.940186	551.424316	540.546448	0	10.27	up	--	--	--	K12472|3.1e-22|bvg:104885038|K12472 epidermal growth factor receptor substrate 15 | (RefSeq) filaggrin-like	Endocytosis (ko04144)	--	--	BURP domain	BURP domain protein RD22 OS=Arabidopsis thaliana OX=3702 GN=RD22 PE=2 SV=1	S	Function unknown	BURP domain-containing protein 9 [Glycine max]
glyma.Wm82.gnm2.Glyma.16G162600	5	7	4	3055	2841	3523	0.228089	0.489808	0.19202	163.013794	160.810516	166.134583	0	6.77	up	--	--	Biological Process: response to light stimulus (GO:0009416);; Cellular Component: photosystem I (GO:0009522);; Cellular Component: photosystem II (GO:0009523);; Cellular Component: chloroplast thylakoid membrane (GO:0009535);; Biological Process: photosynthesis, light harvesting in photosystem I (GO:0009768);; Cellular Component: chloroplast envelope (GO:0009941);; Cellular Component: plastoglobu…	K08912|1.7e-66|ccaj:109815901|K08912 light-harvesting complex II chlorophyll a/b binding protein 1 | (RefSeq) chlorophyll a-b binding protein, chloroplastic-like	Photosynthesis - antenna proteins (ko00196)	--	--	Chlorophyll A-B binding protein	Chlorophyll a-b binding protein 3, chloroplastic OS=Glycine max OX=3847 GN=CAB3 PE=3 SV=1	C	Energy production and conversion	hypothetical protein GLYMA_16G162600, partial [Glycine max]
glyma.Wm82.gnm2.Glyma.04G180300	0	0	2	1542	1481	1537	0	0	0.032988	33.705544	34.337162	29.711529	2.92E-258	6.12	up	--	--	Molecular Function: protein kinase activity (GO:0004672);; Molecular Function: ATP binding (GO:0005524);; Cellular Component: integral component of membrane (GO:0016021);;	K20359|7.8e-28|eus:EUTSA_v10006389mg|K20359 PRA1 family protein 1 | (RefSeq) hypothetical protein	--	--	--	Protein kinase domain	Probable inactive receptor kinase At2g26730 OS=Arabidopsis thaliana OX=3702 GN=At2g26730 PE=1 SV=1	T	Signal transduction mechanisms	hypothetical protein GLYMA_04G180300 [Glycine max]
Glycine_max_newGene_3783	0	0	0	1235	1188	1231	0	0	0	20.9501	20.778501	18.31754	3.06E-227	5.89	up	--	--	Molecular Function: structural constituent of ribosome (GO:0003735);; Cellular Component: ribosome (GO:0005840);; Biological Process: translation (GO:0006412);;	K02939|6.9e-11|gmx:100789248|K02939 large subunit ribosomal protein L9 | (RefSeq) uncharacterized protein LOC100789248	Ribosome (ko03010)	--	--	--	--	J	Translation, ribosomal structure and biogenesis	50S ribosomal protein L9 [Glycine soja]
glyma.Wm82.gnm2.Glyma.16G118000	0	0	0	498	479	495	0	0	0	38.152866	38.891586	33.49902	8.79E-126	4.72	up	--	--	Molecular Function: polygalacturonase activity (GO:0004650);; Biological Process: carbohydrate metabolic process (GO:0005975);;	K01184|8.9e-38|gmx:547542|K01184 polygalacturonase [EC:3.2.1.15] | (RefSeq) polygalacturonase PG1 precursor	Pentose and glucuronate interconversions (ko00040)	--	--	Glycosyl hydrolases family 28	Polygalacturonase ADPG2 OS=Arabidopsis thaliana OX=3702 GN=ADPG2 PE=2 SV=2	--	--	hypothetical protein GLYMA_16G118000 [Glycine max]
Glycine_max_newGene_3720	0	0	0	466	464	515	0	0	0	8.23725	8.763919	7.62916	1.32E-125	4.71	up	--	--	--	K05658|3.7e-06|gmx:100792531|K05658 ATP-binding cassette, subfamily B (MDR/TAP), member 1 [EC:7.6.2.2] | (RefSeq) ABC transporter B family member 9 isoform X1	ABC transporters (ko02010)	--	--	--	--	--	--	hypothetical protein glysoja_032254 [Glycine soja]
Glycine_max_newGene_6054	0	0	0	400	374	506	0	0	0	4.150033	3.989269	4.508841	1.18E-112	4.53	up	--	--	--	--	--	--	--	Plant transposase (Ptta/En/Spm family)	--	S	Function unknown	uncharacterized protein LOC102659651 [Glycine max]
glyma.Wm82.gnm2.Glyma.03G054100	0	1	0	388	398	519	0	0.003385	0	2.937871	3.222593	3.473308	2.94E-113	4.52	up	[R]	General function prediction only	Biological Process: signal transduction (GO:0007165);; Molecular Function: ADP binding (GO:0043531);;	K00695|7.6e-100|mtr:MTR_6g478030|K00695 sucrose synthase [EC:2.4.1.13] | (RefSeq) sucrose synthase	Starch and sucrose metabolism (ko00500)	--	--	TIR domain	Disease resistance protein RUN1 OS=Vitis rotundifolia OX=103349 GN=RUN1 PE=1 SV=1	T	Signal transduction mechanisms	hypothetical protein GLYMA_03G054100 [Glycine max]
glyma.Wm82.gnm2.Glyma.16G018000	191	132	194	4542	4733	4795	1.864322	1.682201	1.945093	42.855545	47.367668	39.984226	0	4.32	up	[T]	Signal transduction mechanisms	Biological Process: phosphorelay signal transduction system (GO:0000160);; Cellular Component: nucleus (GO:0005634);;	K12130|0.0e+00|gmx:100802674|K12130 pseudo-response regulator 5 | (RefSeq) two-component response regulator-like PRR95 isoform X1	Circadian rhythm - plant (ko04712)	[K]	Transcription	Response regulator receiver domain	Two-component response regulator-like PRR95 OS=Oryza sativa subsp. japonica OX=39947 GN=PRR95 PE=2 SV=1	K	Transcription	two-component response regulator-like PRR95 isoform X3 [Glycine max]
glyma.Wm82.gnm2.Glyma.16G117900	0	0	0	348	340	369	0	0	0	52.66917	54.545631	49.443565	1.00E-98	4.3	up	--	--	--	--	--	--	--	--	--	--	--	hypothetical protein GLYMA_16G117900 [Glycine max]
Glycine_max_newGene_966	0	0	0	386	340	325	0	0	0	4.466657	4.20755	3.351503	1.33E-93	4.22	up	--	--	Molecular Function: transcription regulatory region sequence-specific DNA binding (GO:0000976);; Molecular Function: RNA polymerase II regulatory region sequence-specific DNA binding (GO:0000977);; Molecular Function: chromatin binding (GO:0003682);; Cellular Component: nucleus (GO:0005634);; Cellular Component: integral component of membrane (GO:0016021);; Molecular Function: histone binding (GO…	K20185|1.0e-20|gmx:100811869|K20185 biogenesis of lysosome-related organelles complex 1 subunit 1 | (RefSeq) biogenesis of lysosome-related organelles complex 1 subunit 1-like	--	--	--	--	--	K	Transcription	hypothetical protein GLYMA_02G094400 [Glycine max]
glyma.Wm82.gnm2.Glyma.17G224900	29	20	19	826	767	944	1.229152	1.117276	0.837063	34.430939	33.889629	34.753929	2.40E-170	4.19	up	[O]	Posttranslational modification, protein turnover, chaperones	Cellular Component: cellular_component (GO:0005575);; Cellular Component: intracellular (GO:0005622);; Cellular Component: cell (GO:0005623);; Cellular Component: cytoplasm (GO:0005737);; Cellular Component: intracellular part (GO:0044424);; Cellular Component: cell part (GO:0044464);;	K13993|1.2e-85|gmx:100813195|K13993 HSP20 family protein | (RefSeq) HSP17.9-D; 17.9 kDa class II heat shock protein	Protein processing in endoplasmic reticulum (ko04141)	[O]	Posttranslational modification, protein turnover, chaperones	Hsp20/alpha crystallin family	17.9 kDa class II heat shock protein OS=Glycine max OX=3847 GN=HSP17.9-D PE=3 SV=1	O	Posttranslational modification, protein turnover, chaperones	17.9 kDa class II heat shock protein [Glycine max]
glyma.Wm82.gnm2.Glyma.16G064700	0	0	0	297	292	336	0	0	0	9.540225	9.983895	9.595264	6.68E-89	4.12	up	[H]	Coenzyme transport and metabolism	Molecular Function: prenyltransferase activity (GO:0004659);; Cellular Component: integral component of membrane (GO:0016021);; Biological Process: ubiquinone biosynthetic process via 3,4-dihydroxy-5-polyprenylbenzoate (GO:0032194);; Biological Process: vitamin K biosynthetic process (GO:0042371);; Biological Process: phylloquinone biosynthetic process (GO:0042372);;	K23094|7.5e-91|gmx:100813101|K23094 2-carboxy-1,4-naphthoquinone phytyltransferase [EC:2.5.1.130] | (RefSeq) 2-carboxy-1,4-naphthoquinone phytyltransferase, chloroplastic	Ubiquinone and other terpenoid-quinone biosynthesis (ko00130)	[S]	Function unknown	UbiA prenyltransferase family	2-carboxy-1,4-naphthoquinone phytyltransferase, chloroplastic OS=Arabidopsis thaliana OX=3702 GN=ABC4 PE=1 SV=2	H	Coenzyme transport and metabolism	hypothetical protein GLYMA_16G064700 [Glycine max]
glyma.Wm82.gnm2.Glyma.02G084400	90	40	70	1638	1513	1820	1.717179	0.989873	1.386895	30.426239	29.804514	29.883383	1.26E-278	4.04	up	[Q]	Secondary metabolites biosynthesis, transport and catabolism	Molecular Function: metal ion binding (GO:0046872);; Molecular Function: dioxygenase activity (GO:0051213);;	K24028|1.1e-60|atr:105420915|K24028 salicylic acid 3-hydroxylase [EC:1.14.11.-] | (RefSeq) protein DMR6-LIKE OXYGENASE 1-like isoform X1	--	[QR]	Secondary metabolites biosynthesis, transport and catabolism;; General function prediction only	2OG-Fe(II) oxygenase superfamily	1-aminocyclopropane-1-carboxylate oxidase homolog 4 OS=Arabidopsis thaliana OX=3702 GN=At1g03400 PE=2 SV=1	Q	Secondary metabolites biosynthesis, transport and catabolism	hypothetical protein GLYMA_02G084400 [Glycine max]
glyma.Wm82.gnm2.Glyma.03G053500	0	0	0	237	352	336	0	0	0	2.081637	3.281288	2.604964	1.41E-80	3.99	up	--	--	Biological Process: signal transduction (GO:0007165);; Molecular Function: ADP binding (GO:0043531);;	K00695|5.2e-73|mtr:MTR_6g478030|K00695 sucrose synthase [EC:2.4.1.13] | (RefSeq) sucrose synthase	Starch and sucrose metabolism (ko00500)	--	--	TIR domain	Disease resistance protein RUN1 OS=Vitis rotundifolia OX=103349 GN=RUN1 PE=1 SV=1	T	Signal transduction mechanisms	hypothetical protein GLYMA_03G053500 [Glycine max]
glyma.Wm82.gnm2.Glyma.06G175600	8	6	3	394	323	491	0.093619	0.092131	0.025956	4.771503	4.154443	5.254132	1.33E-93	3.95	up	[R]	General function prediction only	--	--	--	--	--	Glyoxal oxidase N-terminus	Aldehyde oxidase GLOX OS=Vitis pseudoreticulata OX=231512 GN=GLOX PE=2 SV=1	S	Function unknown	hypothetical protein GLYMA_06G175600 [Glycine max]
glyma.Wm82.gnm2.Glyma.01G115100	0	0	0	261	221	346	0	0	0	6.657936	5.989799	7.802919	1.15E-76	3.9	up	--	--	Molecular Function: structural molecule activity (GO:0005198);; Cellular Component: plasma membrane (GO:0005886);; Biological Process: intracellular protein transport (GO:0006886);; Cellular Component: clathrin vesicle coat (GO:0030125);; Cellular Component: clathrin coat of trans-Golgi network vesicle (GO:0030130);; Cellular Component: clathrin coat of coated pit (GO:0030132);; Molecular Functio…	K04645|1.4e-49|bna:106370661|K04645 clathrin light chain B | (RefSeq) clathrin light chain 2	Endocytosis (ko04144)	--	--	Clathrin light chain	Clathrin light chain 1 OS=Oryza sativa subsp. japonica OX=39947 GN=Os04g0679100 PE=2 SV=1	U	Intracellular trafficking, secretion, and vesicular transport	clathrin light chain 1 [Glycine max]
Glycine_max_newGene_9	0	0	0	308	306	226	0	0	0	2.714432	2.898461	1.705204	1.82E-72	3.83	up	--	--	Molecular Function: structural constituent of ribosome (GO:0003735);; Cellular Component: ribosome (GO:0005840);; Biological Process: translation (GO:0006412);; Molecular Function: 5S rRNA binding (GO:0008097);;	--	--	--	--	--	--	O	Posttranslational modification, protein turnover, chaperones	hypothetical protein D0Y65_016296, partial [Glycine soja]
Glycine_max_newGene_4935	0	3	0	261	332	262	0	0.029254	0	2.555085	3.408208	2.220311	1.05E-73	3.8	up	--	--	Cellular Component: integral component of membrane (GO:0016021);;	K21989|1.1e-49|cam:101503032|K21989 calcium permeable stress-gated cation channel | (RefSeq) CSC1-like protein At1g32090	--	[R]	General function prediction only	Calcium-dependent channel, 7TM region, putative phosphate	CSC1-like protein At1g32090 OS=Arabidopsis thaliana OX=3702 GN=At1g32090 PE=1 SV=1	S	Function unknown	CSC1-like protein At1g32090 [Glycine soja]
Glycine_max_newGene_5226	0	0	0	238	261	243	0	0	0	2.547167	2.960708	2.299186	5.30E-72	3.8	up	--	--	Molecular Function: DNA binding (GO:0003677);;	--	--	--	--	--	--	--	--	Zinc-finger homeodomain protein 1 [Glycine soja]
Glycine_max_newGene_5245	0	0	0	235	235	235	0	0	0	1.175056	1.265486	1.041182	9.31E-70	3.75	up	--	--	Molecular Function: nucleic acid binding (GO:0003676);; Biological Process: DNA integration (GO:0015074);;	K19525|1.6e-68|dct:110098611|K19525 vacuolar protein sorting-associated protein 13A/C | (RefSeq) uncharacterized protein LOC110098611	--	[R]	General function prediction only	RNase H-like domain found in reverse transcriptase	Uncharacterized mitochondrial protein AtMg00860 OS=Arabidopsis thaliana OX=3702 GN=AtMg00860 PE=4 SV=1	E	Amino acid transport and metabolism	uncharacterized protein LOC106798462 [Glycine max]
glyma.Wm82.gnm2.Glyma.20G137300	12	8	7	340	363	433	0.123566	0.102449	0.066583	3.374308	3.828982	3.801455	2.62E-88	3.71	up	[W]	Extracellular structures	Molecular Function: protein serine/threonine kinase activity (GO:0004674);; Molecular Function: ATP binding (GO:0005524);; Cellular Component: plasma membrane (GO:0005886);; Biological Process: protein phosphorylation (GO:0006468);; Cellular Component: integral component of membrane (GO:0016021);;	K24104|1.3e-80|thj:104799061|K24104 GPN-loop GTPase | (RefSeq) LOW QUALITY PROTEIN: uncharacterized protein LOC104799061	--	--	--	Protein tyrosine and serine/threonine kinase	Cysteine-rich receptor-like protein kinase 26 OS=Arabidopsis thaliana OX=3702 GN=CRK26 PE=2 SV=1	T	Signal transduction mechanisms	cysteine-rich receptor-like protein kinase 26 [Glycine max]
glyma.Wm82.gnm2.Glyma.16G184000	6	3	0	260	211	284	0.037801	0.019607	0	1.883982	1.6202	1.818186	4.69E-66	3.54	up	--	--	Cellular Component: integral component of membrane (GO:0016021);;	K13466|5.0e-54|cic:CICLE_v10007014mg|K13466 EIX receptor 1/2 | (RefSeq) hypothetical protein	Plant-pathogen interaction (ko04626)	[R]	General function prediction only	Leucine rich repeat	Receptor-like protein EIX2 OS=Solanum lycopersicum OX=4081 GN=EIX2 PE=1 SV=2	S	Function unknown	hypothetical protein GLYMA_16G184000 [Glycine max]
Glycine_max_newGene_5181	0	0	0	220	235	179	0	0	0	1.507616	1.942006	1.262994	7.06E-59	3.51	up	[O]	Posttranslational modification, protein turnover, chaperones	--	K03231|3.4e-14|mtr:MTR_1g101870|K03231 elongation factor 1-alpha | (RefSeq) elongation factor 1-alpha	RNA transport (ko03013)	[O]	Posttranslational modification, protein turnover, chaperones	AAA+ lid domain	--	O	Posttranslational modification, protein turnover, chaperones	hypothetical protein D0Y65_050574 [Glycine soja]
glyma.Wm82.gnm2.Glyma.12G173300	8	6	8	317	281	271	0.119958	0.103872	0.115526	4.63582	4.39438	3.493006	5.38E-67	3.41	up	--	--	Molecular Function: zinc ion binding (GO:0008270);; Cellular Component: integral component of membrane (GO:0016021);;	--	--	[A]	RNA processing and modification	RING-variant domain	--	A	RNA processing and modification	hypothetical protein GLYMA_12G173300 [Glycine max]
glyma.Wm82.gnm2.Glyma.14G136300	0	0	0	176	171	180	0	0	0	8.308643	8.54295	7.490598	6.57E-54	3.37	up	--	--	Biological Process: phytochromobilin biosynthetic process (GO:0010024);; Molecular Function: phytochromobilin:ferredoxin oxidoreductase activity (GO:0050619);; Molecular Function: cobalt ion binding (GO:0050897);;	K08101|3.6e-28|gmx:100791053|K08101 phytochromobilin:ferredoxin oxidoreductase [EC:1.3.7.4] | (RefSeq) phytochromobilin:ferredoxin oxidoreductase, chloroplastic isoform X3	Porphyrin and chlorophyll metabolism (ko00860)	--	--	--	Phytochromobilin:ferredoxin oxidoreductase, chloroplastic OS=Arabidopsis thaliana OX=3702 GN=HY2 PE=2 SV=1	--	--	Phytochromobilin:ferredoxin oxidoreductase, chloroplastic [Glycine soja]
glyma.Wm82.gnm2.Glyma.02G169100	20	3	16	340	302	453	0.226967	0.038793	0.183217	3.80674	3.582253	4.481078	3.49E-72	3.36	up	[Q]	Secondary metabolites biosynthesis, transport and catabolism	Cellular Component: chloroplast (GO:0009507);; Biological Process: response to herbicide (GO:0009635);; Biological Process: suberin biosynthetic process (GO:0010345);; Biological Process: pollen exine formation (GO:0010584);; Biological Process: long-chain fatty-acyl-CoA metabolic process (GO:0035336);; Cellular Component: intracellular membrane-bounded organelle (GO:0043231);; Molecular Function…	K13356|0.0e+00|gmx:100776505|K13356 alcohol-forming fatty acyl-CoA reductase [EC:1.2.1.84] | (RefSeq) fatty acyl-CoA reductase 2	Cutin, suberine and wax biosynthesis (ko00073);; Peroxisome (ko04146)	[I]	Lipid transport and metabolism	Male sterility protein	Fatty acyl-CoA reductase 2, chloroplastic OS=Arabidopsis thaliana OX=3702 GN=FAR2 PE=1 SV=2	I	Lipid transport and metabolism	hypothetical protein GLYMA_02G169100 [Glycine max]
glyma.Wm82.gnm2.Glyma.03G083600	0	0	0	161	142	157	0	0	0	9.838777	9.180148	8.487406	3.85E-47	3.18	up	--	--	Biological Process: amino acid transmembrane transport (GO:0003333);; Molecular Function: molecular_function (GO:0003674);; Molecular Function: transporter activity (GO:0005215);; Molecular Function: L-histidine transmembrane transporter activity (GO:0005290);; Molecular Function: organic acid transmembrane transporter activity (GO:0005342);; Cellular Component: cellular_component (GO:0005575);; …	K15109|6.8e-11|gmx:100815087|K15109 solute carrier family 25 (mitochondrial carnitine/acylcarnitine transporter), member 20/29 | (RefSeq) mitochondrial arginine transporter BAC1	--	[C]	Energy production and conversion	--	Mitochondrial arginine transporter BAC1 OS=Arabidopsis thaliana OX=3702 GN=BAC1 PE=1 SV=1	C	Energy production and conversion	hypothetical protein GLYMA_03G083600, partial [Glycine max]
glyma.Wm82.gnm2.Glyma.03G226000	13	8	8	269	229	272	0.218378	0.17262	0.136375	4.352685	3.91943	3.879769	7.17E-58	3.13	up	[G]	Carbohydrate transport and metabolism	Molecular Function: hydrolase activity, hydrolyzing O-glycosyl compounds (GO:0004553);; Biological Process: carbohydrate metabolic process (GO:0005975);;	K19355|5.4e-242|gmx:778029|K19355 mannan endo-1,4-beta-mannosidase [EC:3.2.1.78] | (RefSeq) endo-1,4-beta-mannanase precursor	Fructose and mannose metabolism (ko00051)	--	--	Cellulase (glycosyl hydrolase family 5)	Mannan endo-1,4-beta-mannosidase 2 OS=Solanum lycopersicum OX=4081 GN=MAN2 PE=2 SV=2	G	Carbohydrate transport and metabolism	endo-1,4-beta-mannanase precursor [Glycine max]
glyma.Wm82.gnm2.Glyma.04G143500	0	0	0	158	138	148	0	0	0	9.611147	8.90383	7.962832	2.56E-45	3.13	up	--	--	Molecular Function: enzyme inhibitor activity (GO:0004857);; Cellular Component: integral component of membrane (GO:0016021);;	K15109|2.9e-54|gmx:100815087|K15109 solute carrier family 25 (mitochondrial carnitine/acylcarnitine transporter), member 20/29 | (RefSeq) mitochondrial arginine transporter BAC1	--	[C]	Energy production and conversion	Mitochondrial carrier protein	Mitochondrial arginine transporter BAC1 OS=Arabidopsis thaliana OX=3702 GN=BAC1 PE=1 SV=1	C	Energy production and conversion	hypothetical protein GLYMA_04G143500 [Glycine max]
glyma.Wm82.gnm2.Glyma.02G215100	8	8	12	223	242	284	0.15955	0.19448	0.228329	4.309444	4.965971	4.855373	1.57E-56	3.11	up	--	--	Biological Process: mRNA splicing, via spliceosome (GO:0000398);; Biological Process: production of miRNAs involved in gene silencing by miRNA (GO:0035196);; Biological Process: regulation of phosphatidate phosphatase activity (GO:1903730);;	--	--	--	--	M-phase-specific PLK1-interacting protein	Protein SICKLE OS=Arabidopsis thaliana OX=3702 GN=SIC PE=1 SV=1	S	Function unknown	Protein SICKLE [Glycine soja]
glyma.Wm82.gnm2.Glyma.16G198900	6	0	7	194	174	207	0.032218	0	0.040759	1.184288	1.128091	1.118245	8.77E-49	3.09	up	[K]	Transcription	Biological Process: signal transduction (GO:0007165);; Cellular Component: integral component of membrane (GO:0016021);; Molecular Function: ADP binding (GO:0043531);;	K00695|8.4e-242|mtr:MTR_6g478030|K00695 sucrose synthase [EC:2.4.1.13] | (RefSeq) sucrose synthase	Starch and sucrose metabolism (ko00500)	--	--	TIR domain	TMV resistance protein N OS=Nicotiana glutinosa OX=35889 GN=N PE=1 SV=1	--	--	hypothetical protein GLYMA_16G198900 [Glycine max]
Glycine_max_newGene_2493	0	0	0	184	108	174	0	0	0	4.185696	2.607789	3.505609	3.65E-43	3.07	up	--	--	--	--	--	--	--	--	--	--	--	hypothetical protein glysoja_006701, partial [Glycine soja]
glyma.Wm82.gnm2.Glyma.16G192600	0	0	3	152	127	180	0	0	0.028945	1.468155	1.299603	1.543828	8.43E-44	3.05	up	--	--	Cellular Component: integral component of membrane (GO:0016021);;	K13466|5.4e-53|cit:102616085|K13466 EIX receptor 1/2 | (RefSeq) receptor-like protein EIX1	Plant-pathogen interaction (ko04626)	--	--	Leucine rich repeat	Receptor-like protein EIX2 OS=Solanum lycopersicum OX=4081 GN=EIX2 PE=1 SV=2	P	Inorganic ion transport and metabolism	hypothetical protein GLYMA_16G192600 [Glycine max]
glyma.Wm82.gnm2.Glyma.18G086400	0	0	0	127	131	158	0	0	0	1.569152	1.716191	1.735236	7.40E-43	3.05	up	--	--	Molecular Function: ADP binding (GO:0043531);;	K13457|5.8e-204|gmx:100799057|K13457 disease resistance protein RPM1 | (RefSeq) disease resistance protein RPM1	Plant-pathogen interaction (ko04626)	[T]	Signal transduction mechanisms	NB-ARC domain	ToMV resistance protein Tm-2(2) OS=Solanum lycopersicum OX=4081 GN=Tm-2(2) PE=1 SV=1	T	Signal transduction mechanisms	hypothetical protein GLYMA_18G086400 [Glycine max]
glyma.Wm82.gnm2.Glyma.03G121500	285	221	289	2657	2650	3168	3.122886	3.153102	3.250022	28.304346	29.834046	29.679487	0	3.03	up	[I]	Lipid transport and metabolism	Molecular Function: lanosterol synthase activity (GO:0000250);; Cellular Component: lipid droplet (GO:0005811);; Biological Process: triterpenoid biosynthetic process (GO:0016104);; Molecular Function: beta-amyrin synthase activity (GO:0042300);;	K15813|0.0e+00|gmx:100810544|K15813 beta-amyrin synthase [EC:5.4.99.39] | (RefSeq) beta-amyrin synthase	Sesquiterpenoid and triterpenoid biosynthesis (ko00909)	[I]	Lipid transport and metabolism	Squalene-hopene cyclase C-terminal domain	Beta-amyrin synthase OS=Glycyrrhiza glabra OX=49827 GN=GgbAS1 PE=1 SV=1	I	Lipid transport and metabolism	beta-amyrin synthase [Glycine max]
glyma.Wm82.gnm2.Glyma.06G234700	2	1	2	158	122	184	0.057136	0.020634	0.056432	5.220992	4.272369	5.369002	1.66E-42	3	up	--	--	Cellular Component: nucleus (GO:0005634);; Biological Process: regulation of transcription, DNA-templated (GO:0006355);; Molecular Function: sequence-specific DNA binding (GO:0043565);;	K22756|2.4e-25|nto:104088813|K22756 E3 SUMO-protein ligase NSE2 [EC:2.3.2.-] | (RefSeq) E3 SUMO-protein ligase MMS21 isoform X1	--	[K]	Transcription	Homeodomain	Homeobox-leucine zipper protein ATHB-52 OS=Arabidopsis thaliana OX=3702 GN=ATHB-52 PE=2 SV=1	K	Transcription	homeobox-leucine zipper protein ATHB-52 [Glycine max]
glyma.Wm82.gnm2.Glyma.18G041800	2	0	0	143	133	143	0.082324	0	0	7.986056	7.828655	7.053421	1.42E-41	2.99	up	--	--	Cellular Component: signal peptidase complex (GO:0005787);; Biological Process: signal peptide processing (GO:0006465);; Molecular Function: peptidase activity (GO:0008233);; Cellular Component: integral component of membrane (GO:0016021);;	K12948|1.3e-55|gmx:100812692|K12948 signal peptidase complex subunit 3 [EC:3.4.-.-] | (RefSeq) signal peptidase complex subunit 3A-like	Protein export (ko03060)	[U]	Intracellular trafficking, secretion, and vesicular transport	Signal peptidase subunit	Signal peptidase complex subunit 3A OS=Arabidopsis thaliana OX=3702 GN=At3g05230 PE=2 SV=1	U	Intracellular trafficking, secretion, and vesicular transport	LOW QUALITY PROTEIN: hypothetical protein GLYMA_18G041800 [Glycine max]
glyma.Wm82.gnm2.Glyma.10G068000	0	0	0	136	110	157	0	0	0	1.238283	1.059476	1.258617	9.51E-41	2.98	up	[O]	Posttranslational modification, protein turnover, chaperones	Molecular Function: serine-type endopeptidase activity (GO:0004252);;	K15333|8.6e-73|nsy:104224633|K15333 tRNA guanosine-2'-O-methyltransferase [EC:2.1.1.34] | (RefSeq) uncharacterized protein LOC104224633	--	--	--	Subtilase family	Subtilisin-like protease SBT4.15 OS=Arabidopsis thaliana OX=3702 GN=SBT4.15 PE=3 SV=1	O	Posttranslational modification, protein turnover, chaperones	subtilisin-like protease SBT4.15 [Glycine max]
Glycine_max_newGene_6056	0	0	0	133	108	165	0	0	0	3.057808	2.63743	3.363899	1.56E-40	2.98	up	[J]	Translation, ribosomal structure and biogenesis	Molecular Function: RNA binding (GO:0003723);; Cellular Component: integral component of membrane (GO:0016021);;	K14411|3.8e-37|gmx:100811267|K14411 RNA-binding protein Musashi | (RefSeq) heterogeneous nuclear ribonucleoprotein 1	mRNA surveillance pathway (ko03015)	[A]	RNA processing and modification	RNA recognition motif. (a.k.a. RRM, RBD, or RNP domain)	Heterogeneous nuclear ribonucleoprotein 1 OS=Arabidopsis thaliana OX=3702 GN=RNP1 PE=1 SV=1	A	RNA processing and modification	Heterogeneous nuclear ribonucleoprotein 1 isoform A [Glycine soja]
Glycine_max_newGene_6386	0	0	0	110	111	130	0	0	0	2.910659	3.093063	3.036253	3.01E-36	2.83	up	--	--	Molecular Function: peptidase activity (GO:0008233);;	K01369|1.4e-28|gmx:547555|K01369 legumain [EC:3.4.22.34] | (RefSeq) PM40; seed maturation protein PM40 precursor	--	[O]	Posttranslational modification, protein turnover, chaperones	Peptidase C13 family	Vacuolar-processing enzyme OS=Glycine max OX=3847 PE=2 SV=1	O	Posttranslational modification, protein turnover, chaperones	Vacuolar-processing enzyme [Glycine soja]
glyma.Wm82.gnm2.Glyma.04G140100	19	9	7	227	203	237	0.176497	0.108409	0.065588	2.065821	1.958268	1.90058	2.96E-45	2.8	up	--	--	Molecular Function: protein binding (GO:0005515);; Cellular Component: cellular_component (GO:0005575);; Cellular Component: cell (GO:0005623);; Cellular Component: plasma membrane (GO:0005886);; Cellular Component: membrane (GO:0016020);; Cellular Component: cell part (GO:0044464);; Cellular Component: cell periphery (GO:0071944);;	K08332|0.0e+00|gmx:100791453|K08332 vacuolar protein 8 | (RefSeq) U-box domain-containing protein 44	--	[S]	Function unknown	Armadillo/beta-catenin-like repeat	U-box domain-containing protein 44 OS=Arabidopsis thaliana OX=3702 GN=PUB44 PE=1 SV=1	S	Function unknown	hypothetical protein GLYMA_04G140100 [Glycine max]
glyma.Wm82.gnm2.Glyma.14G038700	0	0	0	106	112	124	0	0	0	1.416527	1.581807	1.461732	2.89E-35	2.8	up	--	--	Cellular Component: membrane (GO:0016020);; Cellular Component: integral component of membrane (GO:0016021);;	K20890|2.6e-20|oeu:111370894|K20890 xylan alpha-glucuronosyltransferase [EC:2.4.1.-] | (RefSeq) UDP-glucuronate:xylan alpha-glucuronosyltransferase 1-like	--	[R]	General function prediction only	Ankyrin repeats (3 copies)	--	O	Posttranslational modification, protein turnover, chaperones	hypothetical protein GLYMA_14G038700 [Glycine max]
glyma.Wm82.gnm2.Glyma.04G104700	0	3	0	111	113	150	0	0.202125	0	8.134815	8.752792	9.698132	2.90E-35	2.77	up	--	--	Cellular Component: integral component of membrane (GO:0016021);;	--	--	--	--	--	Acyltransferase-like protein At1g54570, chloroplastic OS=Arabidopsis thaliana OX=3702 GN=At1g54570 PE=1 SV=1	I	Lipid transport and metabolism	hypothetical protein GLYMA_04G104700 [Glycine max]
glyma.Wm82.gnm2.Glyma.16G095000	56	38	48	522	427	578	0.623546	0.543811	0.542083	5.641735	4.893559	5.522623	2.31E-76	2.73	up	--	--	Cellular Component: cytosol (GO:0005829);; Biological Process: chloroplast avoidance movement (GO:0009903);; Biological Process: chloroplast accumulation movement (GO:0009904);;	--	--	--	--	Weak chloroplast movement under blue light	Protein WEAK CHLOROPLAST MOVEMENT UNDER BLUE LIGHT 1 OS=Arabidopsis thaliana OX=3702 GN=WEB1 PE=1 SV=1	S	Function unknown	protein WEAK CHLOROPLAST MOVEMENT UNDER BLUE LIGHT 1-like isoform X1 [Glycine soja]
glyma.Wm82.gnm2.Glyma.02G302200	15	17	18	244	238	267	0.147295	0.212875	0.180231	2.360006	2.44792	2.2836	4.52E-48	2.73	up	[T]	Signal transduction mechanisms	Molecular Function: ATP binding (GO:0005524);; Cellular Component: plasma membrane (GO:0005886);; Cellular Component: integral component of membrane (GO:0016021);; Molecular Function: ATPase activity (GO:0016887);; Molecular Function: ATPase activity, coupled to transmembrane movement of substances (GO:0042626);; Biological Process: transmembrane transport (GO:0055085);;	K05681|2.1e-134|nau:109228191|K05681 ATP-binding cassette, subfamily G (WHITE), member 2 | (RefSeq) ABC transporter G family member 9-like	ABC transporters (ko02010)	[Q]	Secondary metabolites biosynthesis, transport and catabolism	ABC-2 type transporter	ABC transporter G family member 26 OS=Arabidopsis thaliana OX=3702 GN=ABCG26 PE=2 SV=2	Q	Secondary metabolites biosynthesis, transport and catabolism	ABC transporter G family member 26 [Glycine max]
glyma.Wm82.gnm2.Glyma.11G097900	8	10	27	225	238	243	0.14158	0.228719	0.477479	3.865864	4.336561	3.680393	5.62E-40	2.63	up	[Q]	Secondary metabolites biosynthesis, transport and catabolism	Biological Process: biosynthetic process (GO:0009058);; Molecular Function: transferase activity, transferring acyl groups other than amino-acyl groups (GO:0016747);;	K00660|2.2e-88|mus:103972472|K00660 chalcone synthase [EC:2.3.1.74] | (RefSeq) chalcone synthase 2-like	Flavonoid biosynthesis (ko00941);; Circadian rhythm - plant (ko04712)	--	--	Chalcone and stilbene synthases, N-terminal domain	Type III polyketide synthase B OS=Arabidopsis thaliana OX=3702 GN=PKSB PE=1 SV=1	I	Lipid transport and metabolism	Type III polyketide synthase B, partial [Glycine soja]
glyma.Wm82.gnm2.Glyma.U041300	0	0	0	90	123	100	0	0	0	3.523797	5.099451	3.466297	1.64E-30	2.62	up	[P]	Inorganic ion transport and metabolism	Molecular Function: solute:proton antiporter activity (GO:0015299);; Cellular Component: integral component of membrane (GO:0016021);;	--	--	[P]	Inorganic ion transport and metabolism	Sodium/hydrogen exchanger family	K(+) efflux antiporter 4 OS=Arabidopsis thaliana OX=3702 GN=KEA4 PE=2 SV=2	P	Inorganic ion transport and metabolism	hypothetical protein GLYMA_U041300 [Glycine max]
glyma.Wm82.gnm2.Glyma.U028500	0	0	0	97	122	93	0	0	0	1.226957	1.642577	1.048384	2.57E-30	2.61	up	--	--	Molecular Function: molecular_function (GO:0003674);; Molecular Function: nucleic acid binding (GO:0003676);; Molecular Function: RNA binding (GO:0003723);; Molecular Function: catalytic activity (GO:0003824);; Molecular Function: nuclease activity (GO:0004518);; Molecular Function: endonuclease activity (GO:0004519);; Molecular Function: binding (GO:0005488);; Cellular Component: cellular_compon…	--	--	[R]	General function prediction only	PPR repeat family	Pentatricopeptide repeat-containing protein At4g04790, mitochondrial OS=Arabidopsis thaliana OX=3702 GN=At4g04790 PE=2 SV=2	O	Posttranslational modification, protein turnover, chaperones	hypothetical protein GLYMA_U028500 [Glycine max]
glyma.Wm82.gnm2.Glyma.11G067000	4	3	0	109	103	136	0.031548	0.029207	0	1.035749	1.030157	1.139099	2.08E-30	2.57	up	[R]	General function prediction only	Cellular Component: PcG protein complex (GO:0031519);;	K11430|7.2e-194|rcu:8267339|K11430 [histone H3]-lysine27 N-trimethyltransferase EZH2 [EC:2.1.1.356] | (RefSeq) histone-lysine N-methyltransferase EZA1 isoform X3	Lysine degradation (ko00310)	[K]	Transcription	SET domain	Histone-lysine N-methyltransferase EZA1 OS=Arabidopsis thaliana OX=3702 GN=EZA1 PE=1 SV=1	K	Transcription	hypothetical protein GLYMA_11G067000 [Glycine max]
glyma.Wm82.gnm2.Glyma.03G053600	5	0	0	127	101	111	0.065595	0	0	2.005975	1.692657	1.548393	7.21E-30	2.57	up	--	--	--	K23533|1.2e-07|nta:107799167|K23533 leucine-rich repeat and immunoglobulin-like domain-containing nogo receptor-interacting protein | (RefSeq) disease resistance protein TAO1-like	--	--	--	--	--	T	Signal transduction mechanisms	hypothetical protein GLYMA_03G053600 [Glycine max]
glyma.Wm82.gnm2.Glyma.03G121600	43	37	51	385	402	471	2.12902	2.386809	2.645943	18.705097	20.7502	20.232244	6.67E-63	2.56	up	--	--	Molecular Function: cycloartenol synthase activity (GO:0016871);;	K15813|7.2e-74|gmx:100810544|K15813 beta-amyrin synthase [EC:5.4.99.39] | (RefSeq) beta-amyrin synthase	Sesquiterpenoid and triterpenoid biosynthesis (ko00909)	[I]	Lipid transport and metabolism	--	Beta-amyrin synthase OS=Glycyrrhiza glabra OX=49827 GN=GgbAS1 PE=1 SV=1	I	Lipid transport and metabolism	Beta-amyrin synthase [Glycine soja]
Glycine_max_newGene_1385	48	29	41	301	364	437	0.23427	0.18852	0.205381	1.456223	1.858442	1.854955	1.99E-50	2.46	up	--	--	Molecular Function: ATP binding (GO:0005524);; Molecular Function: ATPase activity (GO:0016887);;	K03549|2.9e-34|qsu:111987200|K03549 KUP system potassium uptake protein | (RefSeq) LOW QUALITY PROTEIN: probable potassium transporter 17	--	[R]	General function prediction only	Reverse transcriptase (RNA-dependent DNA polymerase)	Retrovirus-related Pol polyprotein from transposon TNT 1-94 OS=Nicotiana tabacum OX=4097 PE=2 SV=1	L	Replication, recombination and repair	Retrovirus-related Pol polyprotein from transposon TNT 1-94, partial [Cajanus cajan]
glyma.Wm82.gnm2.Glyma.07G043300	5	14	20	185	156	258	0.062025	0.222099	0.266068	2.298749	2.058029	2.841459	1.89E-31	2.43	up	[QV]	Secondary metabolites biosynthesis, transport and catabolism;; Defense mechanisms	Molecular Function: iron ion binding (GO:0005506);; Cellular Component: integral component of membrane (GO:0016021);; Molecular Function: oxidoreductase activity, acting on paired donors, with incorporation or reduction of molecular oxygen (GO:0016705);; Molecular Function: heme binding (GO:0020037);;	K20495|9.6e-300|gmx:100787802|K20495 long-chain fatty acid omega-monooxygenase [EC:1.14.14.80] | (RefSeq) cytochrome P450 704B1	Fatty acid degradation (ko00071);; Cutin, suberine and wax biosynthesis (ko00073)	[QI]	Secondary metabolites biosynthesis, transport and catabolism;; Lipid transport and metabolism	Cytochrome P450	Cytochrome P450 704B1 OS=Arabidopsis thaliana OX=3702 GN=CYP704B1 PE=1 SV=1	--	--	hypothetical protein GLYMA_07G043300 [Glycine max]
glyma.Wm82.gnm2.Glyma.01G073600	77	64	111	630	616	701	1.352123	1.482173	2.019643	10.787171	11.19769	10.62425	1.12E-74	2.41	up	[Q]	Secondary metabolites biosynthesis, transport and catabolism	Biological Process: biosynthetic process (GO:0009058);; Molecular Function: naringenin-chalcone synthase activity (GO:0016210);;	K00660|3.0e-85|mus:108952404|K00660 chalcone synthase [EC:2.3.1.74] | (RefSeq) chalcone synthase 6-4-like	Flavonoid biosynthesis (ko00941);; Circadian rhythm - plant (ko04712)	--	--	Chalcone and stilbene synthases, N-terminal domain	Type III polyketide synthase A OS=Arabidopsis thaliana OX=3702 GN=PKSA PE=1 SV=1	I	Lipid transport and metabolism	type III polyketide synthase A [Glycine max]
glyma.Wm82.gnm2.Glyma.16G188900	0	0	3	104	84	87	0	0	0.031555	1.316633	1.118919	0.964216	5.25E-25	2.37	up	--	--	Cellular Component: integral component of membrane (GO:0016021);;	--	--	[R]	General function prediction only	Glycosyl transferase family 90	--	S	Function unknown	O-glucosyltransferase rumi homolog [Glycine max]
glyma.Wm82.gnm2.Glyma.03G054300	0	0	0	95	62	100	0	0	0	2.588439	1.794814	2.413996	1.25E-24	2.36	up	--	--	--	--	--	--	--	--	--	T	Signal transduction mechanisms	hypothetical protein GLYMA_03G054300 [Glycine max]
glyma.Wm82.gnm2.Glyma.18G278500	52	51	75	490	432	472	1.228698	1.571985	1.836133	11.307882	10.571665	9.613256	1.95E-55	2.34	up	[IQR]	Lipid transport and metabolism;; Secondary metabolites biosynthesis, transport and catabolism;; General function prediction only	Molecular Function: oxidoreductase activity (GO:0016491);;	K09841|3.5e-54|bdi:100827045|K09841 xanthoxin dehydrogenase [EC:1.1.1.288] | (RefSeq) zerumbone synthase isoform X2	Carotenoid biosynthesis (ko00906)	[R]	General function prediction only	Enoyl-(Acyl carrier protein) reductase	Short-chain dehydrogenase reductase ATA1 OS=Arabidopsis thaliana OX=3702 GN=TA1 PE=1 SV=1	Q	Secondary metabolites biosynthesis, transport and catabolism	short-chain dehydrogenase reductase ATA1 [Glycine max]
glyma.Wm82.gnm2.Glyma.04G078500	433	290	377	2262	2160	2676	6.828293	5.955729	6.113852	34.44289	34.888233	36.020088	2.12E-229	2.34	up	--	--	Cellular Component: integral component of membrane (GO:0016021);;	--	--	--	--	--	--	--	--	hypothetical protein GLYMA_04G078500 [Glycine max]
glyma.Wm82.gnm2.Glyma.14G058600	6	9	5	111	106	180	0.112348	0.22367	0.079806	2.05108	2.089223	2.962176	9.08E-26	2.32	up	--	--	--	K04125|3.3e-09|mus:103991620|K04125 gibberellin 2beta-dioxygenase [EC:1.14.11.13] | (RefSeq) gibberellin 2-beta-dioxygenase 1	Diterpenoid biosynthesis (ko00904)	--	--	--	--	--	--	LOW QUALITY PROTEIN: hypothetical protein GLYMA_14G058600 [Glycine max]
glyma.Wm82.gnm2.Glyma.05G069400	0	0	0	104	48	157	0	0	0	1.764003	0.843297	2.357693	4.54E-23	2.29	up	--	--	Molecular Function: purine nucleoside transmembrane transporter activity (GO:0015211);; Cellular Component: integral component of membrane (GO:0016021);;	K07893|5.5e-26|ini:109192111|K07893 Ras-related protein Rab-6A | (RefSeq) ras-related protein RABH1b-like	--	--	--	Purine nucleobase transmembrane transport	Probable purine permease 10 OS=Arabidopsis thaliana OX=3702 GN=PUP10 PE=2 SV=2	S	Function unknown	probable purine permease 11 [Glycine max]
glyma.Wm82.gnm2.Glyma.08G329700	40	22	24	228	234	312	0.490085	0.331933	0.302871	2.742943	3.008076	3.310792	2.47E-36	2.28	up	[IQ]	Lipid transport and metabolism;; Secondary metabolites biosynthesis, transport and catabolism	Molecular Function: long-chain fatty acid-CoA ligase activity (GO:0004467);; Cellular Component: integral component of membrane (GO:0016021);; Molecular Function: CoA-ligase activity (GO:0016405);; Biological Process: fatty-acyl-CoA biosynthetic process (GO:0046949);;	K01904|0.0e+00|gmx:100814237|K01904 4-coumarate--CoA ligase [EC:6.2.1.12] | (RefSeq) 4-coumarate--CoA ligase-like 1	Ubiquinone and other terpenoid-quinone biosynthesis (ko00130);; Phenylpropanoid biosynthesis (ko00940)	[I]	Lipid transport and metabolism	AMP-binding enzyme	4-coumarate--CoA ligase-like 1 OS=Arabidopsis thaliana OX=3702 GN=4CLL1 PE=1 SV=1	I	Lipid transport and metabolism	4-coumarate--CoA ligase-like 1 [Glycine max]
glyma.Wm82.gnm2.Glyma.12G158400	2	0	0	65	75	99	0.032534	0	0	1.773736	2.178473	2.416399	5.46E-22	2.23	up	--	--	Cellular Component: nucleus (GO:0005634);; Biological Process: regulation of transcription, DNA-templated (GO:0006355);; Molecular Function: sequence-specific DNA binding (GO:0043565);;	K22756|9.8e-26|nto:104088813|K22756 E3 SUMO-protein ligase NSE2 [EC:2.3.2.-] | (RefSeq) E3 SUMO-protein ligase MMS21 isoform X1	--	[K]	Transcription	Homeodomain	Homeobox-leucine zipper protein ATHB-52 OS=Arabidopsis thaliana OX=3702 GN=ATHB-52 PE=2 SV=1	K	Transcription	hypothetical protein GLYMA_12G158400 [Glycine max]
glyma.Wm82.gnm2.Glyma.16G075200	162	127	162	806	1011	1085	2.417764	2.235369	2.35694	10.593782	14.105484	12.885741	7.93E-86	2.23	up	[E]	Amino acid transport and metabolism	Biological Process: polyamine transport (GO:0015846);; Molecular Function: polyamine binding (GO:0019808);; Cellular Component: periplasmic space (GO:0042597);;	--	--	--	--	Bacterial extracellular solute-binding protein	--	E	Amino acid transport and metabolism	hypothetical protein GLYMA_16G075200 [Glycine max]
glyma.Wm82.gnm2.Glyma.09G010800	15	8	13	134	153	148	0.460597	0.291068	0.390684	4.007351	4.847786	3.92175	3.51E-26	2.23	up	[G]	Carbohydrate transport and metabolism	Cellular Component: integral component of membrane (GO:0016021);; Molecular Function: transmembrane transporter activity (GO:0022857);; Biological Process: anion transmembrane transport (GO:0098656);;	K14445|1.2e-89|gmx:100808680|K14445 solute carrier family 13 (sodium-dependent dicarboxylate transporter), member 2/3/5 | (RefSeq) tonoplast dicarboxylate transporter	--	[P]	Inorganic ion transport and metabolism	Sodium:sulfate symporter transmembrane region	Tonoplast dicarboxylate transporter OS=Arabidopsis thaliana OX=3702 GN=TDT PE=2 SV=2	P	Inorganic ion transport and metabolism	hypothetical protein GLYMA_09G010800 [Glycine max]
Glycine_max_newGene_6159	2	0	0	99	97	60	0.017768	0	0	0.967773	1.020469	0.523803	1.63E-21	2.21	up	--	--	Molecular Function: chalcone isomerase activity (GO:0045430);;	--	--	--	--	--	--	S	Function unknown	uncharacterized protein LOC102662065 [Glycine max]
glyma.Wm82.gnm2.Glyma.03G151700	13	7	6	113	125	132	0.713969	0.497746	0.318926	6.018028	7.02884	6.196243	7.01E-24	2.2	up	--	--	--	--	--	--	--	--	--	S	Function unknown	hypothetical protein GLYMA_03G151700 [Glycine max]
glyma.Wm82.gnm2.Glyma.02G236000	0	0	0	83	69	66	0	0	0	5.967059	5.235969	4.193596	3.37E-21	2.19	up	--	--	--	--	--	--	--	--	--	--	--	hypothetical protein GLYMA_02G236000 [Glycine max]
glyma.Wm82.gnm2.Glyma.14G046000	15	8	8	159	163	108	0.117705	0.085355	0.065313	1.261617	1.373806	0.760117	2.84E-23	2.18	up	--	--	Cellular Component: integral component of membrane (GO:0016021);;	K13466|4.5e-17|tcc:18605675|K13466 EIX receptor 1/2 | (RefSeq) probable LRR receptor-like serine/threonine-protein kinase At4g36180	Plant-pathogen interaction (ko04626)	[R]	General function prediction only	Leucine rich repeat	Receptor-like protein 6 OS=Arabidopsis thaliana OX=3702 GN=RLP6 PE=3 SV=1	V	Defense mechanisms	hypothetical protein GLYMA_14G046000 [Glycine max]
glyma.Wm82.gnm2.Glyma.03G244200	0	0	2	64	65	107	0	0	0.022467	0.767737	0.828761	1.137045	7.69E-21	2.17	up	[O]	Posttranslational modification, protein turnover, chaperones	--	--	--	--	--	Glyoxal oxidase N-terminus	Aldehyde oxidase GLOX OS=Vitis pseudoreticulata OX=231512 GN=GLOX PE=2 SV=1	S	Function unknown	aldehyde oxidase GLOX [Glycine max]
glyma.Wm82.gnm2.Glyma.14G012000	18	13	41	231	261	203	0.17905	0.16414	0.416081	2.238518	2.68469	1.740264	1.56E-26	2.16	up	[T]	Signal transduction mechanisms	Molecular Function: ATP binding (GO:0005524);; Cellular Component: integral component of membrane (GO:0016021);; Molecular Function: ATPase activity (GO:0016887);;	K05681|1.3e-134|cam:101507224|K05681 ATP-binding cassette, subfamily G (WHITE), member 2 | (RefSeq) ABC transporter G family member 9	ABC transporters (ko02010)	[Q]	Secondary metabolites biosynthesis, transport and catabolism	ABC-2 type transporter	ABC transporter G family member 26 OS=Arabidopsis thaliana OX=3702 GN=ABCG26 PE=2 SV=2	Q	Secondary metabolites biosynthesis, transport and catabolism	ABC transporter G family member 26 [Glycine max]
glyma.Wm82.gnm2.Glyma.07G039100	19	25	26	204	188	221	0.620252	1.070439	0.85181	6.496282	6.331048	6.22681	9.28E-30	2.16	up	--	--	Cellular Component: cell wall (GO:0005618);; Molecular Function: manganese ion binding (GO:0030145);; Molecular Function: nutrient reservoir activity (GO:0045735);; Cellular Component: apoplast (GO:0048046);;	--	--	--	--	Cupin	Auxin-binding protein ABP19a OS=Prunus persica OX=3760 GN=ABP19A PE=3 SV=1	S	Function unknown	germin-like protein precursor [Glycine max]
glyma.Wm82.gnm2.Glyma.08G332100	0	0	2	82	66	74	0	0	0.024541	1.106582	0.948328	0.884118	1.48E-20	2.16	up	[T]	Signal transduction mechanisms	Molecular Function: ATP binding (GO:0005524);; Cellular Component: plasma membrane (GO:0005886);; Cellular Component: integral component of membrane (GO:0016021);; Molecular Function: ATPase activity (GO:0016887);; Molecular Function: ATPase activity, coupled to transmembrane movement of substances (GO:0042626);; Biological Process: transmembrane transport (GO:0055085);;	K05681|1.5e-81|cam:101507224|K05681 ATP-binding cassette, subfamily G (WHITE), member 2 | (RefSeq) ABC transporter G family member 9	ABC transporters (ko02010)	[Q]	Secondary metabolites biosynthesis, transport and catabolism	ABC-2 type transporter	ABC transporter G family member 26 OS=Arabidopsis thaliana OX=3702 GN=ABCG26 PE=2 SV=2	Q	Secondary metabolites biosynthesis, transport and catabolism	hypothetical protein GLYMA_08G332100 [Glycine max]
glyma.Wm82.gnm2.Glyma.11G108300	20	12	14	163	115	235	0.271489	0.211006	0.184849	2.13831	1.592131	2.7262	2.76E-24	2.15	up	[QV]	Secondary metabolites biosynthesis, transport and catabolism;; Defense mechanisms	Molecular Function: iron ion binding (GO:0005506);; Cellular Component: membrane (GO:0016020);; Molecular Function: oxidoreductase activity, acting on paired donors, with incorporation or reduction of molecular oxygen, NAD(P)H as one donor, and incorporation of one atom of oxygen (GO:0016709);; Molecular Function: heme binding (GO:0020037);;	K23810|4.5e-137|vvi:100855232|K23810 (E)-8-carboxylinalool synthase [EC:1.14.14.-] | (RefSeq) geraniol 8-hydroxylase	Monoterpenoid biosynthesis (ko00902)	[Q]	Secondary metabolites biosynthesis, transport and catabolism	Cytochrome P450	Geraniol 8-hydroxylase OS=Catharanthus roseus OX=4058 GN=CYP76B6 PE=1 SV=1	Q	Secondary metabolites biosynthesis, transport and catabolism	geraniol 8-hydroxylase [Glycine max]
glyma.Wm82.gnm2.Glyma.16G190200	0	2	3	71	67	110	0	0.019416	0.016498	0.544425	0.547758	0.747259	2.13E-20	2.14	up	--	--	Cellular Component: integral component of membrane (GO:0016021);;	K13466|1.7e-43|cic:CICLE_v10007014mg|K13466 EIX receptor 1/2 | (RefSeq) hypothetical protein	Plant-pathogen interaction (ko04626)	--	--	Leucine rich repeat	Receptor-like protein EIX1 OS=Solanum lycopersicum OX=4081 GN=EIX1 PE=2 SV=2	S	Function unknown	hypothetical protein GLYMA_16G190200 [Glycine max]
Glycine_max_newGene_3439	8	11	12	153	146	107	0.059808	0.120668	0.124399	1.915012	1.505227	1.008752	3.12E-22	2.12	up	--	--	Biological Process: Group I intron splicing (GO:0000372);; Biological Process: Group II intron splicing (GO:0000373);; Biological Process: RNA splicing, via transesterification reactions (GO:0000375);; Biological Process: RNA splicing, via transesterification reactions with guanosine as nucleophile (GO:0000376);; Biological Process: RNA splicing, via transesterification reactions with bulged aden…	--	--	--	--	--	--	L	Replication, recombination and repair	hypothetical protein glysoja_047738, partial [Glycine soja]
glyma.Wm82.gnm2.Glyma.15G109300	61	46	64	374	362	389	0.989083	0.948927	1.111571	6.080993	6.229337	5.58694	3.10E-45	2.12	up	[E]	Amino acid transport and metabolism	Molecular Function: aminomethyltransferase activity (GO:0004047);; Cellular Component: mitochondrion (GO:0005739);; Biological Process: glycine catabolic process (GO:0006546);; Molecular Function: transaminase activity (GO:0008483);; Biological Process: methylation (GO:0032259);;	K00605|9.5e-239|gmx:100800509|K00605 aminomethyltransferase [EC:2.1.2.10] | (RefSeq) aminomethyltransferase, mitochondrial	Glycine, serine and threonine metabolism (ko00260);; Glyoxylate and dicarboxylate metabolism (ko00630);; One carbon pool by folate (ko00670);; Carbon metabolism (ko01200)	[E]	Amino acid transport and metabolism	Aminomethyltransferase folate-binding domain	Aminomethyltransferase, mitochondrial OS=Pisum sativum OX=3888 GN=GDCST PE=1 SV=2	E	Amino acid transport and metabolism	aminomethyltransferase, mitochondrial [Glycine max]
glyma.Wm82.gnm2.Glyma.16G178800	275	265	286	1460	1438	1771	2.71303	3.39487	2.894984	13.908923	14.523176	14.904184	2.25E-127	2.11	up	[O]	Posttranslational modification, protein turnover, chaperones	Molecular Function: ATP binding (GO:0005524);; Cellular Component: cytoplasm (GO:0005737);; Cellular Component: cytosol (GO:0005829);; Cellular Component: plasma membrane (GO:0005886);; Biological Process: protein folding (GO:0006457);; Cellular Component: cell surface (GO:0009986);; Cellular Component: macromolecular complex (GO:0032991);; Biological Process: cellular response to heat (GO:003460…	K04079|0.0e+00|gmx:100784477|K04079 molecular chaperone HtpG | (RefSeq) heat shock protein 83	Protein processing in endoplasmic reticulum (ko04141);; Plant-pathogen interaction (ko04626)	[O]	Posttranslational modification, protein turnover, chaperones	Hsp90 protein	Heat shock protein 83 OS=Ipomoea nil OX=35883 GN=HSP83A PE=2 SV=1	O	Posttranslational modification, protein turnover, chaperones	heat shock protein 83 [Glycine max]
glyma.Wm82.gnm2.Glyma.20G138100	31	35	79	773	767	937	0.306355	0.447994	0.812139	7.489265	7.883981	8.027327	3.60E-20	2.1	up	[T]	Signal transduction mechanisms	Molecular Function: protein serine/threonine kinase activity (GO:0004674);; Molecular Function: ATP binding (GO:0005524);; Cellular Component: plasma membrane (GO:0005886);; Biological Process: protein phosphorylation (GO:0006468);; Cellular Component: integral component of membrane (GO:0016021);;	K24104|1.0e-83|thj:104799061|K24104 GPN-loop GTPase | (RefSeq) LOW QUALITY PROTEIN: uncharacterized protein LOC104799061	--	--	--	Protein tyrosine and serine/threonine kinase	Cysteine-rich receptor-like protein kinase 29 OS=Arabidopsis thaliana OX=3702 GN=CRK29 PE=2 SV=1	T	Signal transduction mechanisms	putative receptor-like protein kinase At4g00960 [Glycine max]
glyma.Wm82.gnm2.Glyma.15G018500	57	31	86	375	372	426	1.190478	1.041664	1.90587	7.549757	8.164093	7.693584	9.43E-37	2.09	up	[M]	Cell wall/membrane/envelope biogenesis	Molecular Function: oxidoreductase activity (GO:0016491);; Molecular Function: oxidoreductase activity, acting on the CH-OH group of donors, NAD or NADP as acceptor (GO:0016616);; Biological Process: sporopollenin biosynthetic process (GO:0080110);;	K13082|4.6e-66|nnu:104601829|K13082 bifunctional dihydroflavonol 4-reductase/flavanone 4-reductase [EC:1.1.1.219 1.1.1.234] | (RefSeq) dihydroflavonol 4-reductase-like	Flavonoid biosynthesis (ko00941)	[V]	Defense mechanisms	NAD dependent epimerase/dehydratase family	Tetraketide alpha-pyrone reductase 1 OS=Arabidopsis thaliana OX=3702 GN=TKPR1 PE=1 SV=1	V	Defense mechanisms	tetraketide alpha-pyrone reductase 1 [Glycine max]
glyma.Wm82.gnm2.Glyma.09G104800	0	0	0	63	53	85	0	0	0	2.23709	2.017129	2.689324	3.06E-19	2.08	up	[Q]	Secondary metabolites biosynthesis, transport and catabolism	Biological Process: lipid metabolic process (GO:0006629);; Molecular Function: fatty-acyl-CoA reductase (alcohol-forming) activity (GO:0080019);;	K13356|2.9e-102|gmx:100801815|K13356 alcohol-forming fatty acyl-CoA reductase [EC:1.2.1.84] | (RefSeq) fatty acyl-CoA reductase 2	Cutin, suberine and wax biosynthesis (ko00073);; Peroxisome (ko04146)	[I]	Lipid transport and metabolism	Male sterility protein	Fatty acyl-CoA reductase 2, chloroplastic OS=Arabidopsis thaliana OX=3702 GN=FAR2 PE=1 SV=2	I	Lipid transport and metabolism	fatty acyl-CoA reductase 2 [Glycine max]
glyma.Wm82.gnm2.Glyma.06G184400	4	0	0	63	78	82	0.037326	0	0	0.663026	0.879692	0.769094	3.94E-19	2.08	up	[M]	Cell wall/membrane/envelope biogenesis	Molecular Function: protein kinase activity (GO:0004672);; Molecular Function: ATP binding (GO:0005524);; Cellular Component: integral component of membrane (GO:0016021);;	K13415|2.9e-29|egr:104418186|K13415 protein brassinosteroid insensitive 1 [EC:2.7.10.1 2.7.11.1] | (RefSeq) systemin receptor SR160	Plant hormone signal transduction (ko04075)	--	--	Protein kinase domain	Probable inactive receptor kinase At2g26730 OS=Arabidopsis thaliana OX=3702 GN=At2g26730 PE=1 SV=1	T	Signal transduction mechanisms	probable inactive receptor kinase At2g26730 [Glycine max]
glyma.Wm82.gnm2.Glyma.15G271600	104	91	139	657	577	706	6.343209	7.260419	8.717811	38.777328	36.121632	36.798817	9.04E-60	2.05	up	--	--	Molecular Function: fatty acid binding (GO:0005504);; Biological Process: systemic acquired resistance (GO:0009627);;	--	--	--	--	Probable lipid transfer	--	S	Function unknown	hypothetical protein GLYMA_15G271600 [Glycine max]
glyma.Wm82.gnm2.Glyma.20G138600	7	4	9	100	110	91	0.065284	0.048591	0.088224	1.017657	1.188922	0.821319	1.40E-19	2.04	up	[T]	Signal transduction mechanisms	Molecular Function: protein serine/threonine kinase activity (GO:0004674);; Molecular Function: ATP binding (GO:0005524);; Cellular Component: plasma membrane (GO:0005886);; Biological Process: protein phosphorylation (GO:0006468);; Cellular Component: integral component of membrane (GO:0016021);;	K24104|1.1e-84|thj:104799061|K24104 GPN-loop GTPase | (RefSeq) LOW QUALITY PROTEIN: uncharacterized protein LOC104799061	--	--	--	Protein tyrosine and serine/threonine kinase	Cysteine-rich receptor-like protein kinase 29 OS=Arabidopsis thaliana OX=3702 GN=CRK29 PE=2 SV=1	T	Signal transduction mechanisms	hypothetical protein GLYMA_20G138600 [Glycine max]
Glycine_max_newGene_3943	0	0	0	51	57	73	0	0	0	0.73191	0.867949	1.026438	1.95E-17	1.98	up	--	--	Molecular Function: ATP binding (GO:0005524);; Cellular Component: cytosol (GO:0005829);; Cellular Component: plasma membrane (GO:0005886);; Cellular Component: cytoplasmic side of plasma membrane (GO:0009898);; Molecular Function: ATPase activity (GO:0016887);; Biological Process: negative regulation of cell division (GO:0051782);;	--	--	--	--	--	--	--	--	hypothetical protein GLYMA_09G132300 [Glycine max]
glyma.Wm82.gnm2.Glyma.09G126600	0	0	0	60	59	59	0	0	0	4.655666	4.884685	4.029793	2.18E-17	1.98	up	--	--	Cellular Component: nucleus (GO:0005634);; Cellular Component: cytoplasm (GO:0005737);;	--	--	[S]	Function unknown	Armadillo/beta-catenin-like repeat	U-box domain-containing protein 10 OS=Arabidopsis thaliana OX=3702 GN=PUB10 PE=2 SV=1	S	Function unknown	hypothetical protein GLYMA_09G126600 [Glycine max]
glyma.Wm82.gnm2.Glyma.08G017200	131	100	97	524	547	755	10.262155	10.226723	7.768224	39.685707	43.959518	50.553131	5.48E-50	1.97	up	--	--	Cellular Component: cortical microtubule, transverse to long axis (GO:0010005);; Biological Process: cortical microtubule organization (GO:0043622);;	K18635|4.5e-45|gmx:100801246|K18635 protein SPIRAL1 and related proteins | (RefSeq) protein SPIRAL1-like 5	--	--	--	--	Protein SPIRAL1-like 5 OS=Arabidopsis thaliana OX=3702 GN=SP1L5 PE=2 SV=1	--	--	protein SPIRAL1-like 5 [Glycine max]
glyma.Wm82.gnm2.Glyma.16G213800	21	10	33	169	133	240	0.127958	0.078377	0.20737	1.025459	0.85251	1.285614	8.60E-21	1.95	up	[K]	Transcription	Biological Process: signal transduction (GO:0007165);; Cellular Component: integral component of membrane (GO:0016021);; Molecular Function: ADP binding (GO:0043531);;	K00695|2.4e-252|mtr:MTR_6g478030|K00695 sucrose synthase [EC:2.4.1.13] | (RefSeq) sucrose synthase	Starch and sucrose metabolism (ko00500)	--	--	TIR domain	Disease resistance protein Roq1 OS=Nicotiana benthamiana OX=4100 GN=ROQ1 PE=1 SV=1	--	--	hypothetical protein GLYMA_16G213800 [Glycine max]
glyma.Wm82.gnm2.Glyma.01G212000	92	73	98	472	431	534	2.328442	2.346787	2.453588	12.964146	11.738662	12.460845	9.53E-49	1.95	up	[O]	Posttranslational modification, protein turnover, chaperones	Cellular Component: mitochondrial matrix (GO:0005759);; Biological Process: iron-sulfur cluster assembly (GO:0016226);;	K22073|1.6e-144|gmx:100804156|K22073 transferase CAF17, mitochondrial [EC:2.1.-.-] | (RefSeq) putative transferase At4g12130, mitochondrial	--	[K]	Transcription	--	Putative transferase At4g12130, mitochondrial OS=Arabidopsis thaliana OX=3702 GN=At4g12130 PE=1 SV=1	K	Transcription	hypothetical protein GLYMA_01G212000 [Glycine max]
glyma.Wm82.gnm2.Glyma.08G152200	137	102	162	794	601	743	8.33462	8.098574	10.191684	46.867153	37.578499	38.72683	3.39E-53	1.95	up	--	--	Molecular Function: fatty acid binding (GO:0005504);; Biological Process: systemic acquired resistance (GO:0009627);;	--	--	--	--	Probable lipid transfer	--	S	Function unknown	protein LIM1 [Glycine max]
glyma.Wm82.gnm2.Glyma.16G070000	0	0	0	69	57	51	0	0	0	1.869482	1.640295	1.217351	1.08E-16	1.93	up	--	--	--	K08238|2.7e-07|brp:103847104|K08238 xyloglucan 6-xylosyltransferase [EC:2.4.2.39] | (RefSeq) probable xyloglucan 6-xylosyltransferase 3	--	--	--	LURP-one-related	Protein LURP-one-related 10 OS=Arabidopsis thaliana OX=3702 GN=At3g11740 PE=2 SV=2	S	Function unknown	hypothetical protein GLYMA_16G070000 [Glycine max]
glyma.Wm82.gnm2.Glyma.20G006700	16	10	17	125	118	134	0.332107	0.25268	0.370007	2.561565	2.566446	2.429591	9.58E-20	1.93	up	[QV]	Secondary metabolites biosynthesis, transport and catabolism;; Defense mechanisms	Molecular Function: iron ion binding (GO:0005506);; Cellular Component: membrane (GO:0016020);; Molecular Function: oxidoreductase activity, acting on paired donors, with incorporation or reduction of molecular oxygen, NAD(P)H as one donor, and incorporation of one atom of oxygen (GO:0016709);; Molecular Function: heme binding (GO:0020037);;	K23806|2.3e-102|vvi:100263449|K23806 alpha-guaiene 2-oxidase | (RefSeq) CYP71BE5; premnaspirodiene oxygenase-like	--	[Q]	Secondary metabolites biosynthesis, transport and catabolism	Cytochrome P450	Cytochrome P450 71D11 (Fragment) OS=Lotus japonicus OX=34305 GN=CYP71D11 PE=2 SV=1	Q	Secondary metabolites biosynthesis, transport and catabolism	hypothetical protein GLYMA_20G006700 [Glycine max]
Glycine_max_newGene_1832	0	0	0	49	53	72	0	0	0	0.999538	1.146616	1.296569	1.34E-16	1.93	up	--	--	--	--	--	--	--	--	--	--	--	hypothetical protein glysoja_042653 [Glycine soja]
glyma.Wm82.gnm2.Glyma.06G054700	144	140	157	814	673	799	6.240984	7.919641	7.003977	34.120811	29.911978	29.6115	1.24E-60	1.92	up	[O]	Posttranslational modification, protein turnover, chaperones	Cellular Component: cellular_component (GO:0005575);; Cellular Component: intracellular (GO:0005622);; Cellular Component: cell (GO:0005623);; Cellular Component: cytoplasm (GO:0005737);; Cellular Component: intracellular part (GO:0044424);; Cellular Component: cell part (GO:0044464);;	K13993|2.2e-82|gmx:100499658|K13993 HSP20 family protein | (RefSeq) class II heat shock protein	Protein processing in endoplasmic reticulum (ko04141)	[O]	Posttranslational modification, protein turnover, chaperones	Hsp20/alpha crystallin family	17.1 kDa class II heat shock protein OS=Pisum sativum OX=3888 GN=HSP17.7 PE=1 SV=1	O	Posttranslational modification, protein turnover, chaperones	class II heat shock protein [Glycine max]
glyma.Wm82.gnm2.Glyma.03G074200	24	8	20	125	139	158	0.342916	0.146876	0.293964	1.766291	2.094528	1.975136	1.07E-19	1.91	up	--	--	--	--	--	--	--	--	--	--	--	hypothetical protein GLYMA_03G074200 [Glycine max]
glyma.Wm82.gnm2.Glyma.03G016900	24	10	35	147	173	199	0.48091	0.240612	0.724934	2.86445	3.559403	3.425165	1.78E-20	1.9	up	--	--	Molecular Function: protein binding (GO:0005515);;	K18726|6.3e-10|gmx:100795740|K18726 FAS-associated factor 2 | (RefSeq) plant UBX domain-containing protein 13	--	--	--	UBX domain	--	--	--	uncharacterized protein LOC100785249 isoform X1 [Glycine max]
glyma.Wm82.gnm2.Glyma.17G086900	107	92	116	492	554	583	2.852327	3.20255	3.188649	12.706633	15.188453	13.319185	2.59E-49	1.89	up	--	--	Cellular Component: condensed chromosome kinetochore (GO:0000777);; Biological Process: chromosome segregation (GO:0007059);; Cellular Component: Ndc80 complex (GO:0031262);;	K11550|3.4e-109|gmx:100776032|K11550 kinetochore protein Spc25, animal type | (RefSeq) kinetochore protein SPC25 homolog isoform X2	--	[S]	Function unknown	--	Kinetochore protein SPC25 homolog OS=Arabidopsis thaliana OX=3702 GN=SPC25 PE=1 SV=1	S	Function unknown	hypothetical protein GLYMA_17G086900 [Glycine max]
glyma.Wm82.gnm2.Glyma.15G029300	15	29	40	187	189	238	0.241837	0.63034	0.676475	3.022295	3.244462	3.404613	2.52E-21	1.89	up	[G]	Carbohydrate transport and metabolism	Cellular Component: endoplasmic reticulum (GO:0005783);; Biological Process: biosynthetic process (GO:0009058);; Cellular Component: integral component of membrane (GO:0016021);; Molecular Function: strictosidine synthase activity (GO:0016844);;	K01757|1.8e-43|csat:104751272|K01757 strictosidine synthase [EC:4.3.3.2] | (RefSeq) protein STRICTOSIDINE SYNTHASE-LIKE 12	Indole alkaloid biosynthesis (ko00901)	[R]	General function prediction only	Strictosidine synthase	Protein STRICTOSIDINE SYNTHASE-LIKE 13 OS=Arabidopsis thaliana OX=3702 GN=SSL13 PE=1 SV=1	J	Translation, ribosomal structure and biogenesis	protein STRICTOSIDINE SYNTHASE-LIKE 13 [Glycine max]
glyma.Wm82.gnm2.Glyma.11G106200	15	7	5	121	85	105	0.766761	0.437667	0.249682	6.029287	4.497578	4.633353	5.37E-17	1.89	up	--	--	Cellular Component: extracellular region (GO:0005576);; Biological Process: defense response (GO:0006952);;	--	--	--	--	Thaumatin family	Thaumatin-like protein 1 OS=Arabidopsis thaliana OX=3702 GN=TLP1 PE=2 SV=1	T	Signal transduction mechanisms	hypothetical protein GLYMA_11G106200 [Glycine max]
glyma.Wm82.gnm2.Glyma.U044500	0	0	0	56	48	62	0	0	0	0.402983	0.365027	0.394163	5.07E-16	1.89	up	--	--	Cellular Component: integral component of membrane (GO:0016021);;	K13466|3.5e-71|cic:CICLE_v10017769mg|K13466 EIX receptor 1/2 | (RefSeq) hypothetical protein	Plant-pathogen interaction (ko04626)	--	--	Leucine rich repeat	Receptor-like protein EIX2 OS=Solanum lycopersicum OX=4081 GN=EIX2 PE=1 SV=2	S	Function unknown	hypothetical protein GLYMA_U044500 [Glycine max]
glyma.Wm82.gnm2.Glyma.17G078300	17	17	18	163	115	144	0.140611	0.179011	0.1515	1.316323	0.989527	1.027252	2.12E-19	1.89	up	[T]	Signal transduction mechanisms	Molecular Function: peroxidase activity (GO:0004601);; Cellular Component: plasma membrane (GO:0005886);; Cellular Component: integral component of membrane (GO:0016021);; Molecular Function: NAD(P)H oxidase activity (GO:0016174);; Biological Process: oxidation-reduction process (GO:0055114);;	K13447|0.0e+00|gmx:100798603|K13447 respiratory burst oxidase [EC:1.6.3.- 1.11.1.-] | (RefSeq) respiratory burst oxidase homolog protein F isoform X1	MAPK signaling pathway - plant (ko04016);; Plant-pathogen interaction (ko04626)	[PQ]	Inorganic ion transport and metabolism;; Secondary metabolites biosynthesis, transport and catabolism	Ferric reductase NAD binding domain	Respiratory burst oxidase homolog protein A OS=Solanum tuberosum OX=4113 GN=RBOHA PE=1 SV=1	--	--	respiratory burst oxidase homolog protein F isoform X1 [Glycine max]
glyma.Wm82.gnm2.Glyma.04G054400	388	327	328	1663	1463	1846	16.84586	18.524527	14.649102	69.763763	65.099991	68.443886	2.45E-110	1.88	up	[O]	Posttranslational modification, protein turnover, chaperones	Biological Process: response to reactive oxygen species (GO:0000302);; Biological Process: protein folding (GO:0006457);; Biological Process: response to heat (GO:0009408);; Biological Process: response to salt stress (GO:0009651);; Biological Process: response to hydrogen peroxide (GO:0042542);; Molecular Function: protein self-association (GO:0043621);; Molecular Function: unfolded protein bind…	K13993|7.5e-83|gmx:111605749|K13993 HSP20 family protein | (RefSeq) Hsp20/alpha crystallin family protein	Protein processing in endoplasmic reticulum (ko04141)	[O]	Posttranslational modification, protein turnover, chaperones	Hsp20/alpha crystallin family	17.1 kDa class II heat shock protein OS=Pisum sativum OX=3888 GN=HSP17.7 PE=1 SV=1	O	Posttranslational modification, protein turnover, chaperones	Hsp20/alpha crystallin family protein [Glycine max]
glyma.Wm82.gnm2.Glyma.11G097000	51	31	53	262	258	266	0.766773	0.774999	0.824737	3.808256	4.006305	3.392017	1.47E-28	1.88	up	--	--	Biological Process: amino acid transmembrane transport (GO:0003333);; Cellular Component: plasma membrane (GO:0005886);; Molecular Function: amino acid transmembrane transporter activity (GO:0015171);; Cellular Component: integral component of membrane (GO:0016021);;	K19476|1.8e-42|cic:CICLE_v10026997mg|K19476 vacuolar protein sorting-associated protein IST1 | (RefSeq) hypothetical protein	Endocytosis (ko04144)	[E]	Amino acid transport and metabolism	Transmembrane amino acid transporter protein	Lysine histidine transporter-like 8 OS=Arabidopsis thaliana OX=3702 GN=AATL1 PE=1 SV=1	E	Amino acid transport and metabolism	hypothetical protein GLYMA_11G097000 [Glycine max]
glyma.Wm82.gnm2.Glyma.05G141300	122	86	108	511	535	554	2.715944	2.452564	2.552584	11.386748	12.583738	10.974185	1.08E-49	1.88	up	[CIR]	Energy production and conversion;; Lipid transport and metabolism;; General function prediction only	Molecular Function: L-lactate dehydrogenase activity (GO:0004459);; Cellular Component: peroxisome (GO:0005777);; Molecular Function: glycolate oxidase activity (GO:0008891);; Molecular Function: FMN binding (GO:0010181);; Biological Process: lactate oxidation (GO:0019516);;	K11517|3.8e-144|gmx:100170736|K11517 (S)-2-hydroxy-acid oxidase [EC:1.1.3.15] | (RefSeq) (S)-2-hydroxy-acid oxidase GLO1 isoform X1	Glyoxylate and dicarboxylate metabolism (ko00630);; Carbon metabolism (ko01200);; Peroxisome (ko04146)	[C]	Energy production and conversion	FMN-dependent dehydrogenase	(S)-2-hydroxy-acid oxidase GLO1 OS=Arabidopsis thaliana OX=3702 GN=GLO1 PE=1 SV=1	C	Energy production and conversion	(S)-2-hydroxy-acid oxidase GLO1-like isoform X1 [Glycine soja]
Glycine_max_newGene_876	9	6	16	105	107	102	0.136356	0.123665	0.261135	1.593873	1.733206	1.370651	5.82E-17	1.87	up	--	--	--	K09060|1.3e-09|lang:109337780|K09060 plant G-box-binding factor | (RefSeq) G-box-binding factor 1-like	--	--	--	--	--	--	--	uncharacterized protein LOC102659907 [Glycine max]
glyma.Wm82.gnm2.Glyma.14G099900	12	18	4	457	359	449	0.497542	0.967379	0.159582	19.043156	15.868288	16.53331	1.36E-15	1.87	up	[O]	Posttranslational modification, protein turnover, chaperones	Cellular Component: cellular_component (GO:0005575);; Cellular Component: intracellular (GO:0005622);; Cellular Component: cell (GO:0005623);; Cellular Component: cytoplasm (GO:0005737);; Cellular Component: intracellular part (GO:0044424);; Cellular Component: cell part (GO:0044464);;	K13993|4.0e-84|gmx:100500503|K13993 HSP20 family protein | (RefSeq) alpha-crystallin-Hsps_p23-like superfamily protein	Protein processing in endoplasmic reticulum (ko04141)	[O]	Posttranslational modification, protein turnover, chaperones	Hsp20/alpha crystallin family	17.9 kDa class II heat shock protein OS=Glycine max OX=3847 GN=HSP17.9-D PE=3 SV=1	O	Posttranslational modification, protein turnover, chaperones	alpha-crystallin-Hsps_p23-like superfamily protein [Glycine max]
glyma.Wm82.gnm2.Glyma.16G159300	6	11	4	87	72	125	0.057918	0.142154	0.036004	0.831752	0.726811	1.053247	8.52E-16	1.85	up	--	--	--	K00695|1.3e-78|mtr:MTR_6g478030|K00695 sucrose synthase [EC:2.4.1.13] | (RefSeq) sucrose synthase	Starch and sucrose metabolism (ko00500)	--	--	Leucine rich repeat	TMV resistance protein N OS=Nicotiana glutinosa OX=35889 GN=N PE=1 SV=1	--	--	hypothetical protein GLYMA_16G159300 [Glycine max]
glyma.Wm82.gnm2.Glyma.10G025200	7	11	11	99	85	115	0.295615	0.637801	0.492749	4.395621	3.997812	4.545779	1.93E-16	1.84	up	--	--	--	--	--	--	--	--	--	S	Function unknown	hypothetical protein glysoja_011010 [Glycine soja]
glyma.Wm82.gnm2.Glyma.08G324100	18	15	28	138	127	181	1.150472	1.253702	1.85498	8.736537	8.541076	10.113834	4.77E-19	1.84	up	--	--	Molecular Function: fatty acid binding (GO:0005504);; Biological Process: systemic acquired resistance (GO:0009627);;	--	--	--	--	Probable lipid transfer	--	S	Function unknown	putative lipid-transfer protein DIR1 [Glycine max]
glyma.Wm82.gnm2.Glyma.18G076900	120	90	106	522	498	528	1.490474	1.463881	1.353704	6.282513	6.349265	5.615125	1.39E-46	1.83	up	[IQ]	Lipid transport and metabolism;; Secondary metabolites biosynthesis, transport and catabolism	Molecular Function: long-chain fatty acid-CoA ligase activity (GO:0004467);; Molecular Function: CoA-ligase activity (GO:0016405);; Biological Process: fatty-acyl-CoA biosynthetic process (GO:0046949);;	K01904|0.0e+00|gmx:100811418|K01904 4-coumarate--CoA ligase [EC:6.2.1.12] | (RefSeq) 4-coumarate--CoA ligase-like 1	Ubiquinone and other terpenoid-quinone biosynthesis (ko00130);; Phenylpropanoid biosynthesis (ko00940)	[I]	Lipid transport and metabolism	AMP-binding enzyme	4-coumarate--CoA ligase-like 1 OS=Arabidopsis thaliana OX=3702 GN=4CLL1 PE=1 SV=1	I	Lipid transport and metabolism	4-coumarate--CoA ligase-like 1 [Glycine max]
glyma.Wm82.gnm2.Glyma.11G171200	97	51	68	388	397	345	0.572692	0.392866	0.409616	2.235538	2.420442	1.755767	2.15E-30	1.82	up	--	--	Molecular Function: N-acetyltransferase activity (GO:0008080);; Molecular Function: metal ion binding (GO:0046872);;	K08343|1.5e-18|zma:103625959|K08343 ubiquitin-like-conjugating enzyme ATG3 | (RefSeq) autophagy-related protein 3	Autophagy - other (ko04136)	--	--	Tify domain binding domain	Increased DNA methylation 1 OS=Arabidopsis thaliana OX=3702 GN=IDM1 PE=1 SV=1	S	Function unknown	uncharacterized protein LOC100814680 isoform X1 [Glycine max]
Glycine_max_newGene_4729	0	0	0	47	60	51	0	0	0	2.314084	2.943631	1.877646	6.41E-15	1.82	up	--	--	Molecular Function: ATP binding (GO:0005524);; Cellular Component: plasma membrane (GO:0005886);; Cellular Component: integral component of membrane (GO:0016021);; Molecular Function: ATPase activity (GO:0016887);; Molecular Function: ATPase activity, coupled to transmembrane movement of substances (GO:0042626);; Biological Process: transmembrane transport (GO:0055085);;	--	--	[Q]	Secondary metabolites biosynthesis, transport and catabolism	--	ABC transporter G family member 35 OS=Arabidopsis thaliana OX=3702 GN=ABCG35 PE=2 SV=1	Q	Secondary metabolites biosynthesis, transport and catabolism	ABC transporter G family member 36 [Glycine max]
glyma.Wm82.gnm2.Glyma.17G080500	14	7	5	92	102	88	0.171531	0.108742	0.067107	1.150654	1.358058	0.97223	1.61E-15	1.82	up	[QV]	Secondary metabolites biosynthesis, transport and catabolism;; Defense mechanisms	Molecular Function: iron ion binding (GO:0005506);; Cellular Component: membrane (GO:0016020);; Cellular Component: integral component of membrane (GO:0016021);; Molecular Function: oxidoreductase activity, acting on paired donors, with incorporation or reduction of molecular oxygen, NAD(P)H as one donor, and incorporation of one atom of oxygen (GO:0016709);; Molecular Function: heme binding (GO:…	K20619|9.5e-207|qsu:111986572|K20619 cytochrome P450 family 78 subfamily A | (RefSeq) cytochrome P450 78A5-like	--	[Q]	Secondary metabolites biosynthesis, transport and catabolism	Cytochrome P450	Cytochrome P450 78A5 OS=Arabidopsis thaliana OX=3702 GN=CYP78A5 PE=2 SV=1	Q	Secondary metabolites biosynthesis, transport and catabolism	cytochrome P450 78A5 [Glycine max]
glyma.Wm82.gnm2.Glyma.07G203200	20	29	32	156	159	233	0.360352	0.69225	0.607067	2.80587	3.030826	3.707283	8.87E-20	1.82	up	[IR]	Lipid transport and metabolism;; General function prediction only	Molecular Function: hydrolase activity, acting on ester bonds (GO:0016788);;	K00679|4.8e-64|cic:CICLE_v10027727mg|K00679 phospholipid:diacylglycerol acyltransferase [EC:2.3.1.158] | (RefSeq) hypothetical protein	Glycerolipid metabolism (ko00561)	--	--	GDSL-like Lipase/Acylhydrolase	GDSL esterase/lipase At5g45960 OS=Arabidopsis thaliana OX=3702 GN=At5g45960 PE=2 SV=1	I	Lipid transport and metabolism	GDSL esterase/lipase At5g45960 [Glycine max]
Glycine_max_newGene_6494	0	4	0	53	68	64	0	0.055617	0	0.552419	0.75754	0.588321	1.03E-14	1.81	up	--	--	Cellular Component: Golgi apparatus (GO:0005794);; Biological Process: xyloglucan metabolic process (GO:0010411);; Molecular Function: O-acetyltransferase activity (GO:0016413);;	--	--	--	--	--	--	O	Posttranslational modification, protein turnover, chaperones	Protein ALTERED XYLOGLUCAN 4 [Glycine soja]
glyma.Wm82.gnm2.Glyma.13G293500	60	41	74	272	262	465	1.634852	1.442778	2.090239	7.223515	7.364321	10.901236	8.83E-25	1.81	up	--	--	Cellular Component: plasma membrane (GO:0005886);; Biological Process: plant-type secondary cell wall biogenesis (GO:0009834);;	--	--	--	--	Fasciclin domain	Fasciclin-like arabinogalactan protein 6 OS=Arabidopsis thaliana OX=3702 GN=FLA6 PE=2 SV=2	S	Function unknown	putative fasciclin-like arabinogalactan precursor [Glycine max]
glyma.Wm82.gnm2.Glyma.17G049500	260	205	183	1084	846	1100	4.046275	4.153618	2.93307	16.276361	13.479989	14.603381	2.30E-56	1.8	up	--	--	Molecular Function: N-acetyltransferase activity (GO:0008080);; Cellular Component: integral component of membrane (GO:0016021);;	--	--	--	--	Acetyltransferase (GNAT) family	--	--	--	hypothetical protein GLYMA_17G049500 [Glycine max]
glyma.Wm82.gnm2.Glyma.19G161100	474	426	468	1916	1822	2350	12.939421	15.155184	13.164046	50.49799	50.937851	54.764828	6.50E-120	1.8	up	--	--	Cellular Component: nucleus (GO:0005634);; Biological Process: regulation of transcription, DNA-templated (GO:0006355);; Biological Process: auxin-activated signaling pathway (GO:0009734);;	K14484|6.0e-135|gmx:547965|K14484 auxin-responsive protein IAA | (RefSeq) AUX28; auxin-induced protein AUX28	Plant hormone signal transduction (ko04075)	--	--	AUX/IAA family	Auxin-induced protein AUX28 OS=Glycine max OX=3847 GN=AUX28 PE=2 SV=1	K	Transcription	auxin-induced protein AUX28 [Glycine soja]
glyma.Wm82.gnm2.Glyma.06G211200	11	7	8	91	83	91	0.159131	0.125943	0.111663	1.302892	1.264527	1.156021	3.03E-15	1.79	up	--	--	Molecular Function: transferase activity, transferring acyl groups other than amino-acyl groups (GO:0016747);;	K15400|9.9e-277|gmx:100802814|K15400 omega-hydroxypalmitate O-feruloyl transferase [EC:2.3.1.188] | (RefSeq) omega-hydroxypalmitate O-feruloyl transferase	Cutin, suberine and wax biosynthesis (ko00073)	--	--	Transferase family	Rosmarinate synthase OS=Melissa officinalis OX=39338 GN=RAS PE=1 SV=1	S	Function unknown	omega-hydroxypalmitate O-feruloyl transferase [Glycine max]
glyma.Wm82.gnm2.Glyma.06G294800	8	3	0	62	69	82	0.13386	0.049699	0	1.13301	1.340277	1.321679	2.99E-14	1.78	up	[IR]	Lipid transport and metabolism;; General function prediction only	Cellular Component: extracellular region (GO:0005576);; Biological Process: lipid metabolic process (GO:0006629);; Molecular Function: lipase activity (GO:0016298);;	K00679|5.7e-70|cic:CICLE_v10027727mg|K00679 phospholipid:diacylglycerol acyltransferase [EC:2.3.1.158] | (RefSeq) hypothetical protein	Glycerolipid metabolism (ko00561)	--	--	GDSL-like Lipase/Acylhydrolase	GDSL esterase/lipase EXL3 OS=Arabidopsis thaliana OX=3702 GN=EXL3 PE=2 SV=1	I	Lipid transport and metabolism	GDSL esterase/lipase EXL3 [Glycine max]
glyma.Wm82.gnm2.Glyma.15G228900	21	14	17	225	106	116	0.529748	0.45668	0.459875	5.700928	2.854154	2.606199	1.83E-15	1.78	up	--	--	Molecular Function: protein binding (GO:0005515);;	K18726|2.3e-07|han:110912327|K18726 FAS-associated factor 2 | (RefSeq) plant UBX domain-containing protein 10-like	--	--	--	UBX domain	Plant UBX domain-containing protein 13 OS=Arabidopsis thaliana OX=3702 GN=PUX13 PE=1 SV=1	--	--	hypothetical protein GLYMA_15G228900 [Glycine max]
glyma.Wm82.gnm2.Glyma.10G245800	43	52	71	289	252	355	1.001252	1.577941	1.709986	6.539434	6.048945	7.103435	3.58E-25	1.77	up	--	--	Cellular Component: plasma membrane (GO:0005886);; Biological Process: plant-type secondary cell wall biogenesis (GO:0009834);;	--	--	--	--	Fasciclin domain	Fasciclin-like arabinogalactan protein 11 OS=Arabidopsis thaliana OX=3702 GN=FLA11 PE=2 SV=2	--	--	fasciclin-like arabinogalactan protein 12 [Glycine max]
glyma.Wm82.gnm2.Glyma.17G210000	25	12	28	154	150	133	0.553613	0.338937	0.624013	3.312778	3.409542	2.528537	2.25E-17	1.76	up	[I]	Lipid transport and metabolism	Molecular Function: hydrolase activity (GO:0016787);;	K20506|5.3e-40|mus:103977527|K20506 tuliposide A-converting enzyme [EC:4.2.99.22] | (RefSeq) tuliposide A-converting enzyme 2, chloroplastic-like	--	[V]	Defense mechanisms	alpha/beta hydrolase fold	Probable carboxylesterase 17 OS=Arabidopsis thaliana OX=3702 GN=CXE17 PE=1 SV=1	V	Defense mechanisms	probable carboxylesterase 17 [Glycine max]
glyma.Wm82.gnm2.Glyma.03G061900	10	2	8	76	73	88	0.394538	0.104141	0.306055	3.029994	3.089907	3.095335	3.29E-14	1.76	up	--	--	Molecular Function: starch binding (GO:2001070);;	K15535|1.7e-08|mng:MNEG_0234|K15535 phosphoglucan, water dikinase [EC:2.7.9.5] | (RefSeq) hypothetical protein	--	--	--	Starch binding domain	--	S	Function unknown	glucoamylase [Glycine max]
glyma.Wm82.gnm2.Glyma.16G134500	10	5	14	82	82	115	0.199286	0.106187	0.276687	1.565287	1.670533	1.94222	1.11E-14	1.76	up	[I]	Lipid transport and metabolism	Molecular Function: S-adenosylmethionine-dependent methyltransferase activity (GO:0008757);; Biological Process: methylation (GO:0032259);;	K21483|1.8e-198|gmx:100814233|K21483 salicylate 1-O-methyltransferase [EC:2.1.1.274] | (RefSeq) salicylate carboxymethyltransferase	--	--	--	SAM dependent carboxyl methyltransferase	Salicylate carboxymethyltransferase OS=Clarkia breweri OX=36903 GN=SAMT PE=1 SV=1	S	Function unknown	hypothetical protein GLYMA_16G134500 [Glycine max]
Glycine_max_newGene_831	0	0	0	50	47	49	0	0	0	2.209731	2.217137	1.915731	6.35E-14	1.75	up	--	--	--	--	--	--	--	--	--	--	--	hypothetical protein D0Y65_015520 [Glycine soja]
glyma.Wm82.gnm2.Glyma.20G015900	231	163	193	951	705	960	10.013995	9.214819	8.605057	39.884342	31.338085	35.589821	3.39E-53	1.74	up	[O]	Posttranslational modification, protein turnover, chaperones	Biological Process: response to reactive oxygen species (GO:0000302);; Biological Process: protein folding (GO:0006457);; Biological Process: response to heat (GO:0009408);; Biological Process: response to salt stress (GO:0009651);; Biological Process: response to hydrogen peroxide (GO:0042542);; Molecular Function: protein self-association (GO:0043621);; Molecular Function: unfolded protein bind…	K13993|2.9e-82|gmx:100500220|K13993 HSP20 family protein | (RefSeq) putative class II heat shock protein	Protein processing in endoplasmic reticulum (ko04141)	[O]	Posttranslational modification, protein turnover, chaperones	Hsp20/alpha crystallin family	17.1 kDa class II heat shock protein OS=Pisum sativum OX=3888 GN=HSP17.7 PE=1 SV=1	O	Posttranslational modification, protein turnover, chaperones	putative class II heat shock protein [Glycine max]
glyma.Wm82.gnm2.Glyma.12G160400	3	0	4	57	51	70	0.026406	0	0.040938	0.719199	0.681367	0.782865	1.58E-13	1.74	up	[QV]	Secondary metabolites biosynthesis, transport and catabolism;; Defense mechanisms	Biological Process: lipid hydroxylation (GO:0002933);; Molecular Function: iron ion binding (GO:0005506);; Biological Process: pollen exine formation (GO:0010584);; Cellular Component: membrane (GO:0016020);; Molecular Function: oxidoreductase activity, acting on paired donors, with incorporation or reduction of molecular oxygen, NAD(P)H as one donor, and incorporation of one atom of oxygen (GO:0…	K20496|0.0e+00|gmx:100789889|K20496 laurate 7-monooxygenase [EC:1.14.14.130] | (RefSeq) cytochrome P450 703A2	--	[Q]	Secondary metabolites biosynthesis, transport and catabolism	Cytochrome P450	Cytochrome P450 703A2 OS=Arabidopsis thaliana OX=3702 GN=CYP703A2 PE=1 SV=1	Q	Secondary metabolites biosynthesis, transport and catabolism	cytochrome P450 703A2 [Glycine max]
glyma.Wm82.gnm2.Glyma.19G050300	412	272	408	1446	1498	1644	5.151381	4.441352	5.249356	17.470387	19.196299	17.555779	2.55E-98	1.73	up	[G]	Carbohydrate transport and metabolism	Molecular Function: sugar:proton symporter activity (GO:0005351);; Cellular Component: integral component of plasma membrane (GO:0005887);; Biological Process: glucose import (GO:0046323);;	K08150|1.8e-62|mtr:MTR_1g116660|K08150 MFS transporter, SP family, solute carrier family 2 (myo-inositol transporter), member 13 | (RefSeq) sugar porter (SP) family MFS transporter	--	[R]	General function prediction only	Sugar (and other) transporter	Plastidic glucose transporter 4 OS=Arabidopsis thaliana OX=3702 GN=At5g16150 PE=1 SV=2	U	Intracellular trafficking, secretion, and vesicular transport	hypothetical protein GLYMA_19G050300 [Glycine max]
Glycine_max_newGene_6641	21	9	13	90	155	109	0.236318	0.105841	0.121093	0.823821	1.527804	0.884763	1.64E-14	1.72	up	--	--	Biological Process: intracellular protein transport (GO:0006886);;	--	--	[U]	Intracellular trafficking, secretion, and vesicular transport	--	TOM1-like protein 5 OS=Arabidopsis thaliana OX=3702 GN=TOL5 PE=1 SV=1	U	Intracellular trafficking, secretion, and vesicular transport	TOM1-like protein 5 [Glycine soja]
Glycine_max_newGene_26	2	0	0	39	79	52	0.024289	0	0	0.753271	1.63563	0.903276	2.11E-13	1.72	up	--	--	--	--	--	--	--	--	--	--	--	uncharacterized protein LOC114415783 [Glycine soja]
glyma.Wm82.gnm2.Glyma.10G026900	188	114	142	644	634	670	4.417091	3.496065	3.447359	14.658038	15.307042	13.479473	7.25E-48	1.72	up	[J]	Translation, ribosomal structure and biogenesis	Biological Process: cytoplasmic translational termination (GO:0002184);; Cellular Component: cytoplasm (GO:0005737);; Cellular Component: cytosol (GO:0005829);; Biological Process: translation (GO:0006412);; Cellular Component: chloroplast (GO:0009507);; Biological Process: plastid translation (GO:0032544);; Molecular Function: ribosomal large subunit binding (GO:0043023);;	K02838|5.8e-97|gmx:100794560|K02838 ribosome recycling factor | (RefSeq) uncharacterized protein LOC100794560	--	[J]	Translation, ribosomal structure and biogenesis	Ribosome recycling factor	Ribosome-recycling factor, chloroplastic (Fragment) OS=Daucus carota OX=4039 GN=RRF PE=2 SV=2	J	Translation, ribosomal structure and biogenesis	hypothetical protein GLYMA_10G026900 [Glycine max]
glyma.Wm82.gnm2.Glyma.04G090700	14	13	12	127	91	97	0.179606	0.209234	0.156961	1.615016	1.227343	1.087879	1.49E-14	1.71	up	--	--	Cellular Component: integral component of plasma membrane (GO:0005887);; Molecular Function: oligopeptide transmembrane transporter activity (GO:0035673);;	--	--	[T]	Signal transduction mechanisms	OPT oligopeptide transporter protein	Oligopeptide transporter 2 OS=Arabidopsis thaliana OX=3702 GN=OPT2 PE=2 SV=2	T	Signal transduction mechanisms	hypothetical protein GLYMA_04G090700 [Glycine max]
glyma.Wm82.gnm2.Glyma.13G296800	44	26	21	194	134	228	2.222676	1.662717	1.086329	9.475601	6.969499	9.849615	2.17E-17	1.71	up	--	--	--	--	--	--	--	--	--	--	--	uncharacterized protein LOC102667457 [Glycine max]
glyma.Wm82.gnm2.Glyma.05G165700	178	91	152	609	571	671	1.848499	1.228835	1.62822	6.124497	6.088994	5.962846	1.12E-43	1.71	up	--	--	--	K21596|2.3e-08|ccaj:109810732|K21596 calmodulin-binding transcription activator | (RefSeq) calmodulin-binding transcription activator 4 isoform X1	--	--	--	Plant transposase (Ptta/En/Spm family)	--	S	Function unknown	hypothetical protein GLYMA_05G165700 [Glycine max]
glyma.Wm82.gnm2.Glyma.02G140500	10	11	25	92	143	132	0.230921	0.319569	0.590924	2.058167	3.399639	2.616185	2.01E-14	1.71	up	[E]	Amino acid transport and metabolism	Molecular Function: channel activity (GO:0015267);; Cellular Component: integral component of membrane (GO:0016021);;	K09874|2.1e-155|gmx:100817660|K09874 aquaporin NIP | (RefSeq) probable aquaporin NIP7-1 isoform X2	--	[G]	Carbohydrate transport and metabolism	Major intrinsic protein	Probable aquaporin NIP7-1 OS=Arabidopsis thaliana OX=3702 GN=NIP7-1 PE=2 SV=2	G	Carbohydrate transport and metabolism	probable aquaporin NIP7-1 isoform X2 [Glycine max]
glyma.Wm82.gnm2.Glyma.08G183500	45	28	28	224	151	202	1.101025	0.878888	0.69491	5.418982	3.869781	4.291914	1.48E-18	1.71	up	--	--	Cellular Component: plasma membrane (GO:0005886);; Biological Process: carbohydrate transport (GO:0008643);; Cellular Component: integral component of membrane (GO:0016021);; Molecular Function: sugar transmembrane transporter activity (GO:0051119);;	K15382|3.2e-153|gmx:100800347|K15382 solute carrier family 50 (sugar transporter) | (RefSeq) GMSWEET24; sugar efflux transporter GmSWEET24	--	[R]	General function prediction only	Sugar efflux transporter for intercellular exchange	Bidirectional sugar transporter SWEET15 OS=Vitis vinifera OX=29760 GN=SWEET15 PE=3 SV=1	U	Intracellular trafficking, secretion, and vesicular transport	sugar efflux transporter SWEET24 [Glycine max]
glyma.Wm82.gnm2.Glyma.07G237400	234	205	177	894	844	924	4.853479	5.543203	3.781494	17.892397	17.929047	16.358974	2.21E-53	1.7	up	--	--	Molecular Function: peroxidase activity (GO:0004601);; Cellular Component: extracellular region (GO:0005576);; Biological Process: response to oxidative stress (GO:0006979);; Molecular Function: heme binding (GO:0020037);; Biological Process: hydrogen peroxide catabolic process (GO:0042744);; Molecular Function: metal ion binding (GO:0046872);;	K00430|3.1e-187|gmx:100787637|K00430 peroxidase [EC:1.11.1.7] | (RefSeq) peroxidase 40	Phenylpropanoid biosynthesis (ko00940)	--	--	Peroxidase	Peroxidase 40 OS=Arabidopsis thaliana OX=3702 GN=PER40 PE=2 SV=2	Q	Secondary metabolites biosynthesis, transport and catabolism	peroxidase 40 [Glycine max]
glyma.Wm82.gnm2.Glyma.17G253800	95	52	104	399	352	406	1.904411	1.357519	2.143394	7.720645	7.224414	6.946482	1.20E-29	1.69	up	--	--	Molecular Function: peroxidase activity (GO:0004601);; Cellular Component: extracellular region (GO:0005576);; Biological Process: response to oxidative stress (GO:0006979);; Molecular Function: heme binding (GO:0020037);; Biological Process: hydrogen peroxide catabolic process (GO:0042744);; Molecular Function: metal ion binding (GO:0046872);;	K00430|8.9e-198|gmx:102660391|K00430 peroxidase [EC:1.11.1.7] | (RefSeq) peroxidase 9	Phenylpropanoid biosynthesis (ko00940)	--	--	Peroxidase	Peroxidase 9 OS=Arabidopsis thaliana OX=3702 GN=PER9 PE=1 SV=1	W	Extracellular structures	peroxidase 9 [Glycine max]
glyma.Wm82.gnm2.Glyma.16G137300	8	4	9	65	74	86	0.051182	0.027136	0.061513	0.416531	0.505462	0.489732	4.28E-13	1.69	up	--	--	Biological Process: signal transduction (GO:0007165);; Molecular Function: ADP binding (GO:0043531);;	K00695|4.7e-234|mtr:MTR_6g478030|K00695 sucrose synthase [EC:2.4.1.13] | (RefSeq) sucrose synthase	Starch and sucrose metabolism (ko00500)	--	--	TIR domain	Disease resistance protein Roq1 OS=Nicotiana benthamiana OX=4100 GN=ROQ1 PE=1 SV=1	--	--	TMV resistance protein N-like [Glycine soja]
glyma.Wm82.gnm2.Glyma.17G139400	107	69	111	414	405	450	1.238319	1.040037	1.321442	4.635686	4.806201	4.458683	1.70E-34	1.67	up	[E]	Amino acid transport and metabolism	Biological Process: oligopeptide transport (GO:0006857);; Biological Process: response to nitrate (GO:0010167);; Molecular Function: nitrate transmembrane transporter activity (GO:0015112);; Cellular Component: integral component of membrane (GO:0016021);;	K14638|1.3e-122|smo:SELMODRAFT_97812|K14638 solute carrier family 15 (peptide/histidine transporter), member 3/4 | (RefSeq) hypothetical protein	--	[E]	Amino acid transport and metabolism	POT family	Protein NRT1/ PTR FAMILY 6.3 OS=Arabidopsis thaliana OX=3702 GN=NPF6.3 PE=1 SV=1	E	Amino acid transport and metabolism	protein NRT1/ PTR FAMILY 6.3 [Glycine max]
glyma.Wm82.gnm2.Glyma.09G058400	0	0	0	40	44	53	0	0	0	0.683938	0.785006	0.795587	7.23E-13	1.67	up	--	--	Molecular Function: aspartic-type endopeptidase activity (GO:0004190);; Cellular Component: extracellular region (GO:0005576);; Biological Process: proteolysis (GO:0006508);; Biological Process: protein catabolic process (GO:0030163);;	K22683|5.6e-39|boe:106336049|K22683 aspartyl protease family protein [EC:3.4.23.-] | (RefSeq) protein ASPARTIC PROTEASE IN GUARD CELL 1-like	--	[O]	Posttranslational modification, protein turnover, chaperones	Xylanase inhibitor N-terminal	Aspartic proteinase nepenthesin-1 OS=Nepenthes gracilis OX=150966 GN=nep1 PE=1 SV=1	O	Posttranslational modification, protein turnover, chaperones	aspartic proteinase CDR1 [Glycine max]
glyma.Wm82.gnm2.Glyma.02G258700	13	6	7	104	69	79	1.181877	0.629475	0.649931	9.626458	6.756575	6.400153	6.37E-13	1.67	up	--	--	Cellular Component: integral component of membrane (GO:0016021);;	--	--	--	--	--	--	--	--	hypothetical protein glysoja_004240 [Glycine soja]
glyma.Wm82.gnm2.Glyma.13G345100	54	48	67	240	260	309	0.894835	1.034284	1.152649	3.889032	4.466774	4.428733	6.90E-24	1.66	up	[G]	Carbohydrate transport and metabolism	Cellular Component: endoplasmic reticulum (GO:0005783);; Biological Process: biosynthetic process (GO:0009058);; Cellular Component: integral component of membrane (GO:0016021);; Molecular Function: strictosidine synthase activity (GO:0016844);;	K01757|3.4e-42|crb:17896456|K01757 strictosidine synthase [EC:4.3.3.2] | (RefSeq) protein STRICTOSIDINE SYNTHASE-LIKE 12	Indole alkaloid biosynthesis (ko00901)	[R]	General function prediction only	Strictosidine synthase	Protein STRICTOSIDINE SYNTHASE-LIKE 13 OS=Arabidopsis thaliana OX=3702 GN=SSL13 PE=1 SV=1	J	Translation, ribosomal structure and biogenesis	protein STRICTOSIDINE SYNTHASE-LIKE 13 [Glycine max]
glyma.Wm82.gnm2.Glyma.19G127900	66	59	58	305	251	309	5.992225	6.946541	5.341669	26.734451	23.316074	23.929953	5.97E-25	1.66	up	--	--	Biological Process: reproduction (GO:0000003);; Biological Process: developmental process involved in reproduction (GO:0003006);; Molecular Function: molecular_function (GO:0003674);; Molecular Function: transcription factor activity, sequence-specific DNA binding (GO:0003700);; Biological Process: regulation of transcription, DNA-templated (GO:0006355);; Biological Process: multicellular organis…	K15397|2.1e-11|cpep:111776416|K15397 3-ketoacyl-CoA synthase [EC:2.3.1.199] | (RefSeq) 3-ketoacyl-CoA synthase 17-like	Fatty acid elongation (ko00062);; Plant-pathogen interaction (ko04626)	[O]	Posttranslational modification, protein turnover, chaperones	--	Protein RADIALIS-like 1 OS=Arabidopsis thaliana OX=3702 GN=RL1 PE=2 SV=1	K	Transcription	hypothetical protein GLYMA_19G127900 [Glycine max]
glyma.Wm82.gnm2.Glyma.05G034500	187	141	239	757	722	904	11.102689	10.940092	14.651831	43.514301	44.024761	45.940029	3.39E-48	1.66	up	--	--	--	K03860|1.7e-07|nnu:104608881|K03860 phosphatidylinositol N-acetylglucosaminyltransferase subunit Q | (RefSeq) N-acetylglucosaminyl-phosphatidylinositol biosynthetic protein gpi1-like	Glycosylphosphatidylinositol (GPI)-anchor biosynthesis (ko00563)	--	--	Gibberellin regulated protein	Snakin-2 OS=Solanum tuberosum OX=4113 GN=SN2 PE=1 SV=1	S	Function unknown	gibberellin-regulated protein 7 precursor [Glycine max]
glyma.Wm82.gnm2.Glyma.19G019200	28	5	30	158	127	139	0.192197	0.044155	0.216865	1.096781	0.934102	0.853939	3.75E-14	1.66	up	[P]	Inorganic ion transport and metabolism	Molecular Function: ATP binding (GO:0005524);; Cellular Component: plasma membrane (GO:0005886);; Molecular Function: hydrogen-exporting ATPase activity, phosphorylative mechanism (GO:0008553);; Cellular Component: integral component of membrane (GO:0016021);; Molecular Function: ATPase activity (GO:0016887);; Biological Process: regulation of intracellular pH (GO:0051453);; Biological Process: h…	K01535|0.0e+00|gmx:100805218|K01535 H+-transporting ATPase [EC:7.1.2.1] | (RefSeq) plasma membrane ATPase 1	Oxidative phosphorylation (ko00190)	[P]	Inorganic ion transport and metabolism	E1-E2 ATPase	Plasma membrane ATPase 1 OS=Nicotiana plumbaginifolia OX=4092 GN=PMA1 PE=2 SV=1	P	Inorganic ion transport and metabolism	plasma membrane ATPase 1 [Glycine max]
glyma.Wm82.gnm2.Glyma.U041700	37	8	31	156	132	176	0.978292	0.268612	0.855194	4.049089	3.634738	4.031402	5.54E-15	1.65	up	[R]	General function prediction only	Molecular Function: acid phosphatase activity (GO:0003993);;	K20728|5.9e-45|thj:104814965|K20728 vegetative storage protein 2 | (RefSeq) vegetative storage protein 2-like	MAPK signaling pathway - plant (ko04016)	--	--	HAD superfamily, subfamily IIIB (Acid phosphatase)	Acid phosphatase 1 OS=Solanum lycopersicum OX=4081 GN=APS1 PE=2 SV=1	S	Function unknown	acid phosphatase 1 [Glycine max]
glyma.Wm82.gnm2.Glyma.16G215100	30	17	20	119	119	169	0.585125	0.424498	0.401929	2.238139	2.363608	2.799439	2.08E-15	1.65	up	[R]	General function prediction only	Biological Process: signal transduction (GO:0007165);; Molecular Function: ADP binding (GO:0043531);;	K00695|8.0e-101|mtr:MTR_6g478030|K00695 sucrose synthase [EC:2.4.1.13] | (RefSeq) sucrose synthase	Starch and sucrose metabolism (ko00500)	--	--	TIR domain	Disease resistance protein RPV1 OS=Vitis rotundifolia OX=103349 GN=RPV1 PE=1 SV=1	--	--	TMV resistance protein N [Glycine max]
glyma.Wm82.gnm2.Glyma.12G213700	71	76	80	316	349	371	1.4937	2.083593	1.736806	6.489976	7.601065	6.731422	1.78E-27	1.65	up	[Q]	Secondary metabolites biosynthesis, transport and catabolism	Molecular Function: metal ion binding (GO:0046872);; Molecular Function: dioxygenase activity (GO:0051213);; Molecular Function: C-20 gibberellin 2-beta-dioxygenase activity (GO:0052635);;	K04125|1.5e-186|gmx:106795437|K04125 gibberellin 2beta-dioxygenase [EC:1.14.11.13] | (RefSeq) gibberellin 2-beta-dioxygenase 8	Diterpenoid biosynthesis (ko00904)	[QR]	Secondary metabolites biosynthesis, transport and catabolism;; General function prediction only	2OG-Fe(II) oxygenase superfamily	Gibberellin 2-beta-dioxygenase 8 OS=Arabidopsis thaliana OX=3702 GN=GA2OX8 PE=1 SV=2	Q	Secondary metabolites biosynthesis, transport and catabolism	gibberellin 2-beta-dioxygenase 8 [Glycine max]
glyma.Wm82.gnm2.Glyma.18G107000	252	188	231	825	853	1066	5.429182	5.262064	5.106458	17.126333	18.791965	19.566523	2.77E-62	1.65	up	[FE]	Nucleotide transport and metabolism;; Amino acid transport and metabolism	Molecular Function: magnesium ion binding (GO:0000287);; Cellular Component: ribose phosphate diphosphokinase complex (GO:0002189);; Molecular Function: ribose phosphate diphosphokinase activity (GO:0004749);; Cellular Component: cytoplasm (GO:0005737);; Biological Process: 5-phosphoribose 1-diphosphate biosynthetic process (GO:0006015);; Biological Process: purine nucleotide biosynthetic process…	K20308|1.7e-126|sita:101780847|K20308 trafficking protein particle complex subunit 11 | (RefSeq) trafficking protein particle complex subunit 11	--	[FE]	Nucleotide transport and metabolism;; Amino acid transport and metabolism	N-terminal domain of ribose phosphate pyrophosphokinase	Ribose-phosphate pyrophosphokinase 4 OS=Arabidopsis thaliana OX=3702 GN=PRS4 PE=1 SV=2	--	--	ribose-phosphate pyrophosphokinase 4 [Glycine max]
glyma.Wm82.gnm2.Glyma.02G143300	48	38	31	186	207	205	1.313187	1.370004	0.869834	4.942237	5.84287	4.811884	9.72E-19	1.64	up	--	--	Molecular Function: isomerase activity (GO:0016853);;	K17911|1.5e-141|gmx:100782912|K17911 beta-carotene isomerase [EC:5.2.1.14] | (RefSeq) beta-carotene isomerase D27, chloroplastic isoform X2	Carotenoid biosynthesis (ko00906)	--	--	Domain of unknown function (DUF4033)	Beta-carotene isomerase D27, chloroplastic OS=Medicago truncatula OX=3880 GN=D27 PE=1 SV=1	S	Function unknown	beta-carotene isomerase D27, chloroplastic isoform X2 [Glycine max]
glyma.Wm82.gnm2.Glyma.03G100500	4	0	5	57	55	59	0.205027	0	0.260285	2.921639	3.004933	2.67327	4.34E-12	1.64	up	--	--	--	--	--	--	--	--	--	--	--	annexin A7 isoform X2 [Glycine max]
glyma.Wm82.gnm2.Glyma.14G199400	22	41	53	193	212	236	0.167573	0.410836	0.423242	1.464733	1.70699	1.581823	1.30E-16	1.63	up	[R]	General function prediction only	Biological Process: defense response (GO:0006952);; Molecular Function: ADP binding (GO:0043531);;	K13457|8.6e-104|qsu:112036386|K13457 disease resistance protein RPM1 | (RefSeq) disease resistance protein RPM1-like	Plant-pathogen interaction (ko04626)	[T]	Signal transduction mechanisms	NB-ARC domain	Disease resistance protein RPP13 OS=Arabidopsis thaliana OX=3702 GN=RPP13 PE=2 SV=2	T	Signal transduction mechanisms	disease resistance protein RPP13 [Glycine max]
Glycine_max_newGene_5078	16	15	25	128	123	109	0.146336	0.180642	0.236604	1.424732	1.173253	0.926264	4.06E-14	1.63	up	--	--	Molecular Function: nucleic acid binding (GO:0003676);; Molecular Function: ADP binding (GO:0043531);;	K17579|5.4e-09|vcn:VOLCADRAFT_98760|K17579 protein phosphatase 1 regulatory subunit 42 | (RefSeq) hypothetical protein	--	[D]	Cell cycle control, cell division, chromosome partitioning	RNA recognition motif 2	Protein MEI2-like 4 OS=Oryza sativa subsp. japonica OX=39947 GN=ML4 PE=2 SV=1	A	RNA processing and modification	putative disease resistance protein At4g27220 family [Cajanus cajan]
glyma.Wm82.gnm2.Glyma.10G285600	67	46	65	263	287	267	2.825972	2.513446	2.847326	10.828683	12.527657	9.685367	3.95E-23	1.63	up	--	--	--	--	--	--	--	--	--	--	--	hypothetical protein GLYMA_10G285600 [Glycine max]
glyma.Wm82.gnm2.Glyma.14G070800	80	83	87	351	314	458	1.599166	2.166194	1.779793	6.775558	6.42741	7.82155	4.19E-27	1.63	up	--	--	Molecular Function: peroxidase activity (GO:0004601);; Cellular Component: extracellular region (GO:0005576);; Biological Process: response to oxidative stress (GO:0006979);; Molecular Function: heme binding (GO:0020037);; Biological Process: hydrogen peroxide catabolic process (GO:0042744);; Molecular Function: metal ion binding (GO:0046872);;	K00430|4.7e-199|gmx:100795020|K00430 peroxidase [EC:1.11.1.7] | (RefSeq) peroxidase 9	Phenylpropanoid biosynthesis (ko00940)	--	--	Peroxidase	Peroxidase 9 OS=Arabidopsis thaliana OX=3702 GN=PER9 PE=1 SV=1	W	Extracellular structures	peroxidase 9-like [Glycine soja]
glyma.Wm82.gnm2.Glyma.17G140000	40	30	36	184	153	200	2.000961	1.920221	1.837328	8.867121	7.843321	8.534312	6.76E-18	1.62	up	--	--	--	K11855|4.2e-13|bvg:104906049|K11855 ubiquitin carboxyl-terminal hydrolase 36/42 [EC:3.4.19.12] | (RefSeq) ubiquitin carboxyl-terminal hydrolase 36	--	--	--	Hydrophobic seed protein	14 kDa proline-rich protein DC2.15 OS=Daucus carota OX=4039 PE=2 SV=1	S	Function unknown	uncharacterized protein LOC100500016 precursor [Glycine max]
Glycine_max_newGene_3036	31	21	44	179	195	148	0.167144	0.148173	0.32752	0.981603	1.098445	0.729835	1.72E-15	1.61	up	--	--	Cellular Component: 1,3-beta-D-glucan synthase complex (GO:0000148);; Molecular Function: 1,3-beta-D-glucan synthase activity (GO:0003843);; Biological Process: (1->3)-beta-D-glucan biosynthetic process (GO:0006075);;	K11000|3.9e-149|gmx:100779472|K11000 callose synthase [EC:2.4.1.-] | (RefSeq) callose synthase 5	--	[M]	Cell wall/membrane/envelope biogenesis	1,3-beta-glucan synthase component	Callose synthase 5 OS=Arabidopsis thaliana OX=3702 GN=CALS5 PE=1 SV=1	M	Cell wall/membrane/envelope biogenesis	callose synthase 5-like [Glycine max]
glyma.Wm82.gnm2.Glyma.02G015800	185	144	186	599	684	806	2.737088	2.786135	2.8361	8.572001	10.37628	10.192316	1.72E-45	1.61	up	[C]	Energy production and conversion	Molecular Function: fumarate hydratase activity (GO:0004333);; Cellular Component: mitochondrion (GO:0005739);; Biological Process: tricarboxylic acid cycle (GO:0006099);; Biological Process: fumarate metabolic process (GO:0006106);; Biological Process: malate metabolic process (GO:0006108);; Cellular Component: tricarboxylic acid cycle enzyme complex (GO:0045239);;	K01679|7.2e-267|gmx:100813552|K01679 fumarate hydratase, class II [EC:4.2.1.2] | (RefSeq) fumarate hydratase 1, mitochondrial	Citrate cycle (TCA cycle) (ko00020);; Pyruvate metabolism (ko00620);; Carbon metabolism (ko01200)	[C]	Energy production and conversion	Lyase	Fumarate hydratase 1, mitochondrial OS=Arabidopsis thaliana OX=3702 GN=FUM1 PE=1 SV=2	C	Energy production and conversion	fumarate hydratase 1, mitochondrial [Glycine max]
glyma.Wm82.gnm2.Glyma.01G221900	12	10	5	84	64	95	0.933438	1.035005	0.331237	6.763278	5.398455	6.757793	4.51E-12	1.61	up	--	--	Cellular Component: cortical microtubule, transverse to long axis (GO:0010005);; Biological Process: cortical microtubule organization (GO:0043622);;	K18635|4.6e-51|gmx:100306586|K18635 protein SPIRAL1 and related proteins | (RefSeq) uncharacterized protein LOC100306586	--	--	--	--	Protein SPIRAL1-like 5 OS=Arabidopsis thaliana OX=3702 GN=SP1L5 PE=2 SV=1	S	Function unknown	uncharacterized protein LOC100306586 [Glycine max]
glyma.Wm82.gnm2.Glyma.13G215300	102	82	79	382	313	447	2.61691	2.730809	2.07475	9.487924	8.247543	9.817683	1.58E-27	1.6	up	--	--	--	--	--	--	--	--	--	--	--	hypothetical protein GLYMA_13G215300 [Glycine max]
glyma.Wm82.gnm2.Glyma.16G197100	88	80	126	417	407	426	6.472788	7.608902	9.53629	29.591291	30.585306	26.712908	4.39E-28	1.59	up	--	--	Molecular Function: molecular_function (GO:0003674);; Molecular Function: transporter activity (GO:0005215);; Molecular Function: lipid transporter activity (GO:0005319);; Molecular Function: phospholipid transporter activity (GO:0005548);; Biological Process: phospholipid transfer to membrane (GO:0006649);; Biological Process: transport (GO:0006810);; Biological Process: ion transport (GO:000681…	--	--	--	--	Protease inhibitor/seed storage/LTP family	Stamen-specific protein FIL1 OS=Antirrhinum majus OX=4151 GN=FIL1 PE=2 SV=1	S	Function unknown	stamen-specific protein FIL1 [Glycine max]
glyma.Wm82.gnm2.Glyma.03G125000	150	112	121	522	444	606	10.522885	10.254101	8.750914	35.495464	32.011227	36.456024	3.79E-36	1.59	up	--	--	Molecular Function: DNA binding (GO:0003677);; Cellular Component: nucleus (GO:0005634);;	K15397|2.9e-21|cpep:111776416|K15397 3-ketoacyl-CoA synthase [EC:2.3.1.199] | (RefSeq) 3-ketoacyl-CoA synthase 17-like	Fatty acid elongation (ko00062);; Plant-pathogen interaction (ko04626)	[O]	Posttranslational modification, protein turnover, chaperones	Myb-like DNA-binding domain	Protein RADIALIS-like 1 OS=Arabidopsis thaliana OX=3702 GN=RL1 PE=2 SV=1	K	Transcription	transcription factor RADIALIS [Glycine max]
glyma.Wm82.gnm2.Glyma.05G205700	455	384	470	1555	1570	1882	4.294195	4.720441	4.559589	14.144067	15.152184	15.137631	3.12E-97	1.59	up	[I]	Lipid transport and metabolism	Molecular Function: nucleic acid binding (GO:0003676);;	--	--	--	--	S1 RNA binding domain	--	J	Translation, ribosomal structure and biogenesis	hypothetical protein GLYMA_05G205700 [Glycine max]
Glycine_max_newGene_2824	7	0	2	52	81	49	0.046888	0	0.012008	0.389152	0.646451	0.32123	2.36E-11	1.58	up	--	--	--	K12598|2.1e-27|nto:104086057|K12598 ATP-dependent RNA helicase DOB1 [EC:3.6.4.13] | (RefSeq) DExH-box ATP-dependent RNA helicase DExH10-like	RNA degradation (ko03018)	[R]	General function prediction only	Reverse transcriptase (RNA-dependent DNA polymerase)	--	L	Replication, recombination and repair	hypothetical protein TSUD_145580 [Trifolium subterraneum]
glyma.Wm82.gnm2.Glyma.18G007000	97	74	93	415	326	375	3.296855	3.17648	3.094093	13.646932	11.512507	10.974586	7.49E-27	1.58	up	--	--	Cellular Component: mitochondrial outer membrane translocase complex (GO:0005742);; Cellular Component: integral component of membrane (GO:0016021);; Biological Process: protein import into mitochondrial outer membrane (GO:0045040);;	--	--	--	--	Plant specific mitochondrial import receptor subunit TOM20	Mitochondrial import receptor subunit TOM20 OS=Solanum tuberosum OX=4113 GN=TOM20 PE=1 SV=1	U	Intracellular trafficking, secretion, and vesicular transport	hypothetical protein GLYMA_18G007000 [Glycine max]
glyma.Wm82.gnm2.Glyma.14G067400	20	13	20	108	100	114	0.313819	0.261609	0.317024	1.678528	1.642825	1.567831	3.05E-13	1.58	up	--	--	Molecular Function: aspartic-type endopeptidase activity (GO:0004190);; Biological Process: proteolysis (GO:0006508);; Biological Process: protein catabolic process (GO:0030163);;	K22683|9.9e-37|pda:103713998|K22683 aspartyl protease family protein [EC:3.4.23.-] | (RefSeq) protein ASPARTIC PROTEASE IN GUARD CELL 1-like	--	[O]	Posttranslational modification, protein turnover, chaperones	Xylanase inhibitor C-terminal	Aspartic proteinase PCS1 OS=Arabidopsis thaliana OX=3702 GN=PCS1 PE=2 SV=1	O	Posttranslational modification, protein turnover, chaperones	aspartic proteinase PCS1 [Glycine max]
glyma.Wm82.gnm2.Glyma.17G095700	394	272	418	1360	1227	1533	5.049508	4.547428	5.50784	16.823711	16.0942	16.766186	3.31E-75	1.58	up	--	--	Cellular Component: spliceosomal complex (GO:0005681);; Biological Process: mRNA cis splicing, via spliceosome (GO:0045292);;	--	--	[S]	Function unknown	WW domain binding protein 11	Protein EARLY FLOWERING 5 OS=Poncirus trifoliata OX=37690 GN=ELF5 PE=2 SV=1	S	Function unknown	hypothetical protein GLYMA_17G095700 [Glycine max]
glyma.Wm82.gnm2.Glyma.13G294800	122	94	133	431	456	521	3.3962	3.411338	3.789589	11.568607	12.987287	12.380445	3.63E-34	1.57	up	--	--	Cellular Component: endoplasmic reticulum membrane (GO:0005789);; Cellular Component: integral component of membrane (GO:0016021);;	K20720|1.0e-33|eus:EUTSA_v10013006mg|K20720 reticulon-4 | (RefSeq) hypothetical protein	--	--	--	Reticulon	Reticulon-like protein B17 OS=Arabidopsis thaliana OX=3702 GN=RTNLB17 PE=2 SV=1	S	Function unknown	reticulon-like protein B17, partial [Glycine max]
glyma.Wm82.gnm2.Glyma.02G291500	19	26	26	131	141	129	1.075245	1.947531	1.552816	7.54827	8.622691	6.611311	7.55E-14	1.57	up	--	--	Molecular Function: RNA binding (GO:0003723);; Molecular Function: translation initiation factor activity (GO:0003743);;	K03113|2.4e-59|gmx:100499886|K03113 translation initiation factor 1 | (RefSeq) translation factor SUI1-like superfamily protein	RNA transport (ko03013)	[J]	Translation, ribosomal structure and biogenesis	Translation initiation factor SUI1	Protein translation factor SUI1 homolog OS=Pimpinella brachycarpa OX=45043 PE=3 SV=1	J	Translation, ribosomal structure and biogenesis	translation factor SUI1-like superfamily protein [Glycine max]
glyma.Wm82.gnm2.Glyma.10G168400	23	14	16	86	116	127	0.4288	0.345338	0.306994	1.571527	2.242362	2.041553	8.37E-13	1.57	up	[IR]	Lipid transport and metabolism;; General function prediction only	Molecular Function: hydrolase activity, acting on ester bonds (GO:0016788);;	K00679|4.6e-51|cic:CICLE_v10027727mg|K00679 phospholipid:diacylglycerol acyltransferase [EC:2.3.1.158] | (RefSeq) hypothetical protein	Glycerolipid metabolism (ko00561)	--	--	GDSL-like Lipase/Acylhydrolase	GDSL esterase/lipase At5g33370 OS=Arabidopsis thaliana OX=3702 GN=At5g33370 PE=2 SV=1	I	Lipid transport and metabolism	uncharacterized LOC100500155 precursor [Glycine max]
glyma.Wm82.gnm2.Glyma.18G178500	30	29	28	132	158	160	0.412	0.532679	0.405862	1.78979	2.280654	1.914588	5.27E-15	1.56	up	--	--	Cellular Component: cytoplasm (GO:0005737);; Biological Process: protein import into nucleus (GO:0006606);; Cellular Component: host cell nucleus (GO:0042025);; Molecular Function: nuclear import signal receptor activity (GO:0061608);;	K15042|6.3e-205|gmx:100786446|K15042 importin subunit alpha-6/7 | (RefSeq) importin subunit alpha-4 isoform X2	--	[U]	Intracellular trafficking, secretion, and vesicular transport	Armadillo/beta-catenin-like repeat	Importin subunit alpha OS=Solanum lycopersicum OX=4081 PE=2 SV=2	U	Intracellular trafficking, secretion, and vesicular transport	importin subunit alpha-4 isoform X2 [Glycine max]
glyma.Wm82.gnm2.Glyma.08G195100	69	36	54	248	196	253	1.733716	1.188616	1.384212	6.045239	5.077525	5.45765	2.26E-18	1.53	up	--	--	Molecular Function: phosphatase activity (GO:0016791);; Molecular Function: metal ion binding (GO:0046872);;	K13248|5.9e-160|gmx:100786409|K13248 pyridoxal phosphate phosphatase PHOSPHO2 [EC:3.1.3.74] | (RefSeq) GMACP1; acid phosphatase ACP1	Vitamin B6 metabolism (ko00750)	[R]	General function prediction only	Putative Phosphatase	Inorganic pyrophosphatase 2 OS=Arabidopsis thaliana OX=3702 GN=At1g17710 PE=2 SV=1	S	Function unknown	acid phosphatase ACP1 [Glycine max]
glyma.Wm82.gnm2.Glyma.18G254500	8	7	4	67	74	55	0.068207	0.075669	0.028476	0.564298	0.659034	0.409416	1.28E-10	1.53	up	[M]	Cell wall/membrane/envelope biogenesis	Molecular Function: protein kinase activity (GO:0004672);; Molecular Function: ATP binding (GO:0005524);; Cellular Component: plasma membrane (GO:0005886);; Biological Process: hormone-mediated signaling pathway (GO:0009755);; Cellular Component: integral component of membrane (GO:0016021);;	K13415|2.2e-98|han:110929858|K13415 protein brassinosteroid insensitive 1 [EC:2.7.10.1 2.7.11.1] | (RefSeq) systemin receptor SR160-like	Plant hormone signal transduction (ko04075)	--	--	Protein kinase domain	MDIS1-interacting receptor like kinase 2 OS=Arabidopsis thaliana OX=3702 GN=MIK2 PE=1 SV=3	--	--	probable leucine-rich repeat receptor-like protein kinase At1g35710 [Glycine max]
glyma.Wm82.gnm2.Glyma.16G159100	50	52	102	285	312	310	0.299272	0.407173	0.630301	1.64854	1.919117	1.588601	1.75E-17	1.52	up	[R]	General function prediction only	Biological Process: signal transduction (GO:0007165);; Molecular Function: ADP binding (GO:0043531);;	K00695|2.6e-257|mtr:MTR_6g478030|K00695 sucrose synthase [EC:2.4.1.13] | (RefSeq) sucrose synthase	Starch and sucrose metabolism (ko00500)	--	--	TIR domain	Disease resistance protein Roq1 OS=Nicotiana benthamiana OX=4100 GN=ROQ1 PE=1 SV=1	--	--	TMV resistance protein N-like [Glycine soja]
glyma.Wm82.gnm2.Glyma.06G044400	4	11	11	71	61	101	0.290725	1.031983	0.863333	5.270249	4.830511	6.672691	1.06E-10	1.52	up	--	--	--	K03860|2.5e-11|nnu:104608881|K03860 phosphatidylinositol N-acetylglucosaminyltransferase subunit Q | (RefSeq) N-acetylglucosaminyl-phosphatidylinositol biosynthetic protein gpi1-like	Glycosylphosphatidylinositol (GPI)-anchor biosynthesis (ko00563)	--	--	Gibberellin regulated protein	Snakin-1 OS=Solanum tuberosum OX=4113 GN=SN1 PE=1 SV=1	S	Function unknown	gibberellin-regulated protein 9 precursor [Glycine max]
Glycine_max_newGene_6498	13	16	28	90	141	122	0.225079	0.215566	0.561476	1.126091	1.5707	1.80227	1.05E-11	1.52	up	--	--	Cellular Component: nucleus (GO:0005634);; Biological Process: regulation of transcription, DNA-templated (GO:0006355);; Molecular Function: zinc ion binding (GO:0008270);; Cellular Component: integral component of membrane (GO:0016021);;	K00965|2.3e-37|cam:101510106|K00965 UDPglucose--hexose-1-phosphate uridylyltransferase [EC:2.7.7.12] | (RefSeq) ADP-glucose phosphorylase-like	Galactose metabolism (ko00052);; Amino sugar and nucleotide sugar metabolism (ko00520)	--	--	--	--	S	Function unknown	putative protein FAR1-RELATED SEQUENCE 10 [Glycine soja]
glyma.Wm82.gnm2.Glyma.16G215000	23	23	16	103	121	125	0.143579	0.183153	0.101055	0.619701	0.769876	0.663964	1.88E-12	1.52	up	[R]	General function prediction only	Biological Process: signal transduction (GO:0007165);; Cellular Component: integral component of membrane (GO:0016021);; Molecular Function: ADP binding (GO:0043531);;	K00695|1.7e-242|mtr:MTR_6g478030|K00695 sucrose synthase [EC:2.4.1.13] | (RefSeq) sucrose synthase	Starch and sucrose metabolism (ko00500)	--	--	TIR domain	Disease resistance protein Roq1 OS=Nicotiana benthamiana OX=4100 GN=ROQ1 PE=1 SV=1	--	--	TMV resistance protein N-like isoform X1 [Glycine soja]
glyma.Wm82.gnm2.Glyma.04G010100	34	50	81	258	251	259	2.728173	5.190341	6.702798	19.966635	20.5879	17.722094	2.31E-15	1.51	up	--	--	--	--	--	--	--	--	--	--	--	hypothetical protein GLYMA_04G010100 [Glycine max]
glyma.Wm82.gnm2.Glyma.16G158900	28	18	27	119	138	122	3.489901	2.893023	3.443436	14.598534	18.055096	13.225781	5.91E-13	1.51	up	--	--	Cellular Component: integral component of membrane (GO:0016021);;	--	--	--	--	--	--	--	--	hypothetical protein GLYMA_16G158900 [Glycine max]
glyma.Wm82.gnm2.Glyma.05G095500	80	69	99	303	293	419	1.318201	1.496062	1.682918	4.859405	4.994317	5.950231	1.42E-22	1.51	up	--	--	--	--	--	--	--	Remorin, C-terminal region	--	S	Function unknown	uncharacterized protein LOC100801357 [Glycine max]
glyma.Wm82.gnm2.Glyma.20G156300	12	12	16	102	94	74	0.639334	0.830286	0.916775	5.518215	5.391671	3.523364	4.86E-11	1.51	up	--	--	Biological Process: lipid transport (GO:0006869);; Molecular Function: lipid binding (GO:0008289);; Cellular Component: membrane (GO:0016020);;	--	--	--	--	--	Non-specific lipid-transfer protein OS=Gerbera hybrida OX=18101 PE=3 SV=1	S	Function unknown	putative non-specific lipid-transfer protein 14 [Glycine max]
Glycine_max_newGene_1456	42	19	17	119	116	202	0.535899	0.264676	0.194402	1.269804	1.316675	2.250073	4.82E-12	1.5	up	--	--	--	K03255|1.7e-60|ccaj:109792792|K03255 protein TIF31 | (RefSeq) clustered mitochondria protein-like isoform X1	--	[R]	General function prediction only	Protein of unknown function (DUF727)	Clustered mitochondria protein OS=Arabidopsis thaliana OX=3702 GN=FMT PE=2 SV=1	S	Function unknown	clustered mitochondria protein-like isoform X2 [Glycine max]
glyma.Wm82.gnm2.Glyma.09G144000	113	75	140	446	363	479	8.077602	7.001444	10.314981	30.951057	26.688896	29.363287	2.17E-25	1.5	up	--	--	Molecular Function: molecular_function (GO:0003674);; Molecular Function: transporter activity (GO:0005215);; Molecular Function: lipid transporter activity (GO:0005319);; Molecular Function: phospholipid transporter activity (GO:0005548);; Biological Process: phospholipid transfer to membrane (GO:0006649);; Biological Process: transport (GO:0006810);; Biological Process: ion transport (GO:000681…	--	--	--	--	Probable lipid transfer	Stamen-specific protein FIL1 OS=Antirrhinum majus OX=4151 GN=FIL1 PE=2 SV=1	S	Function unknown	protein 108 [Glycine max]
glyma.Wm82.gnm2.Glyma.04G190800	64	74	51	297	281	252	2.225921	3.392304	1.813189	10.138606	10.188429	7.605648	3.98E-17	1.5	up	[O]	Posttranslational modification, protein turnover, chaperones	Cellular Component: cytoplasm (GO:0005737);; Molecular Function: peptide-methionine (S)-S-oxide reductase activity (GO:0008113);; Biological Process: cellular response to oxidative stress (GO:0034599);; Molecular Function: L-methionine-(S)-S-oxide reductase activity (GO:0036456);;	K07304|3.2e-112|gmx:100527085|K07304 peptide-methionine (S)-S-oxide reductase [EC:1.8.4.11] | (RefSeq) uncharacterized protein LOC100527085	--	[O]	Posttranslational modification, protein turnover, chaperones	Peptide methionine sulfoxide reductase	Peptide methionine sulfoxide reductase OS=Fragaria ananassa OX=3747 PE=2 SV=2	O	Posttranslational modification, protein turnover, chaperones	uncharacterized protein LOC100527085 [Glycine max]
glyma.Wm82.gnm2.Glyma.08G029900	28	18	24	128	109	125	1.480263	1.223478	1.306065	6.688395	6.067216	5.766247	1.01E-12	1.5	up	[E]	Amino acid transport and metabolism	Molecular Function: peptidase activity (GO:0008233);;	K14213|3.2e-68|gmx:100794174|K14213 Xaa-Pro dipeptidase [EC:3.4.13.9] | (RefSeq) LOW QUALITY PROTEIN: xaa-Pro dipeptidase	--	[R]	General function prediction only	Metallopeptidase family M24	--	E	Amino acid transport and metabolism	hypothetical protein GLYMA_08G029900 [Glycine max]
glyma.Wm82.gnm2.Glyma.09G233700	72	46	89	336	257	272	1.305899	1.062092	1.654563	5.89078	4.764266	4.199662	3.94E-18	1.49	up	--	--	Cellular Component: Golgi membrane (GO:0000139);; Biological Process: protein glycosylation (GO:0006486);; Cellular Component: integral component of membrane (GO:0016021);; Molecular Function: transferase activity, transferring glycosyl groups (GO:0016757);;	K20855|8.6e-226|gmx:100776291|K20855 beta-1,3-galactosyltransferase 1/2/3/4/5/7/8 [EC:2.4.1.-] | (RefSeq) probable beta-1,3-galactosyltransferase 8 isoform X2	--	[G]	Carbohydrate transport and metabolism	Galactosyltransferase	Probable beta-1,3-galactosyltransferase 8 OS=Arabidopsis thaliana OX=3702 GN=B3GALT8 PE=2 SV=1	G	Carbohydrate transport and metabolism	probable beta-1,3-galactosyltransferase 8 isoform X1 [Glycine max]
glyma.Wm82.gnm2.Glyma.14G014700	6	6	2	51	44	86	0.101809	0.128415	0.03155	0.959951	0.868239	1.439554	4.61E-10	1.49	up	[E]	Amino acid transport and metabolism	Cellular Component: cytosol (GO:0005829);; Biological Process: cysteine biosynthetic process from serine (GO:0006535);; Molecular Function: serine O-acetyltransferase activity (GO:0009001);;	K00640|2.2e-191|gmx:100806181|K00640 serine O-acetyltransferase [EC:2.3.1.30] | (RefSeq) serine acetyltransferase 1, chloroplastic	Cysteine and methionine metabolism (ko00270);; Sulfur metabolism (ko00920);; Carbon metabolism (ko01200);; Biosynthesis of amino acids (ko01230)	[E]	Amino acid transport and metabolism	Serine acetyltransferase, N-terminal	Serine acetyltransferase 3, mitochondrial OS=Arabidopsis thaliana OX=3702 GN=SAT3 PE=1 SV=3	E	Amino acid transport and metabolism	serine acetyltransferase 1, chloroplastic [Glycine max]
glyma.Wm82.gnm2.Glyma.10G239300	26	25	29	147	122	129	0.873021	1.078994	0.993217	4.745181	4.159741	3.690423	7.31E-13	1.48	up	--	--	Molecular Function: DNA binding (GO:0003677);; Molecular Function: transcription factor activity, sequence-specific DNA binding (GO:0003700);; Cellular Component: nucleus (GO:0005634);;	K09286|1.4e-25|egr:104449175|K09286 EREBP-like factor | (RefSeq) dehydration-responsive element-binding protein 1B isoform X1	--	--	--	AP2 domain	Ethylene-responsive transcription factor ERF026 OS=Arabidopsis thaliana OX=3702 GN=ERF026 PE=2 SV=1	K	Transcription	ethylene-responsive transcription factor ERF027 [Glycine max]
glyma.Wm82.gnm2.Glyma.02G119600	12	30	20	120	108	142	0.157993	0.517612	0.265387	1.536669	1.470646	1.613084	3.11E-11	1.48	up	[QV]	Secondary metabolites biosynthesis, transport and catabolism;; Defense mechanisms	Molecular Function: monooxygenase activity (GO:0004497);; Molecular Function: iron ion binding (GO:0005506);; Cellular Component: integral component of membrane (GO:0016021);; Molecular Function: oxidoreductase activity, acting on paired donors, with incorporation or reduction of molecular oxygen (GO:0016705);; Molecular Function: heme binding (GO:0020037);;	K20619|1.3e-298|gmx:100804462|K20619 cytochrome P450 family 78 subfamily A | (RefSeq) cytochrome P450 78A5	--	[Q]	Secondary metabolites biosynthesis, transport and catabolism	Cytochrome P450	Cytochrome P450 78A5 OS=Arabidopsis thaliana OX=3702 GN=CYP78A5 PE=2 SV=1	Q	Secondary metabolites biosynthesis, transport and catabolism	cytochrome P450 78A5 [Glycine max]
glyma.Wm82.gnm2.Glyma.14G211300	45	43	38	193	161	204	1.783718	2.263993	1.580366	7.656605	6.751511	7.156932	1.96E-15	1.48	up	[T]	Signal transduction mechanisms	Molecular Function: nucleotide binding (GO:0000166);; Molecular Function: molecular_function (GO:0003674);; Molecular Function: binding (GO:0005488);; Cellular Component: cellular_component (GO:0005575);; Cellular Component: cell (GO:0005623);; Cellular Component: plasma membrane (GO:0005886);; Molecular Function: drug binding (GO:0008144);; Cellular Component: membrane (GO:0016020);; Molecular F…	--	--	--	--	Universal stress protein family	--	S	Function unknown	universal stress protein HRU1-like [Glycine max]
glyma.Wm82.gnm2.Glyma.13G176300	621	455	518	1710	1770	2084	26.499971	25.301796	22.735933	70.383888	77.279617	75.821556	6.51E-91	1.47	up	[O]	Posttranslational modification, protein turnover, chaperones	Biological Process: response to reactive oxygen species (GO:0000302);; Biological Process: protein folding (GO:0006457);; Biological Process: response to heat (GO:0009408);; Biological Process: response to salt stress (GO:0009651);; Biological Process: response to hydrogen peroxide (GO:0042542);; Molecular Function: protein self-association (GO:0043621);; Molecular Function: unfolded protein bind…	K13993|5.5e-81|gmx:100499727|K13993 HSP20 family protein | (RefSeq) HSP18.5-C; 18.5 kDa class I heat shock protein	Protein processing in endoplasmic reticulum (ko04141)	[O]	Posttranslational modification, protein turnover, chaperones	Hsp20/alpha crystallin family	18.5 kDa class I heat shock protein OS=Glycine max OX=3847 GN=HSP18.5-C PE=3 SV=1	O	Posttranslational modification, protein turnover, chaperones	18.5 kDa class I heat shock protein [Glycine soja]
glyma.Wm82.gnm2.Glyma.10G241100	30	41	74	232	187	251	0.557094	0.988444	1.430301	4.211285	3.6136	4.037385	1.91E-13	1.46	up	[Q]	Secondary metabolites biosynthesis, transport and catabolism	Biological Process: response to light stimulus (GO:0009416);; Biological Process: gibberellin biosynthetic process (GO:0009686);; Biological Process: unidimensional cell growth (GO:0009826);; Biological Process: flower development (GO:0009908);; Molecular Function: gibberellin 20-oxidase activity (GO:0045544);; Molecular Function: metal ion binding (GO:0046872);; Molecular Function: dioxygenase a…	K05282|1.1e-206|gmx:100816992|K05282 gibberellin-44 dioxygenase [EC:1.14.11.12] | (RefSeq) gibberellin 20 oxidase 2	Diterpenoid biosynthesis (ko00904)	[QR]	Secondary metabolites biosynthesis, transport and catabolism;; General function prediction only	2OG-Fe(II) oxygenase superfamily	Gibberellin 20 oxidase 2 OS=Arabidopsis thaliana OX=3702 GN=GA20OX2 PE=2 SV=1	Q	Secondary metabolites biosynthesis, transport and catabolism	hypothetical protein GLYMA_10G241100 [Glycine max]
glyma.Wm82.gnm2.Glyma.09G131500	502	364	499	1598	1387	1747	4.957593	4.687298	5.068009	15.224486	14.013056	14.710002	1.53E-77	1.46	up	[O]	Posttranslational modification, protein turnover, chaperones	Molecular Function: ATP binding (GO:0005524);; Biological Process: protein folding (GO:0006457);; Molecular Function: unfolded protein binding (GO:0051082);;	K04079|0.0e+00|gmx:100811234|K04079 molecular chaperone HtpG | (RefSeq) heat shock protein 83	Protein processing in endoplasmic reticulum (ko04141);; Plant-pathogen interaction (ko04626)	[O]	Posttranslational modification, protein turnover, chaperones	Hsp90 protein	Heat shock protein 83 OS=Ipomoea nil OX=35883 GN=HSP83A PE=2 SV=1	O	Posttranslational modification, protein turnover, chaperones	heat shock protein 90-A1 [Glycine max]
glyma.Wm82.gnm2.Glyma.15G248000	23	37	54	151	175	225	0.928172	1.929534	2.257808	5.940414	7.286619	7.816766	1.57E-12	1.45	up	--	--	--	--	--	--	--	--	--	--	--	uncharacterized protein LOC100527626 [Glycine max]
glyma.Wm82.gnm2.Glyma.03G003700	57	39	56	182	223	224	2.189543	1.799564	2.322911	6.359109	8.276284	6.906948	3.46E-16	1.45	up	--	--	Cellular Component: endosome (GO:0005768);; Cellular Component: trans-Golgi network (GO:0005802);; Cellular Component: integral component of membrane (GO:0016021);;	--	--	--	--	--	--	--	--	uncharacterized protein LOC100807512 [Glycine max]
glyma.Wm82.gnm2.Glyma.10G157200	135	110	159	503	421	561	2.460334	2.935633	2.967838	9.305717	7.972773	8.839017	5.49E-29	1.45	up	--	--	Molecular Function: hydrolase activity, acting on ester bonds (GO:0016788);;	K01206|1.7e-80|thj:104825554|K01206 alpha-L-fucosidase [EC:3.2.1.51] | (RefSeq) alpha-L-fucosidase 3	Other glycan degradation (ko00511)	--	--	GDSL-like Lipase/Acylhydrolase	GDSL esterase/lipase At1g54790 OS=Arabidopsis thaliana OX=3702 GN=At1g54790 PE=2 SV=1	S	Function unknown	GDSL esterase/lipase At1g54790 isoform X1 [Glycine max]
glyma.Wm82.gnm2.Glyma.15G026000	136	115	141	444	433	550	8.84673	9.738789	9.409477	27.912411	28.888609	30.546988	4.75E-30	1.44	up	--	--	--	--	--	--	--	Domain of unknown function (DUF3511)	--	S	Function unknown	uncharacterized protein LOC100799273 [Glycine max]
glyma.Wm82.gnm2.Glyma.11G238000	43	25	35	155	119	187	1.881247	1.416029	1.572546	6.595624	5.391391	7.061634	9.86E-13	1.42	up	--	--	Biological Process: metal ion transport (GO:0030001);; Molecular Function: metal ion binding (GO:0046872);;	K10752|2.4e-33|zju:107427343|K10752 histone-binding protein RBBP4 | (RefSeq) LOW QUALITY PROTEIN: WD-40 repeat-containing protein MSI3	--	[P]	Inorganic ion transport and metabolism	Heavy-metal-associated domain	Heavy metal-associated isoprenylated plant protein 23 OS=Arabidopsis thaliana OX=3702 GN=HIPP23 PE=1 SV=1	P	Inorganic ion transport and metabolism	uncharacterized protein LOC100778653 [Glycine max]
glyma.Wm82.gnm2.Glyma.19G053800	5	5	11	53	52	84	0.069923	0.094987	0.189603	0.868149	0.901022	1.219351	2.64E-09	1.42	up	[G]	Carbohydrate transport and metabolism	Molecular Function: pectate lyase activity (GO:0030570);; Biological Process: pectin catabolic process (GO:0045490);; Molecular Function: metal ion binding (GO:0046872);;	K01728|4.1e-226|gmx:100810380|K01728 pectate lyase [EC:4.2.2.2] | (RefSeq) pectate lyase	Pentose and glucuronate interconversions (ko00040)	--	--	Pectate lyase	Pectate lyase OS=Zinnia violacea OX=34245 PE=1 SV=1	G	Carbohydrate transport and metabolism	pectate lyase [Glycine max]
glyma.Wm82.gnm2.Glyma.05G181300	10	7	8	58	48	101	0.141994	0.136427	0.113476	0.866066	0.761943	1.326968	2.65E-09	1.42	up	--	--	--	--	--	--	--	Fasciclin domain	--	S	Function unknown	fasciclin-like arabinogalactan protein 21 [Glycine max]
glyma.Wm82.gnm2.Glyma.18G254000	12	4	2	60	50	70	0.096662	0.035318	0.010317	0.480346	0.421541	0.49802	3.51E-09	1.42	up	[M]	Cell wall/membrane/envelope biogenesis	Molecular Function: protein kinase activity (GO:0004672);; Molecular Function: ATP binding (GO:0005524);; Cellular Component: plasma membrane (GO:0005886);; Biological Process: hormone-mediated signaling pathway (GO:0009755);; Cellular Component: integral component of membrane (GO:0016021);;	K13415|7.9e-99|han:110929858|K13415 protein brassinosteroid insensitive 1 [EC:2.7.10.1 2.7.11.1] | (RefSeq) systemin receptor SR160-like	Plant hormone signal transduction (ko04075)	--	--	Protein kinase domain	MDIS1-interacting receptor like kinase 2 OS=Arabidopsis thaliana OX=3702 GN=MIK2 PE=1 SV=3	T	Signal transduction mechanisms	MDIS1-interacting receptor like kinase 2 [Glycine max]
glyma.Wm82.gnm2.Glyma.09G161700	151	80	138	468	493	395	2.221716	1.473039	2.28665	7.529645	8.506298	5.513201	1.19E-20	1.42	up	--	--	--	--	--	[S]	Function unknown	Protein of unknown function (DUF1308)	--	S	Function unknown	hypothetical protein GLYMA_09G161700, partial [Glycine max]
glyma.Wm82.gnm2.Glyma.07G157200	44	35	86	229	183	309	1.030591	1.042232	1.991156	5.225649	4.283005	5.771946	7.72E-13	1.41	up	[M]	Cell wall/membrane/envelope biogenesis	Molecular Function: cinnamoyl-CoA reductase activity (GO:0016621);;	K09753|8.1e-68|pop:7487058|K09753 cinnamoyl-CoA reductase [EC:1.2.1.44] | (RefSeq) cinnamoyl-CoA reductase 2 isoform X1	Phenylpropanoid biosynthesis (ko00940)	[V]	Defense mechanisms	NAD dependent epimerase/dehydratase family	Tetraketide alpha-pyrone reductase 2 OS=Arabidopsis thaliana OX=3702 GN=TKPR2 PE=1 SV=1	V	Defense mechanisms	tetraketide alpha-pyrone reductase 2 isoform X1 [Glycine max]
glyma.Wm82.gnm2.Glyma.19G016600	176	150	228	668	667	615	0.969355	1.071944	1.281756	3.602365	3.781706	2.889694	3.00E-28	1.4	up	[V]	Defense mechanisms	Molecular Function: ATP binding (GO:0005524);; Cellular Component: integral component of membrane (GO:0016021);; Molecular Function: ATPase activity (GO:0016887);; Molecular Function: ATPase activity, coupled to transmembrane movement of substances (GO:0042626);; Biological Process: transmembrane transport (GO:0055085);;	K05658|0.0e+00|gmx:100808241|K05658 ATP-binding cassette, subfamily B (MDR/TAP), member 1 [EC:7.6.2.2] | (RefSeq) ABC transporter B family member 15 isoform X1	ABC transporters (ko02010)	[Q]	Secondary metabolites biosynthesis, transport and catabolism	ABC transporter transmembrane region	ABC transporter B family member 15 OS=Arabidopsis thaliana OX=3702 GN=ABCB15 PE=3 SV=1	Q	Secondary metabolites biosynthesis, transport and catabolism	ABC transporter B family member 15 isoform X1 [Glycine max]
glyma.Wm82.gnm2.Glyma.16G136200	6	0	0	41	40	56	0.037929	0	0	0.282612	0.291783	0.341658	3.47E-09	1.4	up	[R]	General function prediction only	Biological Process: signal transduction (GO:0007165);; Molecular Function: ADP binding (GO:0043531);;	K00695|1.6e-244|mtr:MTR_6g478030|K00695 sucrose synthase [EC:2.4.1.13] | (RefSeq) sucrose synthase	Starch and sucrose metabolism (ko00500)	--	--	TIR domain	Disease resistance protein Roq1 OS=Nicotiana benthamiana OX=4100 GN=ROQ1 PE=1 SV=1	--	--	TMV resistance protein N isoform X3 [Glycine max]
glyma.Wm82.gnm2.Glyma.13G316500	42	32	39	162	125	200	2.004685	2.030193	1.952516	7.599485	6.215263	8.283805	7.74E-13	1.4	up	--	--	Biological Process: blue light signaling pathway (GO:0009785);;	K01166|1.4e-08|dzi:111302682|K01166 ribonuclease T2 [EC:4.6.1.19] | (RefSeq) uncharacterized protein LOC111302682	--	--	--	--	Protein BIC1 OS=Arabidopsis thaliana OX=3702 GN=BIC1 PE=1 SV=1	--	--	uncharacterized protein LOC100500466 [Glycine max]
glyma.Wm82.gnm2.Glyma.17G036200	145	136	201	537	574	592	3.09546	3.769745	4.409307	11.089229	12.57098	10.802597	2.48E-27	1.4	up	--	--	Molecular Function: peroxidase activity (GO:0004601);; Cellular Component: extracellular region (GO:0005576);; Biological Process: response to oxidative stress (GO:0006979);; Molecular Function: heme binding (GO:0020037);; Biological Process: hydrogen peroxide catabolic process (GO:0042744);; Molecular Function: metal ion binding (GO:0046872);;	K00430|5.8e-183|gmx:100814091|K00430 peroxidase [EC:1.11.1.7] | (RefSeq) peroxidase 40	Phenylpropanoid biosynthesis (ko00940)	--	--	Peroxidase	Peroxidase 40 OS=Arabidopsis thaliana OX=3702 GN=PER40 PE=2 SV=2	Q	Secondary metabolites biosynthesis, transport and catabolism	peroxidase 40-like [Glycine soja]
glyma.Wm82.gnm2.Glyma.15G247700	3	5	6	46	54	53	0.108959	0.290863	0.251665	2.034853	2.547143	2.057749	6.61E-09	1.39	up	--	--	--	--	--	--	--	--	--	--	--	uncharacterized protein LOC100807964 [Glycine max]
glyma.Wm82.gnm2.Glyma.02G258600	73	47	48	222	217	218	2.973644	2.45771	1.98599	8.740308	9.051508	7.589988	2.26E-15	1.39	up	--	--	Cellular Component: integral component of membrane (GO:0016021);;	K00558|1.1e-10|zju:107415089|K00558 DNA (cytosine-5)-methyltransferase 1 [EC:2.1.1.37] | (RefSeq) LOW QUALITY PROTEIN: DNA (cytosine-5)-methyltransferase CMT3-like	Cysteine and methionine metabolism (ko00270)	--	--	--	--	--	--	uncharacterized protein LOC100780743 [Glycine max]
glyma.Wm82.gnm2.Glyma.18G175400	16	18	34	117	98	128	0.21984	0.325667	0.484371	1.589158	1.409945	1.53161	2.59E-10	1.39	up	--	--	Cellular Component: cytoplasm (GO:0005737);; Biological Process: protein import into nucleus (GO:0006606);; Cellular Component: host cell nucleus (GO:0042025);; Molecular Function: nuclear import signal receptor activity (GO:0061608);;	K15042|6.3e-205|gmx:100786446|K15042 importin subunit alpha-6/7 | (RefSeq) importin subunit alpha-4 isoform X2	--	[U]	Intracellular trafficking, secretion, and vesicular transport	Armadillo/beta-catenin-like repeat	Importin subunit alpha OS=Solanum lycopersicum OX=4081 PE=2 SV=2	U	Intracellular trafficking, secretion, and vesicular transport	importin subunit alpha-4 isoform X2 [Glycine max]
glyma.Wm82.gnm2.Glyma.19G157000	43	34	42	170	191	143	0.356516	0.366826	0.357509	1.384413	1.64668	1.020545	2.20E-12	1.39	up	[I]	Lipid transport and metabolism	Molecular Function: magnesium ion binding (GO:0000287);; Molecular Function: terpene synthase activity (GO:0010333);;	K04120|0.0e+00|gmx:100784193|K04120 ent-copalyl diphosphate synthase [EC:5.5.1.13] | (RefSeq) GMTPS22; ent-copalyl diphosphate synthase, chloroplastic isoform X3	Diterpenoid biosynthesis (ko00904)	--	--	Terpene synthase, N-terminal domain	Ent-copalyl diphosphate synthase, chloroplastic OS=Pisum sativum OX=3888 PE=2 SV=1	S	Function unknown	ent-copalyl diphosphate synthase, chloroplastic isoform X3 [Glycine max]
glyma.Wm82.gnm2.Glyma.13G278600	136	136	104	441	452	463	1.759906	2.286506	1.38165	5.512132	5.988629	5.118521	6.29E-22	1.38	up	[G]	Carbohydrate transport and metabolism	Biological Process: carbohydrate metabolic process (GO:0005975);; Molecular Function: beta-glucosidase activity (GO:0008422);;	K05350|0.0e+00|gmx:100812929|K05350 beta-glucosidase [EC:3.2.1.21] | (RefSeq) beta-glucosidase 18 isoform X2	Cyanoamino acid metabolism (ko00460);; Starch and sucrose metabolism (ko00500);; Phenylpropanoid biosynthesis (ko00940)	[G]	Carbohydrate transport and metabolism	Glycosyl hydrolase family 1	Beta-glucosidase 18 OS=Oryza sativa subsp. japonica OX=39947 GN=BGLU18 PE=3 SV=2	G	Carbohydrate transport and metabolism	beta-glucosidase 18 isoform X2 [Glycine max]
glyma.Wm82.gnm2.Glyma.02G213000	7381	5529	7443	20179	19279	26077	112.967575	110.275375	117.221107	297.799622	301.791718	340.158722	6.60E-169	1.37	up	--	--	Molecular Function: aspartic-type endopeptidase activity (GO:0004190);; Biological Process: proteolysis (GO:0006508);; Biological Process: protein catabolic process (GO:0030163);;	K22683|1.2e-53|bna:106370881|K22683 aspartyl protease family protein [EC:3.4.23.-] | (RefSeq) aspartyl protease family protein 2	--	[O]	Posttranslational modification, protein turnover, chaperones	Xylanase inhibitor N-terminal	Aspartyl protease AED3 OS=Arabidopsis thaliana OX=3702 GN=AED3 PE=1 SV=1	O	Posttranslational modification, protein turnover, chaperones	aspartyl protease AED3 [Glycine max]
glyma.Wm82.gnm2.Glyma.07G074400	28	15	29	98	110	128	0.644727	0.445208	0.676781	2.162923	2.572228	2.509477	1.86E-10	1.37	up	[IQR]	Lipid transport and metabolism;; Secondary metabolites biosynthesis, transport and catabolism;; General function prediction only	Cellular Component: membrane (GO:0016020);; Biological Process: oxidation-reduction process (GO:0055114);;	K15095|2.3e-165|gmx:102663482|K15095 (+)-neomenthol dehydrogenase [EC:1.1.1.208] | (RefSeq) (+)-neomenthol dehydrogenase	--	[Q]	Secondary metabolites biosynthesis, transport and catabolism	short chain dehydrogenase	(+)-neomenthol dehydrogenase OS=Arabidopsis thaliana OX=3702 GN=SDR1 PE=1 SV=1	Q	Secondary metabolites biosynthesis, transport and catabolism	(+)-neomenthol dehydrogenase [Glycine max]
glyma.Wm82.gnm2.Glyma.02G021500	82	70	80	312	281	262	1.957625	2.173524	1.965441	7.209189	6.899316	5.362851	3.28E-17	1.37	up	[O]	Posttranslational modification, protein turnover, chaperones	Molecular Function: molecular_function (GO:0003674);; Molecular Function: binding (GO:0005488);; Molecular Function: protein binding (GO:0005515);; Cellular Component: cellular_component (GO:0005575);; Cellular Component: intracellular (GO:0005622);; Cellular Component: cell (GO:0005623);; Cellular Component: cytoplasm (GO:0005737);; Cellular Component: vacuole (GO:0005773);; Cellular Component: …	--	--	[C]	Energy production and conversion	SPFH domain / Band 7 family	Hypersensitive-induced response protein 1 OS=Oryza sativa subsp. japonica OX=39947 GN=HIR1 PE=1 SV=1	C	Energy production and conversion	hypersensitive-induced response protein 1 [Glycine max]
glyma.Wm82.gnm2.Glyma.02G254600	10	4	21	76	55	125	0.144432	0.066509	0.304076	1.047844	0.807715	1.535403	1.09E-08	1.37	up	--	--	Molecular Function: transferase activity, transferring acyl groups other than amino-acyl groups (GO:0016747);;	K19747|1.4e-60|egu:105055610|K19747 BAHD acyltransferase [EC:2.3.1.-] | (RefSeq) BAHD acyltransferase DCR	--	--	--	Transferase family	Uncharacterized acetyltransferase At3g50280 OS=Arabidopsis thaliana OX=3702 GN=At3g50280 PE=3 SV=1	S	Function unknown	uncharacterized acetyltransferase At3g50280 [Glycine max]
glyma.Wm82.gnm2.Glyma.17G054500	60	29	55	181	188	195	0.76757	0.483675	0.721009	2.241882	2.474984	2.138891	1.67E-13	1.37	up	[C]	Energy production and conversion	Biological Process: cytokinin metabolic process (GO:0009690);; Cellular Component: integral component of membrane (GO:0016021);; Molecular Function: cytokinin dehydrogenase activity (GO:0019139);; Molecular Function: FAD binding (GO:0071949);;	K00279|0.0e+00|gmx:100787676|K00279 cytokinin dehydrogenase [EC:1.5.99.12] | (RefSeq) CKX3; cytokinin dehydrogenase 3-like	Zeatin biosynthesis (ko00908)	[C]	Energy production and conversion	Cytokinin dehydrogenase 1, FAD and cytokinin binding	Cytokinin dehydrogenase 3 OS=Arabidopsis thaliana OX=3702 GN=CKX3 PE=1 SV=1	C	Energy production and conversion	cytokinin dehydrogenase 3-like [Glycine max]
glyma.Wm82.gnm2.Glyma.12G013100	1471	1152	1330	3946	3905	4772	47.940889	48.953252	44.63351	124.13143	130.281333	132.673956	9.96E-149	1.36	up	[O]	Posttranslational modification, protein turnover, chaperones	Biological Process: response to stress (GO:0006950);; Biological Process: response to osmotic stress (GO:0006970);; Biological Process: biological_process (GO:0008150);; Biological Process: response to temperature stimulus (GO:0009266);; Biological Process: response to heat (GO:0009408);; Biological Process: response to abiotic stimulus (GO:0009628);; Biological Process: response to inorganic sub…	K13993|2.0e-107|gmx:547852|K13993 HSP20 family protein | (RefSeq) HSP23.9; heat shock 22 kDa protein, mitochondrial isoform 2	Protein processing in endoplasmic reticulum (ko04141)	[O]	Posttranslational modification, protein turnover, chaperones	Hsp20/alpha crystallin family	Heat shock 22 kDa protein, mitochondrial OS=Glycine max OX=3847 GN=HSP23.9 PE=2 SV=1	O	Posttranslational modification, protein turnover, chaperones	heat shock 22 kDa protein, mitochondrial isoform 1 [Glycine max]
glyma.Wm82.gnm2.Glyma.19G011400	27	31	39	140	118	162	0.940843	1.376131	1.397173	4.695677	4.213695	4.815264	3.15E-11	1.35	up	[O]	Posttranslational modification, protein turnover, chaperones	Biological Process: response to reactive oxygen species (GO:0000302);; Biological Process: protein folding (GO:0006457);; Biological Process: response to heat (GO:0009408);; Biological Process: response to salt stress (GO:0009651);; Biological Process: response to hydrogen peroxide (GO:0042542);; Molecular Function: protein self-association (GO:0043621);; Molecular Function: unfolded protein bind…	K13993|4.9e-100|gmx:547853|K13993 HSP20 family protein | (RefSeq) HSP22.3; low molecular weight heat shock protein Hsp22.3 precursor	Protein processing in endoplasmic reticulum (ko04141)	[O]	Posttranslational modification, protein turnover, chaperones	Hsp20/alpha crystallin family	22.7 kDa class IV heat shock protein OS=Pisum sativum OX=3888 GN=HSP22.7 PE=2 SV=1	O	Posttranslational modification, protein turnover, chaperones	low molecular weight heat shock protein Hsp22.3 precursor [Glycine max]
glyma.Wm82.gnm2.Glyma.14G213300	0	7	8	68	57	48	0	0.165609	0.148668	1.285055	1.130223	0.769435	1.93E-08	1.35	up	[E]	Amino acid transport and metabolism	Molecular Function: glutamate-ammonia ligase activity (GO:0004356);; Molecular Function: ATP binding (GO:0005524);; Biological Process: glutamine biosynthetic process (GO:0006542);;	K01915|2.1e-213|gmx:547798|K01915 glutamine synthetase [EC:6.3.1.2] | (RefSeq) GS1-GAMMA; glutamine synthetase cytosolic isozyme 2	Arginine biosynthesis (ko00220);; Alanine, aspartate and glutamate metabolism (ko00250);; Glyoxylate and dicarboxylate metabolism (ko00630);; Nitrogen metabolism (ko00910);; Biosynthesis of amino acids (ko01230)	[E]	Amino acid transport and metabolism	Glutamine synthetase, catalytic domain	Glutamine synthetase cytosolic isozyme 2 OS=Glycine max OX=3847 PE=1 SV=1	E	Amino acid transport and metabolism	glutamine synthetase cytosolic isozyme 2 [Glycine max]
glyma.Wm82.gnm2.Glyma.04G194400	230	204	276	752	722	880	2.494969	2.894224	3.088306	7.895703	8.042674	8.165847	6.45E-38	1.35	up	--	--	Molecular Function: protein kinase activity (GO:0004672);; Molecular Function: ATP binding (GO:0005524);; Cellular Component: plasma membrane (GO:0005886);; Cellular Component: plasmodesma (GO:0009506);; Biological Process: protein autophosphorylation (GO:0046777);;	K13435|2.0e-33|sly:101268866|K13435 serine/threonine-protein kinase Pto | (RefSeq) Pto; serine/threonine protein kinase Pto	Plant-pathogen interaction (ko04626)	--	--	Protein tyrosine and serine/threonine kinase	Probable inactive leucine-rich repeat receptor-like protein kinase At3g03770 OS=Arabidopsis thaliana OX=3702 GN=At3g03770 PE=1 SV=1	T	Signal transduction mechanisms	hypothetical protein GLYMA_04G194400 [Glycine max]
Glycine_max_newGene_5265	58	41	91	240	209	277	0.440786	0.616865	0.880701	1.853718	1.661388	1.789998	7.41E-14	1.35	up	--	--	Molecular Function: cysteine-type peptidase activity (GO:0008234);;	K08681|1.3e-18|gmx:102667909|K08681 5'-phosphate synthase pdxT subunit [EC:4.3.3.6] | (RefSeq) probable pyridoxal 5'-phosphate synthase subunit pdx2	Vitamin B6 metabolism (ko00750)	--	--	--	--	T	Signal transduction mechanisms	uncharacterized protein LOC102662230 [Glycine max]
glyma.Wm82.gnm2.Glyma.08G010000	15	24	30	102	143	104	0.428633	0.820214	0.825163	2.649661	3.95847	2.385698	2.01E-09	1.35	up	--	--	Cellular Component: plasma membrane (GO:0005886);; Biological Process: carbohydrate transport (GO:0008643);; Cellular Component: integral component of membrane (GO:0016021);; Molecular Function: sugar transmembrane transporter activity (GO:0051119);;	K15382|1.5e-136|gmx:100805676|K15382 solute carrier family 50 (sugar transporter) | (RefSeq) GMSWEET21; sugar efflux transporter SWEET21	--	[R]	General function prediction only	Sugar efflux transporter for intercellular exchange	Bidirectional sugar transporter SWEET14 OS=Oryza sativa subsp. indica OX=39946 GN=SWEET14 PE=2 SV=1	U	Intracellular trafficking, secretion, and vesicular transport	sugar efflux transporter SWEET21 [Glycine max]
glyma.Wm82.gnm2.Glyma.12G003100	25	34	68	209	203	158	0.426448	0.785382	1.259988	3.650624	3.765706	2.453449	3.88E-10	1.34	up	--	--	Cellular Component: Golgi membrane (GO:0000139);; Biological Process: protein glycosylation (GO:0006486);; Cellular Component: integral component of membrane (GO:0016021);; Molecular Function: transferase activity, transferring glycosyl groups (GO:0016757);;	K20855|2.9e-226|gmx:100803654|K20855 beta-1,3-galactosyltransferase 1/2/3/4/5/7/8 [EC:2.4.1.-] | (RefSeq) probable beta-1,3-galactosyltransferase 8	--	[G]	Carbohydrate transport and metabolism	Galactosyltransferase	Probable beta-1,3-galactosyltransferase 8 OS=Arabidopsis thaliana OX=3702 GN=B3GALT8 PE=2 SV=1	G	Carbohydrate transport and metabolism	probable beta-1,3-galactosyltransferase 8 [Glycine max]
glyma.Wm82.gnm2.Glyma.03G184000	272	181	207	686	643	844	4.796103	4.165199	3.760452	11.699357	11.624916	12.713163	7.52E-35	1.34	up	[H]	Coenzyme transport and metabolism	Molecular Function: methionine adenosyltransferase activity (GO:0004478);; Molecular Function: ATP binding (GO:0005524);; Cellular Component: cytosol (GO:0005829);; Biological Process: S-adenosylmethionine biosynthetic process (GO:0006556);; Biological Process: one-carbon metabolic process (GO:0006730);; Molecular Function: metal ion binding (GO:0046872);;	K00789|6.5e-229|gmx:100794248|K00789 S-adenosylmethionine synthetase [EC:2.5.1.6] | (RefSeq) S-adenosylmethionine synthase 3	Cysteine and methionine metabolism (ko00270);; Biosynthesis of amino acids (ko01230)	[H]	Coenzyme transport and metabolism	S-adenosylmethionine synthetase, C-terminal domain	S-adenosylmethionine synthase 3 OS=Catharanthus roseus OX=4058 GN=SAMS3 PE=1 SV=1	H	Coenzyme transport and metabolism	S-adenosylmethionine synthase 3 [Glycine max]
glyma.Wm82.gnm2.Glyma.14G092000	5	6	0	49	52	44	0.104697	0.179926	0	1.072382	1.21811	0.856134	3.03E-08	1.33	up	--	--	--	--	--	--	--	Neprosin	--	S	Function unknown	hypothetical protein GLYMA_14G092000 [Glycine max]
glyma.Wm82.gnm2.Glyma.08G182900	41	21	32	124	137	132	0.688317	0.461309	0.553446	2.027198	2.380794	1.907977	1.02E-10	1.33	up	[GER]	Carbohydrate transport and metabolism;; Amino acid transport and metabolism;; General function prediction only	Cellular Component: plasma membrane (GO:0005886);; Cellular Component: integral component of membrane (GO:0016021);; Molecular Function: transmembrane transporter activity (GO:0022857);;	K17500|7.6e-47|nta:107765414|K17500 integrin-linked kinase-associated serine/threonine phosphatase 2C [EC:3.1.3.16] | (RefSeq) WAT1-related protein At3g18200-like	--	--	--	EamA-like transporter family	WAT1-related protein At1g68170 OS=Arabidopsis thaliana OX=3702 GN=At1g68170 PE=3 SV=1	S	Function unknown	WAT1-related protein At1g68170 [Glycine max]
glyma.Wm82.gnm2.Glyma.20G210400	395	352	461	1312	1091	1507	8.220142	9.545921	9.874583	26.358974	23.24246	26.758581	3.57E-45	1.33	up	--	--	Cellular Component: nucleus (GO:0005634);; Biological Process: regulation of transcription, DNA-templated (GO:0006355);; Biological Process: auxin-activated signaling pathway (GO:0009734);;	K14484|7.2e-128|gmx:100810762|K14484 auxin-responsive protein IAA | (RefSeq) auxin-responsive protein IAA14	Plant hormone signal transduction (ko04075)	--	--	AUX/IAA family	Auxin-responsive protein IAA14 OS=Arabidopsis thaliana OX=3702 GN=IAA14 PE=1 SV=2	K	Transcription	hypothetical protein GLYMA_20G210400 [Glycine max]
glyma.Wm82.gnm2.Glyma.16G071700	133	85	130	396	350	429	5.168946	4.234346	5.183344	15.159377	13.964222	14.201768	1.80E-22	1.33	up	--	--	--	K13944|1.3e-30|pxb:103957286|K13944 LOB domain-containing protein 16 | (RefSeq) LOB domain-containing protein 16	--	--	--	Lateral organ boundaries (LOB) domain	LOB domain-containing protein 25 OS=Arabidopsis thaliana OX=3702 GN=LBD25 PE=2 SV=3	S	Function unknown	hypothetical protein GLYMA_16G071700 [Glycine max]
glyma.Wm82.gnm2.Glyma.04G115600	65	52	77	221	237	243	4.321533	4.483321	5.267298	14.132656	16.063957	13.7693	3.11E-15	1.33	up	[D]	Cell cycle control, cell division, chromosome partitioning	Biological Process: mitochondrial fission (GO:0000266);; Cellular Component: mitochondrial outer membrane (GO:0005741);;	--	--	--	--	Mitochondrial fission ELM1	Mitochondrial fission protein ELM1 OS=Arabidopsis thaliana OX=3702 GN=ELM1 PE=1 SV=1	M	Cell wall/membrane/envelope biogenesis	hypothetical protein GLYMA_04G115600 [Glycine max]
glyma.Wm82.gnm2.Glyma.08G248000	30	11	15	79	114	94	0.575421	0.259231	0.286761	1.468221	2.260748	1.553729	9.88E-09	1.32	up	[H]	Coenzyme transport and metabolism	Molecular Function: O-methyltransferase activity (GO:0008171);; Molecular Function: S-adenosylmethionine-dependent methyltransferase activity (GO:0008757);; Biological Process: aromatic compound biosynthetic process (GO:0019438);; Biological Process: methylation (GO:0032259);; Molecular Function: protein dimerization activity (GO:0046983);;	K13262|7.8e-205|gmx:100779638|K13262 isoflavone-7-O-methyltransferase [EC:2.1.1.150] | (RefSeq) isoflavone 7-O-methyltransferase	Isoflavonoid biosynthesis (ko00943)	[R]	General function prediction only	O-methyltransferase domain	Isoflavone 7-O-methyltransferase OS=Glycyrrhiza echinata OX=46348 GN=D7OMT PE=1 SV=1	S	Function unknown	isoflavone 7-O-methyltransferase [Glycine max]
glyma.Wm82.gnm2.Glyma.11G013100	4	17	10	65	71	85	0.057144	0.351728	0.152178	0.998629	1.155634	1.157816	4.60E-08	1.31	up	--	--	Molecular Function: aspartic-type endopeptidase activity (GO:0004190);; Cellular Component: extracellular region (GO:0005576);; Biological Process: proteolysis (GO:0006508);; Biological Process: protein catabolic process (GO:0030163);;	K01381|5.6e-80|dzi:111289306|K01381 saccharopepsin [EC:3.4.23.25] | (RefSeq) probable aspartic protease At2g35615	--	[O]	Posttranslational modification, protein turnover, chaperones	Xylanase inhibitor N-terminal	Aspartic proteinase CDR1 OS=Arabidopsis thaliana OX=3702 GN=CDR1 PE=1 SV=1	O	Posttranslational modification, protein turnover, chaperones	aspartic proteinase CDR1 [Glycine max]
Glycine_max_newGene_3964	12	10	9	71	61	61	0.216422	0.225287	0.170215	1.26346	1.147459	0.959052	4.10E-08	1.31	up	--	--	--	--	--	--	--	--	--	--	--	hypothetical protein D0Y65_033782 [Glycine soja]
glyma.Wm82.gnm2.Glyma.17G087900	113	95	95	356	291	388	1.177454	1.264378	0.991029	3.610918	3.483321	3.40767	3.83E-19	1.31	up	--	--	Biological Process: regulation of response to biotic stimulus (GO:0002831);; Biological Process: positive regulation of response to biotic stimulus (GO:0002833);; Molecular Function: molecular_function (GO:0003674);; Molecular Function: nucleic acid binding (GO:0003676);; Molecular Function: DNA binding (GO:0003677);; Molecular Function: RNA binding (GO:0003723);; Molecular Function: catalytic ac…	--	--	[D]	Cell cycle control, cell division, chromosome partitioning	Morc6 ribosomal protein S5 domain 2-like	Protein MICRORCHIDIA 6 OS=Arabidopsis thaliana OX=3702 GN=MORC6 PE=1 SV=1	D	Cell cycle control, cell division, chromosome partitioning	hypothetical protein GLYMA_17G087900 [Glycine max]
glyma.Wm82.gnm2.Glyma.13G217500	62	48	65	206	244	193	0.761243	0.768156	0.869257	2.545722	3.166232	2.060906	5.83E-13	1.31	up	[M]	Cell wall/membrane/envelope biogenesis	Cellular Component: integral component of plasma membrane (GO:0005887);; Molecular Function: phospho-N-acetylmuramoyl-pentapeptide-transferase activity (GO:0008963);; Molecular Function: phosphotransferase activity, for other substituted phosphate groups (GO:0016780);; Biological Process: cell wall macromolecule biosynthetic process (GO:0044038);; Biological Process: cell wall organization (GO:00…	K01000|9.3e-306|gmx:100782986|K01000 phospho-N-acetylmuramoyl-pentapeptide-transferase [EC:2.7.8.13] | (RefSeq) phospho-N-acetylmuramoyl-pentapeptide- transferase homolog	--	--	--	Glycosyl transferase family 4	Phospho-N-acetylmuramoyl-pentapeptide-transferase homolog OS=Arabidopsis thaliana OX=3702 GN=TRANS11 PE=2 SV=3	M	Cell wall/membrane/envelope biogenesis	hypothetical protein GLYMA_13G217500 [Glycine max]
glyma.Wm82.gnm2.Glyma.16G211400	68	49	72	207	224	241	0.363181	0.342747	0.394404	1.066093	1.2666	1.094958	1.02E-14	1.3	up	[R]	General function prediction only	Biological Process: signal transduction (GO:0007165);; Molecular Function: ADP binding (GO:0043531);;	K00695|3.7e-273|mtr:MTR_6g478030|K00695 sucrose synthase [EC:2.4.1.13] | (RefSeq) sucrose synthase	Starch and sucrose metabolism (ko00500)	--	--	TIR domain	TMV resistance protein N OS=Nicotiana glutinosa OX=35889 GN=N PE=1 SV=1	--	--	hypothetical protein GLYMA_16G211400 [Glycine max]
glyma.Wm82.gnm2.Glyma.06G288200	5	9	0	48	54	57	0.210983	0.54466	0	2.330052	2.76714	2.432262	6.81E-08	1.3	up	--	--	Cellular Component: cytoplasm (GO:0005737);;	--	--	[S]	Function unknown	Eukaryotic protein of unknown function (DUF842)	--	S	Function unknown	hypothetical protein GLYMA_06G288200 [Glycine max]
Glycine_max_newGene_3208	117	94	87	308	402	326	0.822137	0.765789	0.443822	1.538768	2.544493	1.527594	5.98E-16	1.3	up	--	--	Molecular Function: GTPase activator activity (GO:0005096);; Cellular Component: cytoplasm (GO:0005737);; Cellular Component: plasma membrane (GO:0005886);; Cellular Component: integral component of membrane (GO:0016021);; Biological Process: vesicle-mediated transport (GO:0016192);; Molecular Function: Rab GTPase binding (GO:0017137);; Biological Process: regulation of exocytosis (GO:0017157);; …	K08518|4.9e-63|gmx:100777534|K08518 syntaxin-binding protein 5 | (RefSeq) uncharacterized protein LOC100777534 isoform X1	--	[U]	Intracellular trafficking, secretion, and vesicular transport	--	--	U	Intracellular trafficking, secretion, and vesicular transport	uncharacterized protein LOC102662071 isoform X2 [Glycine max]
Glycine_max_newGene_1014	11	7	4	51	49	68	0.109064	0.091161	0.034234	0.511406	0.518378	0.598727	7.39E-08	1.3	up	--	--	--	--	--	--	--	--	--	H	Coenzyme transport and metabolism	Anaphase-promoting complex subunit 10 [Glycine soja]
glyma.Wm82.gnm2.Glyma.06G209500	6	8	12	58	53	67	0.10322	0.162523	0.203414	0.969164	0.942821	0.992659	7.09E-08	1.3	up	--	--	Molecular Function: aspartic-type endopeptidase activity (GO:0004190);; Cellular Component: extracellular region (GO:0005576);; Biological Process: proteolysis (GO:0006508);; Biological Process: protein catabolic process (GO:0030163);;	K22683|2.6e-52|jcu:105650660|K22683 aspartyl protease family protein [EC:3.4.23.-] | (RefSeq) protein ASPARTIC PROTEASE IN GUARD CELL 1	--	[O]	Posttranslational modification, protein turnover, chaperones	Xylanase inhibitor N-terminal	Aspartic proteinase nepenthesin-1 OS=Nepenthes gracilis OX=150966 GN=nep1 PE=1 SV=1	O	Posttranslational modification, protein turnover, chaperones	protein ASPARTIC PROTEASE IN GUARD CELL 1 [Glycine max]
glyma.Wm82.gnm2.Glyma.02G307500	320	266	400	973	995	1132	12.330818	13.388856	15.902133	36.253429	39.313118	37.265572	1.19E-39	1.29	up	--	--	--	--	--	--	--	--	--	--	--	putative ribonuclease E/G family protein [Glycine max]
glyma.Wm82.gnm2.Glyma.08G195000	57	46	45	180	172	193	1.492741	1.543503	1.205128	4.550798	4.620058	4.31929	1.21E-12	1.29	up	[E]	Amino acid transport and metabolism	Molecular Function: phosphatase activity (GO:0016791);; Molecular Function: metal ion binding (GO:0046872);;	K13248|7.9e-154|gmx:100785897|K13248 pyridoxal phosphate phosphatase PHOSPHO2 [EC:3.1.3.74] | (RefSeq) inorganic pyrophosphatase 2	Vitamin B6 metabolism (ko00750)	[R]	General function prediction only	Putative Phosphatase	Inorganic pyrophosphatase 2 OS=Arabidopsis thaliana OX=3702 GN=At1g17710 PE=2 SV=1	S	Function unknown	inorganic pyrophosphatase 2 [Glycine max]
glyma.Wm82.gnm2.Glyma.04G156100	15	6	16	70	56	86	0.30123	0.143941	0.318414	1.374955	1.165975	1.494298	5.79E-08	1.29	up	--	--	Biological Process: response to hormone (GO:0009725);; Cellular Component: integral component of membrane (GO:0016021);; Molecular Function: signaling receptor activity (GO:0038023);;	K18789|1.3e-76|cic:CICLE_v10010628mg|K18789 xylogalacturonan beta-1,3-xylosyltransferase [EC:2.4.2.41] | (RefSeq) hypothetical protein	--	[RT]	General function prediction only;; Signal transduction mechanisms	Haemolysin-III related	Heptahelical transmembrane protein 2 OS=Arabidopsis thaliana OX=3702 GN=HHP2 PE=2 SV=1	T	Signal transduction mechanisms	heptahelical transmembrane protein 2 [Glycine max]
glyma.Wm82.gnm2.Glyma.10G229900	78	27	42	183	231	165	0.764884	0.348373	0.421194	1.740929	2.340061	1.386192	5.77E-10	1.29	up	--	--	Cellular Component: integral component of membrane (GO:0016021);; Molecular Function: transmembrane transporter activity (GO:0022857);;	--	--	[R]	General function prediction only	Major Facilitator Superfamily	SPX domain-containing membrane protein At4g22990 OS=Arabidopsis thaliana OX=3702 GN=At4g22990 PE=2 SV=2	P	Inorganic ion transport and metabolism	SPX domain-containing membrane protein At4g22990 [Glycine max]
glyma.Wm82.gnm2.Glyma.09G012100	13	12	9	58	72	70	0.498228	0.627725	0.363476	2.278487	3.047748	2.445117	6.58E-08	1.28	up	--	--	--	--	--	--	--	Fasciclin domain	--	S	Function unknown	uncharacterized protein LOC102660981 [Glycine max]
glyma.Wm82.gnm2.Glyma.18G082500	9	11	7	49	65	66	0.327805	0.559489	0.281538	1.842973	2.574655	2.178612	1.19E-07	1.28	up	--	--	Biological Process: mRNA splicing, via spliceosome (GO:0000398);; Molecular Function: RNA binding (GO:0003723);; Molecular Function: mRNA binding (GO:0003729);; Cellular Component: nucleus (GO:0005634);; Cellular Component: spliceosomal complex (GO:0005681);; Cellular Component: catalytic step 2 spliceosome (GO:0071013);;	K12874|5.9e-20|gmx:100778665|K12874 intron-binding protein aquarius | (RefSeq) RNA helicase aquarius	Spliceosome (ko03040)	[L]	Replication, recombination and repair	--	--	Z	Cytoskeleton	hypothetical protein GLYMA_18G082500 [Glycine max]
glyma.Wm82.gnm2.Glyma.17G218600	27	14	8	85	71	103	0.770566	0.526394	0.212475	2.348707	2.073941	2.521651	5.51E-08	1.28	up	--	--	Molecular Function: GTPase activity (GO:0003924);; Molecular Function: structural constituent of cytoskeleton (GO:0005200);; Molecular Function: GTP binding (GO:0005525);; Cellular Component: cytoplasm (GO:0005737);; Cellular Component: microtubule (GO:0005874);; Biological Process: microtubule-based process (GO:0007017);;	K07374|1.7e-83|gmx:732582|K07374 tubulin alpha | (RefSeq) tubulin A	Phagosome (ko04145)	[Z]	Cytoskeleton	Tubulin C-terminal domain	Tubulin alpha-3 chain OS=Arabidopsis thaliana OX=3702 GN=TUBA3 PE=1 SV=2	Z	Cytoskeleton	hypothetical protein GLYMA_17G218600 [Glycine max]
glyma.Wm82.gnm2.Glyma.15G093700	64	62	62	186	231	249	1.102399	1.385534	1.099098	3.099974	4.082476	3.670552	3.53E-13	1.27	up	--	--	Molecular Function: hydrolase activity, hydrolyzing O-glycosyl compounds (GO:0004553);; Biological Process: carbohydrate metabolic process (GO:0005975);; Cellular Component: anchored component of plasma membrane (GO:0046658);;	K19891|3.4e-63|smo:SELMODRAFT_443280|K19891 glucan endo-1,3-beta-glucosidase 1/2/3 [EC:3.2.1.39] | (RefSeq) hypothetical protein	Starch and sucrose metabolism (ko00500)	--	--	Glycosyl hydrolases family 17	Glucan endo-1,3-beta-glucosidase 11 OS=Arabidopsis thaliana OX=3702 GN=At1g32860 PE=2 SV=1	G	Carbohydrate transport and metabolism	glucan endo-1,3-beta-glucosidase 14 [Glycine max]
glyma.Wm82.gnm2.Glyma.18G254600	14	16	18	88	82	71	0.103189	0.15977	0.14057	0.664271	0.659841	0.472256	5.28E-08	1.27	up	[M]	Cell wall/membrane/envelope biogenesis	Molecular Function: protein kinase activity (GO:0004672);; Molecular Function: ATP binding (GO:0005524);; Cellular Component: plasma membrane (GO:0005886);; Biological Process: hormone-mediated signaling pathway (GO:0009755);; Cellular Component: integral component of membrane (GO:0016021);;	K13415|5.4e-98|han:110929858|K13415 protein brassinosteroid insensitive 1 [EC:2.7.10.1 2.7.11.1] | (RefSeq) systemin receptor SR160-like	Plant hormone signal transduction (ko04075)	--	--	Leucine rich repeat	MDIS1-interacting receptor like kinase 2 OS=Arabidopsis thaliana OX=3702 GN=MIK2 PE=1 SV=3	T	Signal transduction mechanisms	probable leucine-rich repeat receptor-like protein kinase At1g35710 isoform X1 [Glycine max]
glyma.Wm82.gnm2.Glyma.09G014100	41	49	38	154	140	200	1.564522	2.471897	1.486436	5.768942	5.56431	6.616379	1.39E-10	1.26	up	--	--	Cellular Component: nucleus (GO:0005634);; Molecular Function: sequence-specific DNA binding (GO:0043565);; Biological Process: positive regulation of transcription, DNA-templated (GO:0045893);; Molecular Function: protein heterodimerization activity (GO:0046982);;	K08065|1.5e-71|gmx:100305641|K08065 nuclear transcription Y subunit beta | (RefSeq) H4 superfamily	--	[K]	Transcription	Histone-like transcription factor (CBF/NF-Y) and archaeal histone	Nuclear transcription factor Y subunit B-3 OS=Arabidopsis thaliana OX=3702 GN=NFYB3 PE=1 SV=1	K	Transcription	H4 superfamily [Glycine max]
glyma.Wm82.gnm2.Glyma.02G028000	7228	5361	6664	18423	17395	21065	140.060638	135.374313	132.884262	344.239594	344.75705	347.909363	0	1.26	up	--	--	Molecular Function: metalloendopeptidase activity (GO:0004222);; Molecular Function: zinc ion binding (GO:0008270);; Cellular Component: integral component of membrane (GO:0016021);; Biological Process: extracellular matrix organization (GO:0030198);; Biological Process: collagen catabolic process (GO:0030574);; Cellular Component: extracellular matrix (GO:0031012);;	K07761|4.0e-31|ath:AT1G59970|K07761 metalloendoproteinase 5-MMP [EC:3.4.24.-] | (RefSeq) Matrixin family protein	--	[OW]	Posttranslational modification, protein turnover, chaperones;; Extracellular structures	Matrixin	Metalloendoproteinase 5-MMP OS=Arabidopsis thaliana OX=3702 GN=5MMP PE=1 SV=1	O	Posttranslational modification, protein turnover, chaperones	metalloendoproteinase 5-MMP-like [Glycine soja]
glyma.Wm82.gnm2.Glyma.01G178800	168	107	137	381	407	537	2.98329	2.474527	2.485818	6.551109	7.422251	8.17262	5.33E-21	1.26	up	--	--	Cellular Component: integral component of membrane (GO:0016021);;	K23678|4.9e-224|gmx:100815310|K23678 solute carrier family 66 (lysosomal lysine-arginine transporter), member 1 | (RefSeq) probable vacuolar amino acid transporter YPQ1 isoform X2	--	[S]	Function unknown	PQ loop repeat	--	S	Function unknown	probable vacuolar amino acid transporter YPQ1 isoform X1 [Glycine max]
glyma.Wm82.gnm2.Glyma.01G029300	188	125	163	471	453	576	4.893494	4.234032	4.378785	11.895726	12.127397	12.821685	1.60E-25	1.26	up	--	--	Cellular Component: nucleus (GO:0005634);; Biological Process: polarity specification of adaxial/abaxial axis (GO:0009944);; Biological Process: cell fate commitment (GO:0045165);; Biological Process: plant ovule development (GO:0048481);;	--	--	--	--	YABBY protein	Axial regulator YABBY 4 OS=Arabidopsis thaliana OX=3702 GN=YAB4 PE=1 SV=2	S	Function unknown	hypothetical protein GLYMA_01G029300 [Glycine max]
glyma.Wm82.gnm2.Glyma.18G140400	123	96	93	330	316	373	3.889555	3.969131	3.03991	10.116895	10.296949	10.122245	2.10E-18	1.26	up	--	--	Biological Process: multicellular organism development (GO:0007275);;	--	--	--	--	YABBY protein	Axial regulator YABBY 4 OS=Arabidopsis thaliana OX=3702 GN=YAB4 PE=1 SV=2	S	Function unknown	axial regulator YABBY 4 [Glycine max]
glyma.Wm82.gnm2.Glyma.13G081000	11	2	7	54	42	60	0.190165	0.033753	0.118527	0.909065	0.759451	0.896128	2.27E-07	1.26	up	--	--	Cellular Component: plasma membrane (GO:0005886);; Cellular Component: integral component of membrane (GO:0016021);; Molecular Function: transmembrane transporter activity (GO:0022857);;	K17500|4.7e-54|nto:104085001|K17500 integrin-linked kinase-associated serine/threonine phosphatase 2C [EC:3.1.3.16] | (RefSeq) WAT1-related protein At3g18200 isoform X1	--	--	--	EamA-like transporter family	WAT1-related protein At4g08300 OS=Arabidopsis thaliana OX=3702 GN=At4g08300 PE=2 SV=1	S	Function unknown	WAT1-related protein At1g44800 [Glycine max]
glyma.Wm82.gnm2.Glyma.08G056400	316	227	340	763	928	1017	6.637717	6.311352	7.40649	15.531393	20.131439	18.239536	2.62E-32	1.25	up	[T]	Signal transduction mechanisms	Molecular Function: acid phosphatase activity (GO:0003993);; Molecular Function: ferrous iron binding (GO:0008198);; Molecular Function: ferric iron binding (GO:0008199);;	K14379|2.0e-191|gmx:100793835|K14379 tartrate-resistant acid phosphatase type 5 [EC:3.1.3.2] | (RefSeq) purple acid phosphatase 17 isoform X1	Riboflavin metabolism (ko00740)	[O]	Posttranslational modification, protein turnover, chaperones	Calcineurin-like phosphoesterase	Purple acid phosphatase 17 OS=Arabidopsis thaliana OX=3702 GN=PAP17 PE=2 SV=1	O	Posttranslational modification, protein turnover, chaperones	purple acid phosphatase 17 isoform X1 [Glycine max]
glyma.Wm82.gnm2.Glyma.10G021300	89	69	89	273	223	327	6.03204	6.036827	6.156215	17.818678	15.450316	18.892641	4.60E-15	1.25	up	--	--	Cellular Component: nucleus (GO:0005634);; Cellular Component: cytoplasm (GO:0005737);; Molecular Function: electron carrier activity (GO:0009055);; Molecular Function: protein disulfide oxidoreductase activity (GO:0015035);;	K03676|1.3e-51|gmx:100527558|K03676 glutaredoxin 3 | (RefSeq) uncharacterized protein LOC100527558	--	[O]	Posttranslational modification, protein turnover, chaperones	Glutaredoxin	Monothiol glutaredoxin-S9 OS=Arabidopsis thaliana OX=3702 GN=GRXS9 PE=1 SV=1	O	Posttranslational modification, protein turnover, chaperones	uncharacterized protein LOC100527558 [Glycine max]
glyma.Wm82.gnm2.Glyma.15G118000	46	32	42	123	171	154	0.545111	0.493482	0.510436	1.423153	2.107764	1.57999	5.45E-10	1.24	up	--	--	Biological Process: cytoskeleton organization (GO:0007010);; Molecular Function: microtubule binding (GO:0008017);;	--	--	--	--	Microtubule-associated protein 70	Microtubule-associated protein 70-5 OS=Arabidopsis thaliana OX=3702 GN=MAP70.5 PE=1 SV=1	S	Function unknown	microtubule-associated protein 70-5 [Glycine max]
glyma.Wm82.gnm2.Glyma.07G265500	551	402	596	1486	1343	1793	29.062168	27.647377	32.336445	75.632736	72.492111	80.677483	7.69E-51	1.24	up	--	--	--	--	--	--	--	--	--	--	--	major latex allergen Hev b 5 [Glycine max]
glyma.Wm82.gnm2.Glyma.10G240500	21	7	15	97	65	65	0.6604	0.262533	0.475098	3.000348	2.136075	1.756839	2.29E-07	1.24	up	--	--	Molecular Function: transcription regulatory region sequence-specific DNA binding (GO:0000976);; Molecular Function: RNA polymerase II regulatory region sequence-specific DNA binding (GO:0000977);; Molecular Function: RNA polymerase II transcription factor activity, sequence-specific DNA binding (GO:0000981);; Cellular Component: nucleus (GO:0005634);; Molecular Function: transcription factor bin…	K09264|2.3e-34|egu:105058117|K09264 MADS-box transcription factor, plant | (RefSeq) truncated transcription factor CAULIFLOWER A	--	[K]	Transcription	SRF-type transcription factor (DNA-binding and dimerisation domain)	MADS-box protein AGL42 OS=Arabidopsis thaliana OX=3702 GN=AGL42 PE=1 SV=1	K	Transcription	MADS-box protein AGL42 isoform A, partial [Glycine soja]
glyma.Wm82.gnm2.Glyma.10G247200	136	113	131	401	344	454	7.418921	8.030728	7.385768	21.216242	19.291397	21.221483	2.45E-20	1.24	up	--	--	--	--	--	--	--	Protein of unknown function (DUF1677)	--	S	Function unknown	uncharacterized protein LOC100500253 [Glycine max]
glyma.Wm82.gnm2.Glyma.19G063600	348	290	387	1010	925	1130	14.083417	15.365983	16.031562	39.541355	38.325007	38.992383	4.60E-42	1.23	up	--	--	--	K13944|2.9e-30|gra:105792299|K13944 LOB domain-containing protein 16 | (RefSeq) LOB domain-containing protein 16	--	--	--	Lateral organ boundaries (LOB) domain	LOB domain-containing protein 25 OS=Arabidopsis thaliana OX=3702 GN=LBD25 PE=2 SV=3	S	Function unknown	LOB domain-containing protein 25 isoform X1 [Glycine max]
glyma.Wm82.gnm2.Glyma.01G018100	45	39	40	152	150	149	1.410139	1.59261	1.30601	4.685062	4.901623	4.059309	2.37E-10	1.23	up	--	--	--	--	--	--	--	--	--	--	--	hypothetical protein GLYMA_01G018100 [Glycine max]
glyma.Wm82.gnm2.Glyma.17G140300	14	11	16	55	83	75	0.718736	0.692619	0.823347	2.734052	4.406548	3.321252	2.19E-07	1.23	up	--	--	--	K11855|1.5e-15|bvg:104906049|K11855 ubiquitin carboxyl-terminal hydrolase 36/42 [EC:3.4.19.12] | (RefSeq) ubiquitin carboxyl-terminal hydrolase 36	--	--	--	Hydrophobic seed protein	14 kDa proline-rich protein DC2.15 OS=Daucus carota OX=4039 PE=2 SV=1	S	Function unknown	alpha-amylase inhibitor/lipid transfer/seed storage family protein precursor [Glycine max]
glyma.Wm82.gnm2.Glyma.15G008400	65	38	64	202	183	188	0.957358	0.727773	0.975824	2.889283	2.774764	2.383772	1.38E-11	1.23	up	--	--	Molecular Function: phospholipase D activity (GO:0004630);; Cellular Component: plasma membrane (GO:0005886);; Biological Process: phospholipid catabolic process (GO:0009395);;	K01115|2.4e-169|gmx:100784434|K01115 phospholipase D1/2 [EC:3.1.4.4] | (RefSeq) phospholipase D alpha 1	Glycerophospholipid metabolism (ko00564);; Ether lipid metabolism (ko00565);; Endocytosis (ko04144)	[I]	Lipid transport and metabolism	Phospholipase D C terminal	Phospholipase D alpha 1 OS=Ricinus communis OX=3988 GN=PLD1 PE=1 SV=1	I	Lipid transport and metabolism	hypothetical protein GLYMA_15G008400 [Glycine max]
glyma.Wm82.gnm2.Glyma.18G123100	5	14	7	45	62	78	0.300775	1.315363	0.488225	3.129166	4.604681	4.847882	5.05E-07	1.22	up	--	--	Molecular Function: protein dimerization activity (GO:0046983);;	--	--	--	--	Helix-loop-helix DNA-binding domain	Transcription factor PRE6 OS=Arabidopsis thaliana OX=3702 GN=PRE6 PE=1 SV=1	K	Transcription	transcription factor PRE6 [Glycine max]
glyma.Wm82.gnm2.Glyma.01G162500	20	22	16	93	71	100	0.773945	1.119139	0.620814	3.576057	2.871699	3.394145	9.42E-08	1.22	up	--	--	--	--	--	--	--	--	--	--	--	uncharacterized protein LOC100527729 [Glycine max]
glyma.Wm82.gnm2.Glyma.09G073200	28	7	24	81	95	93	0.206879	0.05875	0.177628	0.579484	0.717566	0.585076	1.56E-07	1.22	up	[T]	Signal transduction mechanisms	Molecular Function: peroxidase activity (GO:0004601);; Molecular Function: calcium ion binding (GO:0005509);; Cellular Component: plasma membrane (GO:0005886);; Cellular Component: integral component of membrane (GO:0016021);; Molecular Function: NAD(P)H oxidase activity (GO:0016174);; Biological Process: oxidation-reduction process (GO:0055114);;	K13447|0.0e+00|gmx:100805697|K13447 respiratory burst oxidase [EC:1.6.3.- 1.11.1.-] | (RefSeq) respiratory burst oxidase homolog protein E	MAPK signaling pathway - plant (ko04016);; Plant-pathogen interaction (ko04626)	[PQ]	Inorganic ion transport and metabolism;; Secondary metabolites biosynthesis, transport and catabolism	Ferric reductase NAD binding domain	Respiratory burst oxidase homolog protein E OS=Arabidopsis thaliana OX=3702 GN=RBOHE PE=2 SV=2	--	--	respiratory burst oxidase homolog protein E [Glycine max]
glyma.Wm82.gnm2.Glyma.19G081200	166	118	141	443	421	441	1.192125	1.102456	1.042871	3.066342	3.092243	2.698501	2.54E-21	1.22	up	[M]	Cell wall/membrane/envelope biogenesis	Molecular Function: protein kinase activity (GO:0004672);; Molecular Function: ATP binding (GO:0005524);; Cellular Component: plasma membrane (GO:0005886);; Biological Process: hormone-mediated signaling pathway (GO:0009755);; Cellular Component: integral component of membrane (GO:0016021);;	K13415|1.1e-80|han:110929858|K13415 protein brassinosteroid insensitive 1 [EC:2.7.10.1 2.7.11.1] | (RefSeq) systemin receptor SR160-like	Plant hormone signal transduction (ko04075)	--	--	Protein kinase domain	MDIS1-interacting receptor like kinase 2 OS=Arabidopsis thaliana OX=3702 GN=MIK2 PE=1 SV=3	T	Signal transduction mechanisms	MDIS1-interacting receptor like kinase 2 [Glycine max]
glyma.Wm82.gnm2.Glyma.15G049200	12	22	25	120	84	81	0.318648	0.765788	0.684743	3.181904	2.366847	1.891444	1.85E-07	1.22	up	--	--	Cellular Component: plasma membrane (GO:0005886);; Biological Process: carbohydrate transport (GO:0008643);; Cellular Component: integral component of membrane (GO:0016021);; Molecular Function: sugar transmembrane transporter activity (GO:0051119);;	K15382|2.4e-136|gmx:100810290|K15382 solute carrier family 50 (sugar transporter) | (RefSeq) GMSWEET39; sugar efflux transporter GmSWEET39	--	[R]	General function prediction only	Sugar efflux transporter for intercellular exchange	Bidirectional sugar transporter SWEET15 OS=Vitis vinifera OX=29760 GN=SWEET15 PE=3 SV=1	U	Intracellular trafficking, secretion, and vesicular transport	sugar efflux transporter SWEET39 [Glycine max]
glyma.Wm82.gnm2.Glyma.04G113900	14	8	23	95	87	56	1.15257	0.837232	1.920407	7.518512	7.27274	3.928957	3.99E-07	1.22	up	--	--	Cellular Component: integral component of membrane (GO:0016021);;	--	--	--	--	--	--	--	--	hypothetical protein GLYMA_04G113900 [Glycine max]
glyma.Wm82.gnm2.Glyma.03G208100	11	6	8	54	43	63	0.221043	0.142363	0.159275	1.103828	0.939037	1.142873	5.89E-07	1.22	up	--	--	Molecular Function: peroxidase activity (GO:0004601);; Cellular Component: extracellular region (GO:0005576);; Biological Process: response to oxidative stress (GO:0006979);; Molecular Function: heme binding (GO:0020037);; Biological Process: hydrogen peroxide catabolic process (GO:0042744);; Molecular Function: metal ion binding (GO:0046872);;	K00430|9.9e-183|gmx:100812153|K00430 peroxidase [EC:1.11.1.7] | (RefSeq) peroxidase 3	Phenylpropanoid biosynthesis (ko00940)	--	--	Peroxidase	Peroxidase 39 OS=Arabidopsis thaliana OX=3702 GN=PER39 PE=1 SV=1	Q	Secondary metabolites biosynthesis, transport and catabolism	uncharacterized protein LOC114405310 [Glycine soja]
glyma.Wm82.gnm2.Glyma.05G039700	7	12	5	39	91	57	0.124911	0.258696	0.091529	0.667318	1.651022	0.86079	6.60E-07	1.21	up	--	--	Molecular Function: ATP binding (GO:0005524);; Cellular Component: integral component of membrane (GO:0016021);; Molecular Function: hydrolase activity (GO:0016787);;	K14641|6.2e-14|smo:SELMODRAFT_233281|K14641 apyrase [EC:3.6.1.5] | (RefSeq) APY-1; hypothetical protein	Purine metabolism (ko00230);; Pyrimidine metabolism (ko00240)	[F]	Nucleotide transport and metabolism	GDA1/CD39 (nucleoside phosphatase) family	Probable apyrase 7 OS=Arabidopsis thaliana OX=3702 GN=APY7 PE=2 SV=1	F	Nucleotide transport and metabolism	LOW QUALITY PROTEIN: hypothetical protein GLYMA_05G039700 [Glycine max]
glyma.Wm82.gnm2.Glyma.20G154800	12	10	28	119	71	72	0.136508	0.155904	0.342883	1.379896	0.873425	0.73364	4.17E-07	1.21	up	[IR]	Lipid transport and metabolism;; General function prediction only	Molecular Function: oxidoreductase activity, acting on CH-OH group of donors (GO:0016614);; Molecular Function: flavin adenine dinucleotide binding (GO:0050660);;	K00108|1.5e-287|cam:101513152|K00108 choline dehydrogenase [EC:1.1.99.1] | (RefSeq) protein HOTHEAD-like	Glycine, serine and threonine metabolism (ko00260)	[R]	General function prediction only	GMC oxidoreductase	Protein HOTHEAD OS=Arabidopsis thaliana OX=3702 GN=HTH PE=1 SV=1	E	Amino acid transport and metabolism	protein HOTHEAD [Glycine max]
glyma.Wm82.gnm2.Glyma.15G182000	43	36	42	146	122	169	0.311016	0.337816	0.319292	1.108436	0.968739	1.134402	6.54E-10	1.21	up	[T]	Signal transduction mechanisms	Molecular Function: peroxidase activity (GO:0004601);; Molecular Function: calcium ion binding (GO:0005509);; Cellular Component: plasma membrane (GO:0005886);; Cellular Component: integral component of membrane (GO:0016021);; Molecular Function: NAD(P)H oxidase activity (GO:0016174);; Biological Process: oxidation-reduction process (GO:0055114);;	K13447|0.0e+00|gmx:100796455|K13447 respiratory burst oxidase [EC:1.6.3.- 1.11.1.-] | (RefSeq) respiratory burst oxidase homolog protein E isoform X1	MAPK signaling pathway - plant (ko04016);; Plant-pathogen interaction (ko04626)	[PQ]	Inorganic ion transport and metabolism;; Secondary metabolites biosynthesis, transport and catabolism	Ferric reductase NAD binding domain	Respiratory burst oxidase homolog protein E OS=Arabidopsis thaliana OX=3702 GN=RBOHE PE=2 SV=2	--	--	hypothetical protein GLYMA_15G182000 [Glycine max]
glyma.Wm82.gnm2.Glyma.03G122200	50	27	25	145	116	130	0.876085	0.615431	0.441227	2.442041	2.073484	1.942169	1.12E-08	1.21	up	--	--	Cellular Component: plasma membrane (GO:0005886);; Cellular Component: integral component of membrane (GO:0016021);; Molecular Function: transmembrane transporter activity (GO:0022857);;	K17500|2.5e-58|nto:104085001|K17500 integrin-linked kinase-associated serine/threonine phosphatase 2C [EC:3.1.3.16] | (RefSeq) WAT1-related protein At3g18200 isoform X1	--	--	--	EamA-like transporter family	WAT1-related protein At5g07050 OS=Arabidopsis thaliana OX=3702 GN=At5g07050 PE=2 SV=1	S	Function unknown	auxin-induced protein 5NG4-like [Glycine max]
glyma.Wm82.gnm2.Glyma.05G057500	122	66	137	299	352	378	6.112349	4.332039	7.095338	14.535389	18.13409	16.261866	1.23E-14	1.21	up	--	--	--	K11855|4.9e-14|bvg:104906049|K11855 ubiquitin carboxyl-terminal hydrolase 36/42 [EC:3.4.19.12] | (RefSeq) ubiquitin carboxyl-terminal hydrolase 36	--	--	--	Hydrophobic seed protein	14 kDa proline-rich protein DC2.15 OS=Daucus carota OX=4039 PE=2 SV=1	S	Function unknown	extensin-like protein precursor [Glycine max]
glyma.Wm82.gnm2.Glyma.08G209800	26	18	20	80	111	85	0.686267	0.629979	0.547573	2.056644	3.04702	1.942295	1.20E-07	1.21	up	[R]	General function prediction only	Molecular Function: hydrolase activity (GO:0016787);;	K06130|2.0e-149|gmx:100782153|K06130 lysophospholipase II [EC:3.1.1.5] | (RefSeq) acyl-protein thioesterase 2 isoform X2	Glycerophospholipid metabolism (ko00564)	[I]	Lipid transport and metabolism	Phospholipase/Carboxylesterase	Probable carboxylesterase Os04g0669500 OS=Oryza sativa subsp. japonica OX=39947 GN=Os04g0669500 PE=3 SV=1	I	Lipid transport and metabolism	acyl-protein thioesterase 2 isoform X2 [Glycine max]
Glycine_max_newGene_1194	17	17	26	123	87	69	0.549183	0.644777	0.57895	2.782395	2.4794	2.53222	2.84E-07	1.2	up	--	--	Molecular Function: protein serine/threonine kinase activity (GO:0004674);; Molecular Function: ATP binding (GO:0005524);;	--	--	--	--	--	--	T	Signal transduction mechanisms	uncharacterized protein LOC113002348 [Glycine max]
glyma.Wm82.gnm2.Glyma.17G178300	131	92	168	433	415	370	2.677046	2.422732	3.553303	8.33436	8.535879	6.32379	3.36E-15	1.2	up	[Q]	Secondary metabolites biosynthesis, transport and catabolism	Molecular Function: metal ion binding (GO:0046872);; Molecular Function: dioxygenase activity (GO:0051213);; Molecular Function: C-20 gibberellin 2-beta-dioxygenase activity (GO:0052635);;	K04125|5.3e-190|gmx:106796618|K04125 gibberellin 2beta-dioxygenase [EC:1.14.11.13] | (RefSeq) gibberellin 2-beta-dioxygenase 8	Diterpenoid biosynthesis (ko00904)	[QR]	Secondary metabolites biosynthesis, transport and catabolism;; General function prediction only	2OG-Fe(II) oxygenase superfamily	Gibberellin 2-beta-dioxygenase 8 OS=Arabidopsis thaliana OX=3702 GN=GA2OX8 PE=1 SV=2	Q	Secondary metabolites biosynthesis, transport and catabolism	hypothetical protein GLYMA_17G178300 [Glycine max]
glyma.Wm82.gnm2.Glyma.20G247400	58	66	64	194	201	238	0.654302	0.971129	0.746034	2.140094	2.366077	2.32837	1.01E-11	1.2	up	[E]	Amino acid transport and metabolism	Cellular Component: integral component of membrane (GO:0016021);; Molecular Function: transmembrane transporter activity (GO:0022857);;	K14638|1.3e-252|lang:109337118|K14638 solute carrier family 15 (peptide/histidine transporter), member 3/4 | (RefSeq) protein NRT1/ PTR FAMILY 7.1-like	--	[E]	Amino acid transport and metabolism	POT family	Protein NRT1/ PTR FAMILY 7.1 OS=Arabidopsis thaliana OX=3702 GN=NPF7.1 PE=2 SV=1	E	Amino acid transport and metabolism	protein NRT1/ PTR FAMILY 7.1 isoform X1 [Glycine max]
glyma.Wm82.gnm2.Glyma.04G168100	11	9	5	60	45	56	0.869181	0.914279	0.36894	4.704033	3.768898	3.903453	9.19E-07	1.2	up	--	--	Molecular Function: nicotinate-nucleotide diphosphorylase (carboxylating) activity (GO:0004514);; Molecular Function: nicotinate phosphoribosyltransferase activity (GO:0004516);; Cellular Component: cytosol (GO:0005829);; Biological Process: NAD biosynthetic process (GO:0009435);; Biological Process: NAD salvage (GO:0034355);;	K00763|7.8e-31|gmx:100799223|K00763 nicotinate phosphoribosyltransferase [EC:6.3.4.21] | (RefSeq) nicotinate phosphoribosyltransferase 2	Nicotinate and nicotinamide metabolism (ko00760)	[H]	Coenzyme transport and metabolism	Nicotinate phosphoribosyltransferase C-terminal domain	Nicotinate phosphoribosyltransferase 2 OS=Arabidopsis thaliana OX=3702 GN=NAPRT2 PE=2 SV=1	H	Coenzyme transport and metabolism	hypothetical protein GLYMA_04G168100 [Glycine max]
glyma.Wm82.gnm2.Glyma.03G154700	18	33	24	93	106	122	0.150631	0.358267	0.202051	0.75647	0.91278	0.880005	1.13E-07	1.19	up	[I]	Lipid transport and metabolism	Molecular Function: magnesium ion binding (GO:0000287);; Cellular Component: chloroplast (GO:0009507);; Biological Process: gibberellin biosynthetic process (GO:0009686);; Molecular Function: terpene synthase activity (GO:0010333);; Biological Process: diterpenoid biosynthetic process (GO:0016102);;	K04120|0.0e+00|gmx:100808585|K04120 ent-copalyl diphosphate synthase [EC:5.5.1.13] | (RefSeq) GMTPS2; ent-copalyl diphosphate synthase, chloroplastic isoform X1	Diterpenoid biosynthesis (ko00904)	--	--	Terpene synthase, N-terminal domain	Ent-copalyl diphosphate synthase, chloroplastic OS=Pisum sativum OX=3888 PE=2 SV=1	S	Function unknown	ent-copalyl diphosphate synthase, chloroplastic isoform X2 [Glycine max]
Glycine_max_newGene_5527	34	46	31	117	164	148	0.240511	0.433666	0.229942	0.812521	1.214243	0.91224	2.07E-08	1.19	up	--	--	Molecular Function: RNA binding (GO:0003723);; Molecular Function: GTPase activator activity (GO:0005096);; Cellular Component: cytoplasm (GO:0005737);; Molecular Function: metal ion binding (GO:0046872);;	K16578|6.0e-66|nau:109222079|K16578 CLIP-associating protein 1/2 | (RefSeq) CLIP-associated protein-like	--	[R]	General function prediction only	zinc-binding in reverse transcriptase	--	S	Function unknown	ADP-ribosylation factor GTPase-activating protein AGD4 [Glycine soja]
glyma.Wm82.gnm2.Glyma.17G143600	40	31	47	194	109	140	1.380167	1.367335	1.664671	6.517535	3.879686	4.165288	1.75E-08	1.19	up	--	--	Molecular Function: transcription regulatory region sequence-specific DNA binding (GO:0000976);; Molecular Function: transcription factor activity, sequence-specific DNA binding (GO:0003700);; Cellular Component: nucleus (GO:0005634);; Biological Process: cell differentiation (GO:0030154);; Molecular Function: sequence-specific DNA binding (GO:0043565);;	K09422|2.5e-112|gmx:100811754|K09422 transcription factor MYB, plant | (RefSeq) transcription factor MYB114	--	[K]	Transcription	Myb-like DNA-binding domain	Transcription factor MYB1 OS=Crocosmia x crocosmiiflora OX=1053288 GN=MYB2 PE=2 SV=1	--	--	transcription factor MYB114 [Glycine max]
glyma.Wm82.gnm2.Glyma.10G063700	12	11	7	51	59	62	0.163216	0.19836	0.088042	0.690703	0.838117	0.741242	1.00E-06	1.19	up	[J]	Translation, ribosomal structure and biogenesis	Molecular Function: RNA binding (GO:0003723);; Molecular Function: mRNA 3'-UTR binding (GO:0003730);; Cellular Component: nucleus (GO:0005634);; Cellular Component: cytoplasm (GO:0005737);; Cellular Component: cytosol (GO:0005829);; Molecular Function: poly(A) binding (GO:0008143);; Molecular Function: poly(U) RNA binding (GO:0008266);; Cellular Component: ribonucleoprotein complex (GO:1990904);;	K13126|1.9e-281|gmx:100798828|K13126 polyadenylate-binding protein | (RefSeq) polyadenylate-binding protein 7 isoform X1	RNA transport (ko03013);; mRNA surveillance pathway (ko03015);; RNA degradation (ko03018)	[AJ]	RNA processing and modification;; Translation, ribosomal structure and biogenesis	RNA recognition motif. (a.k.a. RRM, RBD, or RNP domain)	Polyadenylate-binding protein 7 OS=Arabidopsis thaliana OX=3702 GN=PAB7 PE=2 SV=1	--	--	polyadenylate-binding protein 7 isoform X1 [Glycine max]
glyma.Wm82.gnm2.Glyma.17G149700	24	11	9	69	72	75	0.686986	0.407125	0.243279	1.93381	2.133027	1.849967	6.55E-07	1.19	up	--	--	--	--	--	--	--	Fasciclin domain	--	S	Function unknown	hypothetical protein GLYMA_17G149700 [Glycine max]
glyma.Wm82.gnm2.Glyma.04G250600	53	57	42	139	167	246	0.926411	1.281919	0.749857	2.33588	2.973557	3.658656	3.04E-09	1.19	up	--	--	Cellular Component: plasma membrane (GO:0005886);; Cellular Component: integral component of membrane (GO:0016021);; Molecular Function: transmembrane transporter activity (GO:0022857);;	K17500|3.3e-55|nto:104085001|K17500 integrin-linked kinase-associated serine/threonine phosphatase 2C [EC:3.1.3.16] | (RefSeq) WAT1-related protein At3g18200 isoform X1	--	--	--	EamA-like transporter family	WAT1-related protein At4g08300 OS=Arabidopsis thaliana OX=3702 GN=At4g08300 PE=2 SV=1	S	Function unknown	uncharacterized protein LOC100811114 [Glycine max]
glyma.Wm82.gnm2.Glyma.10G167800	26	13	23	87	97	78	0.35135	0.225706	0.31268	1.136509	1.355353	0.908781	2.47E-07	1.19	up	[P]	Inorganic ion transport and metabolism	Cellular Component: integral component of plasma membrane (GO:0005887);; Molecular Function: ammonium transmembrane transporter activity (GO:0008519);; Biological Process: ammonium transmembrane transport (GO:0072488);;	K03320|2.5e-281|gmx:100797209|K03320 ammonium transporter, Amt family | (RefSeq) GMAMT1.3; ammonium transporter AMT1.3	--	[P]	Inorganic ion transport and metabolism	Ammonium Transporter Family	Ammonium transporter 1 member 2 OS=Arabidopsis thaliana OX=3702 GN=AMT1-2 PE=1 SV=1	P	Inorganic ion transport and metabolism	ammonium transporter AMT1.3 [Glycine max]
glyma.Wm82.gnm2.Glyma.06G027000	38	8	23	87	92	119	1.055557	0.28002	0.644366	2.34855	2.64157	2.830753	3.55E-07	1.18	up	--	--	Cellular Component: nucleus (GO:0005634);; Biological Process: regulation of transcription, DNA-templated (GO:0006355);; Molecular Function: zinc ion binding (GO:0008270);; Biological Process: photomorphogenesis (GO:0009640);;	--	--	--	--	B-box zinc finger	B-box zinc finger protein 21 OS=Arabidopsis thaliana OX=3702 GN=BBX21 PE=1 SV=1	S	Function unknown	B-box zinc finger protein 21 [Glycine max]
glyma.Wm82.gnm2.Glyma.04G227000	17	27	26	104	119	81	0.392404	0.813582	0.599561	2.31993	2.808009	1.596127	2.99E-07	1.18	up	--	--	Biological Process: metal ion transport (GO:0030001);; Molecular Function: metal ion binding (GO:0046872);;	--	--	[P]	Inorganic ion transport and metabolism	Heavy-metal-associated domain	Heavy metal-associated isoprenylated plant protein 9 OS=Arabidopsis thaliana OX=3702 GN=HIPP09 PE=2 SV=1	P	Inorganic ion transport and metabolism	hypothetical protein GLYMA_04G227000 [Glycine max]
glyma.Wm82.gnm2.Glyma.09G229100	31	29	34	98	106	153	0.945399	1.162733	1.075947	2.881014	3.330456	4.146477	2.97E-08	1.18	up	[R]	General function prediction only	Cellular Component: nucleus (GO:0005634);; Cellular Component: cytosol (GO:0005829);; Biological Process: cytokinin biosynthetic process (GO:0009691);; Molecular Function: hydrolase activity, hydrolyzing N-glycosyl compounds (GO:0016799);;	K22522|2.3e-125|gmx:100811032|K22522 cytokinin riboside 5'-monophosphate phosphoribohydrolase [EC:3.2.2.-] | (RefSeq) cytokinin riboside 5'-monophosphate phosphoribohydrolase LOG1 isoform X1	--	--	--	Possible lysine decarboxylase	Cytokinin riboside 5'-monophosphate phosphoribohydrolase LOG1 OS=Arabidopsis thaliana OX=3702 GN=LOG1 PE=1 SV=1	G	Carbohydrate transport and metabolism	cytokinin riboside 5'-monophosphate phosphoribohydrolase LOG1 isoform X1 [Glycine max]
glyma.Wm82.gnm2.Glyma.20G141200	202	182	195	587	569	553	3.805509	4.467915	3.779415	10.652938	10.969867	8.873176	3.96E-22	1.17	up	[Q]	Secondary metabolites biosynthesis, transport and catabolism	Molecular Function: metal ion binding (GO:0046872);; Molecular Function: dioxygenase activity (GO:0051213);; Molecular Function: C-20 gibberellin 2-beta-dioxygenase activity (GO:0052635);;	K04125|3.2e-217|gmx:100792172|K04125 gibberellin 2beta-dioxygenase [EC:1.14.11.13] | (RefSeq) gibberellin 2-beta-dioxygenase 8 isoform X2	Diterpenoid biosynthesis (ko00904)	[QR]	Secondary metabolites biosynthesis, transport and catabolism;; General function prediction only	2OG-Fe(II) oxygenase superfamily	Gibberellin 2-beta-dioxygenase 8 OS=Arabidopsis thaliana OX=3702 GN=GA2OX8 PE=1 SV=2	Q	Secondary metabolites biosynthesis, transport and catabolism	gibberellin 2-beta-dioxygenase 8 isoform X2 [Glycine max]
glyma.Wm82.gnm2.Glyma.20G126200	79	54	79	219	196	256	3.673134	3.295231	3.796245	9.917534	9.428358	10.265746	2.76E-12	1.17	up	--	--	Biological Process: metal ion transport (GO:0030001);; Molecular Function: metal ion binding (GO:0046872);;	K10752|9.2e-35|zju:107427343|K10752 histone-binding protein RBBP4 | (RefSeq) LOW QUALITY PROTEIN: WD-40 repeat-containing protein MSI3	--	[P]	Inorganic ion transport and metabolism	Heavy-metal-associated domain	Heavy metal-associated isoprenylated plant protein 20 OS=Arabidopsis thaliana OX=3702 GN=HIPP20 PE=1 SV=1	P	Inorganic ion transport and metabolism	heavy metal-associated isoprenylated plant protein 20 [Glycine max]
glyma.Wm82.gnm2.Glyma.17G072400	14	9	20	60	62	83	0.140328	0.117147	0.21555	0.609467	0.67799	0.751543	1.18E-06	1.16	up	[O]	Posttranslational modification, protein turnover, chaperones	Molecular Function: ATP binding (GO:0005524);;	K03283|0.0e+00|gmx:100782173|K03283 heat shock 70kDa protein 1/2/6/8 | (RefSeq) HSP70; heat shock 70 kDa protein	Spliceosome (ko03040);; Protein processing in endoplasmic reticulum (ko04141);; Endocytosis (ko04144)	[O]	Posttranslational modification, protein turnover, chaperones	Hsp70 protein	Heat shock 70 kDa protein OS=Glycine max OX=3847 GN=HSP70 PE=3 SV=1	O	Posttranslational modification, protein turnover, chaperones	heat shock 70 kDa protein [Glycine max]
glyma.Wm82.gnm2.Glyma.19G219600	104	61	101	287	199	358	5.77195	4.409769	5.767453	15.423377	11.314167	17.009708	2.52E-11	1.16	up	--	--	Biological Process: regulation of systemic acquired resistance (GO:0010112);;	--	--	--	--	NPR1 interacting	--	S	Function unknown	uncharacterized protein LOC114399695 [Glycine soja]
glyma.Wm82.gnm2.Glyma.06G288000	4	7	10	50	44	49	0.155233	0.37202	0.424545	2.152208	2.00732	1.866995	2.66E-06	1.15	up	--	--	Cellular Component: cytoplasm (GO:0005737);;	--	--	[S]	Function unknown	Eukaryotic protein of unknown function (DUF842)	--	S	Function unknown	uncharacterized protein LOC100793794 [Glycine max]
glyma.Wm82.gnm2.Glyma.19G126400	26	23	29	102	93	100	0.452537	0.516968	0.507684	1.719663	1.657463	1.498317	1.63E-07	1.15	up	--	--	Cellular Component: integral component of membrane (GO:0016021);; Molecular Function: transmembrane transporter activity (GO:0022857);;	K17500|7.1e-58|nto:104085001|K17500 integrin-linked kinase-associated serine/threonine phosphatase 2C [EC:3.1.3.16] | (RefSeq) WAT1-related protein At3g18200 isoform X1	--	--	--	EamA-like transporter family	WAT1-related protein At5g07050 OS=Arabidopsis thaliana OX=3702 GN=At5g07050 PE=2 SV=1	S	Function unknown	WAT1-related protein At5g07050 [Glycine max]
glyma.Wm82.gnm2.Glyma.18G078300	104	65	76	236	296	233	1.737964	1.598143	1.295157	3.819613	5.071339	3.315991	4.29E-11	1.15	up	--	--	Molecular Function: purine nucleoside transmembrane transporter activity (GO:0015211);; Cellular Component: integral component of membrane (GO:0016021);;	K07893|1.9e-24|ini:109192111|K07893 Ras-related protein Rab-6A | (RefSeq) ras-related protein RABH1b-like	--	--	--	Purine nucleobase transmembrane transport	Purine permease 21 OS=Arabidopsis thaliana OX=3702 GN=PUP21 PE=2 SV=2	S	Function unknown	purine permease 21 isoform X1 [Glycine max]
glyma.Wm82.gnm2.Glyma.11G100100	15	5	8	68	52	45	0.1802	0.077295	0.090073	0.796288	0.64957	0.466521	2.96E-06	1.15	up	[QV]	Secondary metabolites biosynthesis, transport and catabolism;; Defense mechanisms	Molecular Function: monooxygenase activity (GO:0004497);; Molecular Function: iron ion binding (GO:0005506);; Cellular Component: integral component of membrane (GO:0016021);; Molecular Function: oxidoreductase activity, acting on paired donors, with incorporation or reduction of molecular oxygen (GO:0016705);; Molecular Function: heme binding (GO:0020037);;	K15402|0.0e+00|gmx:100809503|K15402 fatty acid omega-hydroxylase [EC:1.14.-.-] | (RefSeq) cytochrome P450 86B1	Cutin, suberine and wax biosynthesis (ko00073)	[QI]	Secondary metabolites biosynthesis, transport and catabolism;; Lipid transport and metabolism	Cytochrome P450	Cytochrome P450 86B1 OS=Arabidopsis thaliana OX=3702 GN=CYP86B1 PE=2 SV=1	Q	Secondary metabolites biosynthesis, transport and catabolism	cytochrome P450 86B1 [Glycine max]
glyma.Wm82.gnm2.Glyma.U008900	211	175	279	619	645	648	1.690188	1.819463	2.299273	4.780093	5.287458	4.427078	8.58E-21	1.14	up	[R]	General function prediction only	Biological Process: defense response (GO:0006952);; Molecular Function: ADP binding (GO:0043531);;	K13457|5.7e-100|nnu:104607772|K13457 disease resistance protein RPM1 | (RefSeq) disease resistance protein RPM1-like	Plant-pathogen interaction (ko04626)	[T]	Signal transduction mechanisms	NB-ARC domain	Disease resistance protein RPP13 OS=Arabidopsis thaliana OX=3702 GN=RPP13 PE=2 SV=2	T	Signal transduction mechanisms	hypothetical protein GLYMA_U008900 [Glycine max]
glyma.Wm82.gnm2.Glyma.11G252300	16	23	12	81	72	79	0.436269	0.966915	0.348943	2.399821	2.07671	1.99508	1.59E-06	1.14	up	--	--	Molecular Function: transcription regulatory region sequence-specific DNA binding (GO:0000976);; Molecular Function: RNA polymerase II regulatory region sequence-specific DNA binding (GO:0000977);; Molecular Function: RNA polymerase II transcription factor activity, sequence-specific DNA binding (GO:0000981);; Cellular Component: nucleus (GO:0005634);; Molecular Function: transcription factor bin…	K09264|5.9e-79|vvi:100232867|K09264 MADS-box transcription factor, plant | (RefSeq) MADS2; MADS-box protein 2	--	[K]	Transcription	K-box region	MADS-box transcription factor 1 OS=Pisum sativum OX=3888 GN=MTF1 PE=2 SV=1	K	Transcription	MADS-box transcription factor 1 isoform X1 [Glycine max]
glyma.Wm82.gnm2.Glyma.02G023400	7	18	6	56	48	96	0.301286	1.14726	0.304218	2.658116	2.426416	4.06968	3.89E-06	1.14	up	[O]	Posttranslational modification, protein turnover, chaperones	Biological Process: cell redox homeostasis (GO:0045454);;	K03671|1.5e-71|gmx:100776312|K03671 thioredoxin 1 | (RefSeq) uncharacterized protein LOC100776312	--	[O]	Posttranslational modification, protein turnover, chaperones	Thioredoxin	Thioredoxin H2 OS=Arabidopsis thaliana OX=3702 GN=TRX2 PE=1 SV=2	O	Posttranslational modification, protein turnover, chaperones	uncharacterized protein LOC100776312 [Glycine max]
glyma.Wm82.gnm2.Glyma.09G262800	118	130	89	350	322	368	2.072545	2.983619	1.607244	5.970269	5.822237	5.54096	2.01E-12	1.13	up	[IQR]	Lipid transport and metabolism;; Secondary metabolites biosynthesis, transport and catabolism;; General function prediction only	Cellular Component: membrane (GO:0016020);; Cellular Component: integral component of membrane (GO:0016021);; Biological Process: oxidation-reduction process (GO:0055114);;	K15095|3.8e-136|ccaj:109801817|K15095 (+)-neomenthol dehydrogenase [EC:1.1.1.208] | (RefSeq) (+)-neomenthol dehydrogenase-like	--	[Q]	Secondary metabolites biosynthesis, transport and catabolism	short chain dehydrogenase	(+)-neomenthol dehydrogenase OS=Arabidopsis thaliana OX=3702 GN=SDR1 PE=1 SV=1	Q	Secondary metabolites biosynthesis, transport and catabolism	hypothetical protein GLYMA_09G262800 [Glycine max]
glyma.Wm82.gnm2.Glyma.03G021200	27	15	28	79	122	81	0.359609	0.252993	0.372606	1.018407	1.658554	0.919297	1.07E-06	1.13	up	[QV]	Secondary metabolites biosynthesis, transport and catabolism;; Defense mechanisms	Molecular Function: monooxygenase activity (GO:0004497);; Molecular Function: iron ion binding (GO:0005506);; Cellular Component: integral component of membrane (GO:0016021);; Molecular Function: oxidoreductase activity, acting on paired donors, with incorporation or reduction of molecular oxygen (GO:0016705);; Molecular Function: heme binding (GO:0020037);;	K23810|4.2e-159|vvi:100254114|K23810 (E)-8-carboxylinalool synthase [EC:1.14.14.-] | (RefSeq) geraniol 8-hydroxylase	Monoterpenoid biosynthesis (ko00902)	[Q]	Secondary metabolites biosynthesis, transport and catabolism	Cytochrome P450	Cytochrome P450 76T24 OS=Catharanthus roseus OX=4058 GN=CYP76T24 PE=2 SV=1	Q	Secondary metabolites biosynthesis, transport and catabolism	geraniol 8-hydroxylase-like [Glycine max]
glyma.Wm82.gnm2.Glyma.15G124700	652	478	592	1549	1418	1750	6.152405	5.868784	5.739985	14.089407	13.679172	14.074259	2.57E-56	1.13	up	[T]	Signal transduction mechanisms	Cellular Component: plasma membrane (GO:0005886);; Cellular Component: integral component of membrane (GO:0016021);; Molecular Function: oxidoreductase activity (GO:0016491);; Biological Process: oxidation-reduction process (GO:0055114);;	K00521|0.0e+00|gmx:100794343|K00521 ferric-chelate reductase [EC:1.16.1.7] | (RefSeq) ferric reduction oxidase 7, chloroplastic	--	[PQ]	Inorganic ion transport and metabolism;; Secondary metabolites biosynthesis, transport and catabolism	Ferric reductase NAD binding domain	Ferric reduction oxidase 7, chloroplastic OS=Arabidopsis thaliana OX=3702 GN=FRO7 PE=2 SV=1	--	--	ferric reduction oxidase 7, chloroplastic [Glycine max]
glyma.Wm82.gnm2.Glyma.06G138300	4	3	11	42	44	47	0.064758	0.066382	0.193128	0.769635	0.827442	0.733634	4.27E-06	1.13	up	--	--	Cellular Component: plasma membrane (GO:0005886);; Cellular Component: integral component of membrane (GO:0016021);; Molecular Function: transmembrane transporter activity (GO:0022857);;	K17500|5.6e-36|nto:104085001|K17500 integrin-linked kinase-associated serine/threonine phosphatase 2C [EC:3.1.3.16] | (RefSeq) WAT1-related protein At3g18200 isoform X1	--	--	--	EamA-like transporter family	WAT1-related protein At2g37460 OS=Arabidopsis thaliana OX=3702 GN=At2g37460 PE=2 SV=1	S	Function unknown	WAT1-related protein At5g64700 isoform X2 [Glycine max]
glyma.Wm82.gnm2.Glyma.02G123200	26	5	34	188	180	215	0.350677	0.090772	0.485449	2.525664	2.567615	2.562518	3.33E-06	1.13	up	--	--	Cellular Component: cytoplasm (GO:0005737);; Biological Process: fucose metabolic process (GO:0006004);; Cellular Component: integral component of membrane (GO:0016021);; Molecular Function: transferase activity, transferring glycosyl groups (GO:0016757);;	K23280|3.2e-289|gmx:100780054|K23280 rhamnogalacturonan I rhamnosyltransferase [EC:2.4.1.351] | (RefSeq) O-fucosyltransferase 34 isoform X1	--	--	--	GDP-fucose protein O-fucosyltransferase	Rhamnogalacturonan I rhamnosyltransferase 1 OS=Arabidopsis thaliana OX=3702 GN=RRT1 PE=1 SV=1	G	Carbohydrate transport and metabolism	O-fucosyltransferase 34 isoform X1 [Glycine max]
glyma.Wm82.gnm2.Glyma.14G043600	75	46	82	216	176	236	1.043089	0.828988	1.178283	2.926783	2.52882	2.824124	2.05E-10	1.12	up	[G]	Carbohydrate transport and metabolism	Molecular Function: UDP-glycosyltransferase activity (GO:0008194);; Cellular Component: intracellular membrane-bounded organelle (GO:0043231);;	K23260|2.1e-67|atr:18438282|K23260 scopoletin glucosyltransferase [EC:2.4.1.128] | (RefSeq) scopoletin glucosyltransferase	Phenylpropanoid biosynthesis (ko00940)	[GC]	Carbohydrate transport and metabolism;; Energy production and conversion	UDP-glucoronosyl and UDP-glucosyl transferase	UDP-glycosyltransferase 92A1 OS=Arabidopsis thaliana OX=3702 GN=UGT92A1 PE=2 SV=1	--	--	UDP-glycosyltransferase 92A1 [Glycine max]
glyma.Wm82.gnm2.Glyma.15G020800	13	18	17	65	59	93	0.177457	0.318016	0.235464	1.01851	1.029309	1.116449	2.66E-06	1.12	up	[R]	General function prediction only	Molecular Function: metalloendopeptidase activity (GO:0004222);; Cellular Component: mitochondrion (GO:0005739);; Cellular Component: mitochondrial inner membrane (GO:0005743);; Biological Process: protein processing involved in protein targeting to mitochondrion (GO:0006627);; Cellular Component: mitochondrial processing peptidase complex (GO:0017087);; Molecular Function: metal ion binding (GO:…	K01412|3.1e-276|gmx:100810996|K01412 mitochondrial-processing peptidase subunit alpha [EC:3.4.24.64] | (RefSeq) mitochondrial-processing peptidase subunit alpha	--	[O]	Posttranslational modification, protein turnover, chaperones	Insulinase (Peptidase family M16)	Mitochondrial-processing peptidase subunit alpha OS=Solanum tuberosum OX=4113 GN=MPP PE=1 SV=1	O	Posttranslational modification, protein turnover, chaperones	mitochondrial-processing peptidase subunit alpha [Glycine max]
glyma.Wm82.gnm2.Glyma.04G094800	43	35	52	135	110	202	1.509443	1.580649	1.894213	4.632712	3.980712	6.129356	5.57E-08	1.12	up	--	--	Cellular Component: nucleus (GO:0005634);; Biological Process: polarity specification of adaxial/abaxial axis (GO:0009944);; Biological Process: cell fate commitment (GO:0045165);; Biological Process: plant ovule development (GO:0048481);;	--	--	--	--	YABBY protein	Axial regulator YABBY 4 OS=Arabidopsis thaliana OX=3702 GN=YAB4 PE=1 SV=2	S	Function unknown	axial regulator YABBY 4 isoform X3 [Glycine max]
glyma.Wm82.gnm2.Glyma.08G139000	16	13	4	51	62	68	0.238454	0.262653	0.053378	0.756756	0.989646	0.897776	5.26E-06	1.12	up	--	--	--	--	--	--	--	Fasciclin domain	Fasciclin-like arabinogalactan protein 19 OS=Arabidopsis thaliana OX=3702 GN=FLA19 PE=2 SV=2	S	Function unknown	fasciclin-like arabinogalactan protein 21 [Glycine max]
glyma.Wm82.gnm2.Glyma.06G102100	885	677	860	2059	2004	2472	18.828295	18.771387	18.828783	42.251404	43.620014	44.83321	9.78E-71	1.12	up	--	--	Biological Process: response to hypoxia (GO:0001666);; Cellular Component: cellular_component (GO:0005575);; Cellular Component: cell wall (GO:0005618);; Cellular Component: intracellular (GO:0005622);; Cellular Component: cell (GO:0005623);; Cellular Component: cytoplasm (GO:0005737);; Cellular Component: Golgi apparatus (GO:0005794);; Biological Process: response to stress (GO:0006950);; Biolog…	K00020|2.1e-23|mtr:MTR_8g088900|K00020 3-hydroxyisobutyrate dehydrogenase [EC:1.1.1.31] | (RefSeq) 6-phosphogluconate dehydrogenase-like protein	Valine, leucine and isoleucine degradation (ko00280)	--	--	Phosphate-induced protein 1 conserved region	Protein PHOSPHATE-INDUCED 1 OS=Nicotiana tabacum OX=4097 GN=PHI-1 PE=2 SV=1	L	Replication, recombination and repair	protein EXORDIUM [Glycine max]
glyma.Wm82.gnm2.Glyma.09G013100	46	18	41	107	110	150	0.547659	0.271646	0.509026	1.247176	1.348659	1.537043	2.33E-07	1.11	up	--	--	Biological Process: cytoskeleton organization (GO:0007010);; Molecular Function: microtubule binding (GO:0008017);;	--	--	--	--	Microtubule-associated protein 70	Microtubule-associated protein 70-5 OS=Arabidopsis thaliana OX=3702 GN=MAP70.5 PE=1 SV=1	S	Function unknown	microtubule-associated protein 70-5 [Glycine max]
glyma.Wm82.gnm2.Glyma.07G121500	194	136	189	488	447	517	2.138661	1.958687	2.150476	5.206173	5.053738	4.873444	1.72E-20	1.11	up	[I]	Lipid transport and metabolism	Molecular Function: iron ion binding (GO:0005506);; Biological Process: lipid biosynthetic process (GO:0008610);; Cellular Component: membrane (GO:0016020);; Molecular Function: oxidoreductase activity (GO:0016491);;	K15404|0.0e+00|gmx:100790115|K15404 aldehyde decarbonylase [EC:4.1.99.5] | (RefSeq) protein ECERIFERUM 1	Cutin, suberine and wax biosynthesis (ko00073)	--	--	WAX2 C-terminal domain	Very-long-chain aldehyde decarbonylase CER1 OS=Arabidopsis thaliana OX=3702 GN=CER1 PE=1 SV=1	S	Function unknown	protein ECERIFERUM 1 [Glycine max]
glyma.Wm82.gnm2.Glyma.01G044800	18	15	19	72	67	75	1.311534	1.426309	1.37228	5.077916	4.984558	4.681031	2.71E-06	1.1	up	--	--	Molecular Function: protein dimerization activity (GO:0046983);;	--	--	--	--	Helix-loop-helix DNA-binding domain	Transcription factor PRE6 OS=Arabidopsis thaliana OX=3702 GN=PRE6 PE=1 SV=1	K	Transcription	transcription factor PRE6 [Glycine max]
glyma.Wm82.gnm2.Glyma.19G062900	108	94	112	264	301	351	7.427494	8.475366	7.920957	17.566221	21.280203	20.669867	1.58E-13	1.1	up	--	--	--	--	--	--	--	--	--	--	--	hypothetical protein GLYMA_19G062900 [Glycine max]
glyma.Wm82.gnm2.Glyma.07G090600	20	15	10	58	68	74	0.708115	0.66274	0.343826	1.971617	2.43813	2.226102	5.17E-06	1.1	up	--	--	--	--	--	--	--	Probable lipid transfer	--	S	Function unknown	protein YLS3 isoform X2 [Glycine max]
glyma.Wm82.gnm2.Glyma.07G011600	19	22	17	66	81	89	0.086735	0.133268	0.077944	0.296011	0.38864	0.355706	2.83E-06	1.1	up	[V]	Defense mechanisms	Cellular Component: plant-type vacuole (GO:0000325);; Molecular Function: ATP binding (GO:0005524);; Cellular Component: vacuolar membrane (GO:0005774);; Cellular Component: membrane (GO:0016020);; Cellular Component: integral component of membrane (GO:0016021);; Molecular Function: ATPase activity (GO:0016887);; Molecular Function: ATPase activity, coupled to transmembrane movement of substances…	K05665|0.0e+00|aof:109826448|K05665 ATP-binding cassette, subfamily C (CFTR/MRP), member 1 [EC:7.6.2.3] | (RefSeq) ABC transporter C family member 8-like	ABC transporters (ko02010)	[Q]	Secondary metabolites biosynthesis, transport and catabolism	ABC transporter	ABC transporter C family member 8 OS=Arabidopsis thaliana OX=3702 GN=ABCC8 PE=2 SV=3	Q	Secondary metabolites biosynthesis, transport and catabolism	ABC transporter C family member 8 isoform X2 [Glycine max]
glyma.Wm82.gnm2.Glyma.03G227300	75	45	54	185	188	164	0.52792	0.410437	0.393839	1.260604	1.362005	0.991125	7.34E-09	1.09	up	[T]	Signal transduction mechanisms	Molecular Function: phosphorelay sensor kinase activity (GO:0000155);; Cellular Component: nucleus (GO:0005634);; Biological Process: regulation of transcription, DNA-templated (GO:0006355);; Biological Process: detection of visible light (GO:0009584);; Biological Process: protein-chromophore linkage (GO:0018298);;	K12120|0.0e+00|gmx:100791098|K12120 phytochrome A | (RefSeq) GMPHYA3; phytochrome A isoform X1	Circadian rhythm - plant (ko04712)	--	--	PAS fold	Phytochrome A OS=Pisum sativum OX=3888 GN=PHYA PE=3 SV=1	K	Transcription	hypothetical protein GLYMA_03G227300 [Glycine max]
glyma.Wm82.gnm2.Glyma.13G341400	26	20	24	85	76	98	0.460625	0.443726	0.44001	1.450358	1.371978	1.482542	1.48E-06	1.09	up	[T]	Signal transduction mechanisms	Molecular Function: protein serine/threonine kinase activity (GO:0004674);; Molecular Function: ATP binding (GO:0005524);; Cellular Component: nucleus (GO:0005634);; Cellular Component: cytoplasm (GO:0005737);; Cellular Component: plasma membrane (GO:0005886);; Biological Process: protein phosphorylation (GO:0006468);;	K08286|3.0e-165|pvu:PHAVU_005G148800g|K08286 protein-serine/threonine kinase [EC:2.7.11.-] | (RefSeq) hypothetical protein	--	[R]	General function prediction only	Protein kinase domain	Serine/threonine-protein kinase UCNL OS=Arabidopsis thaliana OX=3702 GN=UCNL PE=2 SV=1	T	Signal transduction mechanisms	serine/threonine-protein kinase UCNL [Glycine max]
glyma.Wm82.gnm2.Glyma.03G038000	11	8	8	47	46	52	0.569807	0.552813	0.44395	2.451244	2.559856	2.400901	1.08E-05	1.09	up	--	--	Molecular Function: L-ornithine transmembrane transporter activity (GO:0000064);; Cellular Component: integral component of membrane (GO:0016021);; Biological Process: mitochondrial L-ornithine transmembrane transport (GO:1990575);;	K15109|1.8e-63|gmx:100815087|K15109 solute carrier family 25 (mitochondrial carnitine/acylcarnitine transporter), member 20/29 | (RefSeq) mitochondrial arginine transporter BAC1	--	[C]	Energy production and conversion	Mitochondrial carrier protein	Mitochondrial arginine transporter BAC1 OS=Arabidopsis thaliana OX=3702 GN=BAC1 PE=1 SV=1	C	Energy production and conversion	hypothetical protein GLYMA_03G038000, partial [Glycine max]
Glycine_max_newGene_3428	111	91	122	275	329	324	1.492777	1.626239	1.661478	3.786804	4.557903	3.937157	5.47E-13	1.09	up	--	--	Cellular Component: transcription factor TFIIIC complex (GO:0000127);;	--	--	--	--	--	--	--	--	hypothetical protein GLYMA_14G156200 [Glycine max]
Glycine_max_newGene_1693	15	6	23	62	68	68	0.161872	0.073095	0.257879	1.281301	0.854913	0.746068	8.25E-06	1.09	up	--	--	Molecular Function: DNA binding (GO:0003677);; Molecular Function: protein dimerization activity (GO:0046983);;	K00981|6.9e-06|adu:107482942|K00981 phosphatidate cytidylyltransferase [EC:2.7.7.41] | (RefSeq) phosphatidate cytidylyltransferase 1 isoform X3	Glycerophospholipid metabolism (ko00564);; Phosphatidylinositol signaling system (ko04070)	--	--	--	--	L	Replication, recombination and repair	uncharacterized protein LOC102661588 [Glycine max]
glyma.Wm82.gnm2.Glyma.02G162700	69	67	60	206	169	224	2.423891	3.078658	2.177408	7.045254	6.129313	6.765157	1.37E-09	1.08	up	[T]	Signal transduction mechanisms	Molecular Function: molecular_function (GO:0003674);; Molecular Function: catalytic activity (GO:0003824);; Molecular Function: acid phosphatase activity (GO:0003993);; Biological Process: phosphorus metabolic process (GO:0006793);; Biological Process: phosphate-containing compound metabolic process (GO:0006796);; Biological Process: biological_process (GO:0008150);; Biological Process: metabolic…	--	--	[R]	General function prediction only	--	Probable inactive purple acid phosphatase 29 OS=Arabidopsis thaliana OX=3702 GN=PAP29 PE=2 SV=1	S	Function unknown	probable inactive purple acid phosphatase 29 isoform X1 [Glycine max]
glyma.Wm82.gnm2.Glyma.01G221600	39	17	30	111	97	95	0.52617	0.291388	0.415176	1.438583	1.331202	1.091803	1.23E-06	1.08	up	--	--	Molecular Function: acetylglucosaminyltransferase activity (GO:0008375);; Cellular Component: integral component of membrane (GO:0016021);;	K14780|1.5e-79|dcr:108220614|K14780 ATP-dependent RNA helicase DHX37/DHR1 [EC:3.6.4.13] | (RefSeq) ATP-dependent RNA helicase DEAH13-like isoform X1	--	[G]	Carbohydrate transport and metabolism	Protein of unknown function, DUF604	--	G	Carbohydrate transport and metabolism	uncharacterized protein LOC100801444 [Glycine max]
glyma.Wm82.gnm2.Glyma.18G094600	16	15	9	47	63	79	0.450439	0.583916	0.25024	1.330134	1.920937	1.996044	9.52E-06	1.08	up	[O]	Posttranslational modification, protein turnover, chaperones	--	K13993|2.1e-126|gmx:100788249|K13993 HSP20 family protein | (RefSeq) small heat shock protein, chloroplastic	Protein processing in endoplasmic reticulum (ko04141)	[O]	Posttranslational modification, protein turnover, chaperones	Hsp20/alpha crystallin family	Heat shock protein 21, chloroplastic OS=Arabidopsis thaliana OX=3702 GN=HSP21 PE=1 SV=1	O	Posttranslational modification, protein turnover, chaperones	small heat shock protein, chloroplastic [Glycine max]
glyma.Wm82.gnm2.Glyma.13G288000	511	503	671	1509	1422	1611	11.027925	14.166733	14.922093	31.438772	31.420687	29.679842	1.82E-30	1.08	up	[Q]	Secondary metabolites biosynthesis, transport and catabolism	Molecular Function: metal ion binding (GO:0046872);; Molecular Function: dioxygenase activity (GO:0051213);; Molecular Function: C-20 gibberellin 2-beta-dioxygenase activity (GO:0052635);;	K04125|1.5e-183|gmx:100786176|K04125 gibberellin 2beta-dioxygenase [EC:1.14.11.13] | (RefSeq) gibberellin 2-beta-dioxygenase 8	Diterpenoid biosynthesis (ko00904)	[QR]	Secondary metabolites biosynthesis, transport and catabolism;; General function prediction only	2OG-Fe(II) oxygenase superfamily	Gibberellin 2-beta-dioxygenase 8 OS=Arabidopsis thaliana OX=3702 GN=GA2OX8 PE=1 SV=2	Q	Secondary metabolites biosynthesis, transport and catabolism	gibberellin 2-beta-dioxygenase 8 [Glycine max]
glyma.Wm82.gnm2.Glyma.15G071300	60	48	62	160	159	200	1.720526	1.879231	1.768424	4.216439	4.477999	4.701541	3.17E-09	1.08	up	--	--	--	--	--	--	--	Aluminium induced protein	Stem-specific protein TSJT1 OS=Nicotiana tabacum OX=4097 GN=TSJT1 PE=2 SV=1	S	Function unknown	hypothetical protein GLYMA_15G071300 [Glycine max]
glyma.Wm82.gnm2.Glyma.15G106700	28	31	46	141	95	129	1.40827	2.038322	2.41157	7.007837	5.006803	5.650786	6.77E-07	1.08	up	[O]	Posttranslational modification, protein turnover, chaperones	Biological Process: response to reactive oxygen species (GO:0000302);; Biological Process: protein folding (GO:0006457);; Biological Process: response to heat (GO:0009408);; Biological Process: response to salt stress (GO:0009651);; Biological Process: response to hydrogen peroxide (GO:0042542);; Molecular Function: protein self-association (GO:0043621);; Molecular Function: unfolded protein bind…	K13993|1.0e-72|gmx:100793628|K13993 HSP20 family protein | (RefSeq) 15.4 kDa class V heat shock protein	Protein processing in endoplasmic reticulum (ko04141)	[O]	Posttranslational modification, protein turnover, chaperones	Hsp20/alpha crystallin family	15.4 kDa class V heat shock protein OS=Arabidopsis thaliana OX=3702 GN=HSP15.4 PE=2 SV=1	O	Posttranslational modification, protein turnover, chaperones	15.4 kDa class V heat shock protein [Glycine max]
glyma.Wm82.gnm2.Glyma.11G153800	27	15	12	73	76	72	0.586225	0.428462	0.252555	1.535134	1.6829	1.347106	5.99E-06	1.08	up	--	--	Molecular Function: calcium ion binding (GO:0005509);; Molecular Function: calcium-dependent phospholipid binding (GO:0005544);; Cellular Component: cytoplasm (GO:0005737);;	K17098|7.7e-172|gmx:100806472|K17098 annexin D | (RefSeq) uncharacterized protein LOC100806472	--	[U]	Intracellular trafficking, secretion, and vesicular transport	Annexin	Annexin-like protein RJ4 OS=Fragaria ananassa OX=3747 PE=2 SV=2	U	Intracellular trafficking, secretion, and vesicular transport	hypothetical protein GLYMA_11G153800 [Glycine max]
glyma.Wm82.gnm2.Glyma.10G243800	3799	2939	3656	8936	8279	9782	136.8638	138.002548	135.548935	310.439392	305.069122	300.38736	6.60E-168	1.08	up	--	--	Cellular Component: chloroplast thylakoid membrane (GO:0009535);;	K17290|7.8e-10|apro:F751_3177|K17290 oxidoreductase [EC:1.1.1.-] | (RefSeq) Oxidoreductase HTATIP2	--	--	--	Chlorophyll A-B binding protein	Early light-induced protein, chloroplastic OS=Pisum sativum OX=3888 PE=2 SV=1	S	Function unknown	chlorophyll A-B binding protein [Glycine max]
glyma.Wm82.gnm2.Glyma.01G203400	83	92	56	247	210	260	1.040145	1.509951	0.723971	2.997322	2.696044	2.787452	5.68E-09	1.08	up	[G]	Carbohydrate transport and metabolism	Biological Process: polysaccharide catabolic process (GO:0000272);; Molecular Function: beta-amylase activity (GO:0016161);; Molecular Function: amylopectin maltohydrolase activity (GO:0102229);;	K01177|0.0e+00|gmx:100786079|K01177 beta-amylase [EC:3.2.1.2] | (RefSeq) beta-amylase 3, chloroplastic	Starch and sucrose metabolism (ko00500)	--	--	Glycosyl hydrolase family 14	Beta-amylase 3, chloroplastic OS=Arabidopsis thaliana OX=3702 GN=BAM3 PE=1 SV=3	G	Carbohydrate transport and metabolism	beta-amylase 3, chloroplastic [Glycine max]
glyma.Wm82.gnm2.Glyma.18G248900	21	27	21	105	100	68	0.420078	0.689238	0.426995	2.037699	2.048564	1.168018	4.94E-06	1.08	up	--	--	Cellular Component: integral component of membrane (GO:0016021);;	--	--	--	--	--	--	--	--	uncharacterized protein LOC102660528 isoform X1 [Glycine max]
glyma.Wm82.gnm2.Glyma.10G281800	47	93	82	378	317	336	0.565963	1.455813	1.009943	4.40757	3.910978	3.453288	1.07E-05	1.08	up	--	--	Molecular Function: protein dimerization activity (GO:0046983);;	K16190|4.5e-53|bdi:100843665|K16190 glucuronokinase [EC:2.7.1.43] | (RefSeq) transcription factor TDR	Pentose and glucuronate interconversions (ko00040);; Ascorbate and aldarate metabolism (ko00053);; Amino sugar and nucleotide sugar metabolism (ko00520)	--	--	bHLH-MYC and R2R3-MYB transcription factors N-terminal	Transcription factor ABORTED MICROSPORES OS=Arabidopsis thaliana OX=3702 GN=AMS PE=1 SV=2	K	Transcription	transcription factor ABORTED MICROSPORES isoform X1 [Glycine max]
glyma.Wm82.gnm2.Glyma.02G142400	45	37	33	145	125	112	5.757995	6.166736	4.278807	17.79685	16.274395	12.191028	3.69E-07	1.07	up	--	--	Cellular Component: nucleus (GO:0005634);; Biological Process: regulation of transcription, DNA-templated (GO:0006355);; Biological Process: auxin-activated signaling pathway (GO:0009734);;	K14484|4.5e-24|gmx:100803065|K14484 auxin-responsive protein IAA | (RefSeq) uncharacterized protein LOC100803065	Plant hormone signal transduction (ko04075)	--	--	AUX/IAA family	Auxin-responsive protein IAA30 OS=Oryza sativa subsp. japonica OX=39947 GN=IAA30 PE=2 SV=1	--	--	hypothetical protein GLYMA_02G142400 [Glycine max]
glyma.Wm82.gnm2.Glyma.06G188400	18	13	32	63	85	104	0.366608	0.335049	0.671886	1.266864	1.806175	1.849033	5.98E-06	1.07	up	--	--	Molecular Function: transcription regulatory region sequence-specific DNA binding (GO:0000976);; Molecular Function: transcription factor activity, sequence-specific DNA binding (GO:0003700);; Cellular Component: nucleus (GO:0005634);; Biological Process: cell differentiation (GO:0030154);; Molecular Function: sequence-specific DNA binding (GO:0043565);;	K09422|8.3e-193|gmx:100795381|K09422 transcription factor MYB, plant | (RefSeq) transcription factor MYB35	--	[K]	Transcription	Myb-like DNA-binding domain	Transcription factor MYB35 OS=Arabidopsis thaliana OX=3702 GN=MYB35 PE=1 SV=1	--	--	transcription factor MYB35 [Glycine max]
glyma.Wm82.gnm2.Glyma.13G319700	140	84	195	360	363	472	2.10698	1.653417	3.023573	5.247034	5.608037	6.080656	2.28E-11	1.07	up	--	--	Biological Process: amino acid transmembrane transport (GO:0003333);; Cellular Component: plasma membrane (GO:0005886);; Molecular Function: amino acid transmembrane transporter activity (GO:0015171);; Cellular Component: integral component of membrane (GO:0016021);;	K13946|5.3e-12|ppp:112274869|K13946 auxin influx carrier (AUX1 LAX family) | (RefSeq) auxin transporter-like protein 3	Plant hormone signal transduction (ko04075)	[E]	Amino acid transport and metabolism	Transmembrane amino acid transporter protein	GABA transporter 1 OS=Arabidopsis thaliana OX=3702 GN=GAT1 PE=1 SV=1	E	Amino acid transport and metabolism	GABA transporter 1 [Glycine max]
glyma.Wm82.gnm2.Glyma.19G240800	122	125	92	384	286	328	1.626672	2.167062	1.2568	4.949361	3.903049	3.729519	1.70E-10	1.07	up	[QV]	Secondary metabolites biosynthesis, transport and catabolism;; Defense mechanisms	Molecular Function: iron ion binding (GO:0005506);; Cellular Component: membrane (GO:0016020);; Molecular Function: oxidoreductase activity, acting on paired donors, with incorporation or reduction of molecular oxygen, NAD(P)H as one donor, and incorporation of one atom of oxygen (GO:0016709);; Molecular Function: heme binding (GO:0020037);;	K20619|6.3e-296|gmx:100790231|K20619 cytochrome P450 family 78 subfamily A | (RefSeq) cytochrome P450 78A5	--	[Q]	Secondary metabolites biosynthesis, transport and catabolism	Cytochrome P450	Cytochrome P450 78A5 OS=Arabidopsis thaliana OX=3702 GN=CYP78A5 PE=2 SV=1	Q	Secondary metabolites biosynthesis, transport and catabolism	cytochrome P450 78A5-like [Glycine soja]
glyma.Wm82.gnm2.Glyma.14G064600	4181	3353	4463	9882	10013	11125	39.183402	40.940946	43.041368	89.32275	95.998181	88.874722	7.60E-120	1.07	up	[O]	Posttranslational modification, protein turnover, chaperones	Molecular Function: serine-type endopeptidase activity (GO:0004252);;	K15333|6.4e-68|nsy:104224633|K15333 tRNA guanosine-2'-O-methyltransferase [EC:2.1.1.34] | (RefSeq) uncharacterized protein LOC104224633	--	--	--	Subtilase family	Cucumisin OS=Cucumis melo OX=3656 PE=1 SV=1	O	Posttranslational modification, protein turnover, chaperones	cucumisin [Glycine max]
glyma.Wm82.gnm2.Glyma.13G174300	20	11	15	69	53	71	0.186804	0.134246	0.136424	0.622737	0.505887	0.560716	9.89E-06	1.07	up	[N]	Cell motility	Cellular Component: Golgi apparatus (GO:0005794);; Cellular Component: trans-Golgi network (GO:0005802);; Cellular Component: plasma membrane (GO:0005886);; Biological Process: plant-type primary cell wall biogenesis (GO:0009833);; Cellular Component: integral component of membrane (GO:0016021);; Molecular Function: cellulose synthase activity (GO:0016759);; Molecular Function: cellulose synthase…	K10999|7.0e-107|sot:102599079|K10999 cellulose synthase A [EC:2.4.1.12] | (RefSeq) probable cellulose synthase A catalytic subunit 3 [UDP-forming]	--	--	--	Cellulose synthase	Cellulose synthase-like protein G2 OS=Arabidopsis thaliana OX=3702 GN=CSLG2 PE=2 SV=1	G	Carbohydrate transport and metabolism	cellulose synthase-like protein G2 [Glycine max]
glyma.Wm82.gnm2.Glyma.15G274300	59	43	70	159	185	176	2.590817	2.451367	3.182207	6.774086	8.357715	6.615382	1.31E-08	1.07	up	--	--	Biological Process: defense response (GO:0006952);;	--	--	--	--	Pathogenesis-related protein Bet v 1 family	MLP-like protein 34 OS=Arabidopsis thaliana OX=3702 GN=MLP34 PE=2 SV=1	S	Function unknown	MLP-like protein 43 [Glycine max]
glyma.Wm82.gnm2.Glyma.03G066800	219	169	147	451	482	540	4.806681	4.84241	3.313535	9.565994	10.850581	10.132211	8.02E-16	1.06	up	[Q]	Secondary metabolites biosynthesis, transport and catabolism	Molecular Function: alditol:NADP+ 1-oxidoreductase activity (GO:0004032);; Cellular Component: cytosol (GO:0005829);; Molecular Function: alcohol dehydrogenase (NADP+) activity (GO:0008106);; Molecular Function: oxidoreductase activity (GO:0016491);;	K00002|4.8e-182|gmx:100792657|K00002 alcohol dehydrogenase (NADP+) [EC:1.1.1.2] | (RefSeq) NADPH-dependent aldo-keto reductase, chloroplastic	Glycolysis / Gluconeogenesis (ko00010);; Pentose and glucuronate interconversions (ko00040);; Glycerolipid metabolism (ko00561)	[R]	General function prediction only	Aldo/keto reductase family	NADPH-dependent aldo-keto reductase, chloroplastic OS=Arabidopsis thaliana OX=3702 GN=AKR4C9 PE=1 SV=1	S	Function unknown	NADPH-dependent aldo-keto reductase, chloroplastic [Glycine max]
glyma.Wm82.gnm2.Glyma.03G245400	41	27	51	153	99	139	1.736882	1.492954	2.211426	6.328087	4.345364	5.065397	5.86E-07	1.06	up	[S]	Function unknown	Cellular Component: chloroplast (GO:0009507);;	K07556|2.1e-24|gsl:Gasu_39180|K07556 ATP synthase mitochondrial F1 complex assembly factor 2 | (RefSeq) ATP synthase mitochondrial F1 complex assembly factor 2	--	--	--	Protein of unknown function (DUF1517)	--	S	Function unknown	hypothetical protein GLYMA_03G245400 [Glycine max]
glyma.Wm82.gnm2.Glyma.19G123300	34	25	27	73	111	120	0.467831	0.454321	0.388506	0.984308	1.596286	1.440661	2.26E-06	1.06	up	--	--	Biological Process: phototropism (GO:0009638);;	--	--	--	--	--	Protein PHYTOCHROME KINASE SUBSTRATE 4 OS=Arabidopsis thaliana OX=3702 GN=PKS4 PE=1 SV=1	S	Function unknown	protein PHYTOCHROME KINASE SUBSTRATE 4 [Glycine max]
glyma.Wm82.gnm2.Glyma.11G065900	69	39	54	169	132	193	1.09517	0.808934	0.891355	2.632792	2.191729	2.650025	3.33E-08	1.06	up	--	--	Molecular Function: phosphoprotein phosphatase activity (GO:0004721);; Molecular Function: metal ion binding (GO:0046872);;	K17508|2.8e-241|gmx:100785804|K17508 protein phosphatase PTC7 [EC:3.1.3.16] | (RefSeq) probable protein phosphatase 2C 55	--	[T]	Signal transduction mechanisms	Stage II sporulation protein E (SpoIIE)	Probable protein phosphatase 2C 55 OS=Arabidopsis thaliana OX=3702 GN=At4g16580 PE=2 SV=2	T	Signal transduction mechanisms	probable protein phosphatase 2C 55 [Glycine max]
glyma.Wm82.gnm2.Glyma.15G058000	149	124	133	374	327	420	4.816932	5.2326	4.411263	11.745371	10.876687	11.647035	4.71E-15	1.06	up	--	--	Molecular Function: transcription regulatory region sequence-specific DNA binding (GO:0000976);; Molecular Function: RNA polymerase II regulatory region sequence-specific DNA binding (GO:0000977);; Molecular Function: RNA polymerase II transcription factor activity, sequence-specific DNA binding (GO:0000981);; Cellular Component: nucleus (GO:0005634);; Molecular Function: transcription factor bin…	K09264|2.9e-29|vvi:100242400|K09264 MADS-box transcription factor, plant | (RefSeq) MADS-box transcription factor 23	--	[K]	Transcription	SRF-type transcription factor (DNA-binding and dimerisation domain)	MADS-box protein JOINTLESS OS=Solanum lycopersicum OX=4081 GN=J PE=1 SV=1	K	Transcription	MADS-box protein JOINTLESS [Glycine max]
glyma.Wm82.gnm2.Glyma.09G094900	119	82	113	272	265	341	6.960129	6.197337	6.799953	15.369419	15.853017	17.004498	1.10E-12	1.06	up	--	--	--	--	--	--	--	--	--	--	--	uncharacterized protein LOC100802509 [Glycine max]
glyma.Wm82.gnm2.Glyma.17G113500	33	41	48	126	117	155	0.559247	0.920315	0.842877	2.104813	2.058732	2.279782	3.23E-07	1.06	up	--	--	Molecular Function: nucleoside transmembrane transporter activity (GO:0005337);; Cellular Component: plasma membrane (GO:0005886);; Cellular Component: integral component of membrane (GO:0016021);;	K15014|2.1e-222|gmx:100810834|K15014 solute carrier family 29 (equilibrative nucleoside transporter), member 1/2/3 | (RefSeq) equilibrative nucleotide transporter 8	--	[F]	Nucleotide transport and metabolism	Nucleoside transporter	Equilibrative nucleotide transporter 8 OS=Arabidopsis thaliana OX=3702 GN=ETN8 PE=2 SV=1	F	Nucleotide transport and metabolism	equilibrative nucleotide transporter 8 [Glycine max]
glyma.Wm82.gnm2.Glyma.12G184800	57	59	75	200	152	226	2.745909	3.739208	3.738437	9.472658	7.631576	9.47807	1.31E-08	1.05	up	--	--	Biological Process: blue light signaling pathway (GO:0009785);;	--	--	--	--	--	Protein BIC1 OS=Arabidopsis thaliana OX=3702 GN=BIC1 PE=1 SV=1	--	--	uncharacterized protein LOC100810928 [Glycine max]
glyma.Wm82.gnm2.Glyma.12G094400	15	11	9	62	49	53	0.208928	0.198498	0.129618	0.85356	0.709814	0.645243	1.87E-05	1.05	up	--	--	Cellular Component: plant-type vacuole membrane (GO:0009705);; Biological Process: malate transport (GO:0015743);; Cellular Component: integral component of membrane (GO:0016021);;	K03695|6.7e-34|egr:104416563|K03695 ATP-dependent Clp protease ATP-binding subunit ClpB | (RefSeq) chaperone protein ClpB1-like	--	[R]	General function prediction only	Aluminium activated malate transporter	Aluminum-activated malate transporter 2 OS=Arabidopsis thaliana OX=3702 GN=ALMT2 PE=2 SV=2	S	Function unknown	aluminum-activated malate transporter 2 [Glycine max]
glyma.Wm82.gnm2.Glyma.19G024200	941	764	923	2358	2052	2367	25.035666	26.467253	25.250719	60.495598	55.817402	53.665329	4.03E-54	1.05	up	--	--	Cellular Component: extracellular region (GO:0005576);; Cellular Component: cell wall (GO:0005618);; Biological Process: plant-type cell wall organization (GO:0009664);; Cellular Component: membrane (GO:0016020);;	K20628|1.2e-146|gmx:100799370|K20628 expansin | (RefSeq) expansin-A15	--	--	--	Expansin C-terminal domain	Expansin-A15 OS=Arabidopsis thaliana OX=3702 GN=EXPA15 PE=2 SV=2	S	Function unknown	hypothetical protein GLYMA_19G024200 [Glycine max]
glyma.Wm82.gnm2.Glyma.17G258200	31	19	53	112	93	153	2.163494	1.632252	3.69641	7.45319	6.542131	8.981942	3.23E-06	1.05	up	--	--	--	K03860|1.1e-10|nnu:104608881|K03860 phosphatidylinositol N-acetylglucosaminyltransferase subunit Q | (RefSeq) N-acetylglucosaminyl-phosphatidylinositol biosynthetic protein gpi1-like	Glycosylphosphatidylinositol (GPI)-anchor biosynthesis (ko00563)	--	--	Gibberellin regulated protein	Snakin-2 OS=Solanum tuberosum OX=4113 GN=SN2 PE=1 SV=1	S	Function unknown	gibberellin-regulated protein 29 precursor [Glycine max]
glyma.Wm82.gnm2.Glyma.12G154300	110	106	90	307	249	315	11.635527	14.681386	9.775155	31.489317	27.023115	28.518459	5.09E-11	1.05	up	--	--	Molecular Function: molecular_function (GO:0003674);; Molecular Function: binding (GO:0005488);; Molecular Function: copper ion binding (GO:0005507);; Biological Process: cellular ion homeostasis (GO:0006873);; Biological Process: cellular metal ion homeostasis (GO:0006875);; Biological Process: cellular copper ion homeostasis (GO:0006878);; Biological Process: biological_process (GO:0008150);; M…	--	--	--	--	Metallothionein	Metallothionein-like protein type 3 OS=Carica papaya OX=3649 PE=3 SV=1	S	Function unknown	uncharacterized protein LOC100305854 [Glycine max]
glyma.Wm82.gnm2.Glyma.09G099500	43	24	65	128	158	139	0.718653	0.595176	1.152359	2.062918	2.701625	2.002058	1.11E-06	1.05	up	[P]	Inorganic ion transport and metabolism	Cellular Component: plasma membrane (GO:0005886);; Biological Process: cellular cadmium ion homeostasis (GO:0006876);; Biological Process: cellular iron ion homeostasis (GO:0006879);; Biological Process: cellular zinc ion homeostasis (GO:0006882);; Molecular Function: cation transmembrane transporter activity (GO:0008324);; Molecular Function: cadmium ion transmembrane transporter activity (GO:00…	--	--	[P]	Inorganic ion transport and metabolism	Cation efflux family	Metal tolerance protein 10 OS=Arabidopsis thaliana OX=3702 GN=MTP10 PE=2 SV=1	P	Inorganic ion transport and metabolism	metal tolerance protein 9 isoform X1 [Glycine max]
glyma.Wm82.gnm2.Glyma.06G221100	198	147	186	464	472	479	8.322217	8.075494	8.042904	18.868031	20.343885	17.215111	9.52E-18	1.04	up	--	--	Molecular Function: molecular_function (GO:0003674);; Molecular Function: binding (GO:0005488);; Molecular Function: carbohydrate binding (GO:0030246);;	--	--	--	--	Phloem protein 2	Protein PHLOEM PROTEIN 2-LIKE A9 OS=Arabidopsis thaliana OX=3702 GN=PP2A9 PE=2 SV=1	S	Function unknown	lectin [Glycine max]
glyma.Wm82.gnm2.Glyma.07G176600	68	50	102	187	208	252	1.278096	1.216265	1.959668	3.397244	3.998729	4.035365	1.47E-08	1.04	up	[Q]	Secondary metabolites biosynthesis, transport and catabolism	Molecular Function: methyltransferase activity (GO:0008168);; Molecular Function: oxidoreductase activity (GO:0016491);; Biological Process: methylation (GO:0032259);; Molecular Function: metal ion binding (GO:0046872);;	K05658|5.2e-111|cpep:111781709|K05658 ATP-binding cassette, subfamily B (MDR/TAP), member 1 [EC:7.6.2.2] | (RefSeq) uncharacterized protein LOC111781709	ABC transporters (ko02010)	[QR]	Secondary metabolites biosynthesis, transport and catabolism;; General function prediction only	2OG-Fe(II) oxygenase superfamily	Codeine O-demethylase OS=Papaver somniferum OX=3469 GN=CODM PE=1 SV=1	Q	Secondary metabolites biosynthesis, transport and catabolism	codeine O-demethylase [Glycine max]
glyma.Wm82.gnm2.Glyma.03G030300	46	33	33	101	133	126	0.651691	0.611653	0.48889	1.407492	1.967954	1.543714	9.17E-07	1.04	up	[QV]	Secondary metabolites biosynthesis, transport and catabolism;; Defense mechanisms	Molecular Function: iron ion binding (GO:0005506);; Cellular Component: membrane (GO:0016020);; Molecular Function: oxidoreductase activity, acting on paired donors, with incorporation or reduction of molecular oxygen, NAD(P)H as one donor, and incorporation of one atom of oxygen (GO:0016709);; Molecular Function: heme binding (GO:0020037);;	K20617|1.0e-183|lja:Lj3g3v1475790.2|K20617 cytochrome P450 family 71 subfamily A | (RefSeq) Lj3g3v1475790.2; -	--	[Q]	Secondary metabolites biosynthesis, transport and catabolism	Cytochrome P450	Cytochrome P450 83B1 OS=Arabidopsis thaliana OX=3702 GN=CYP83B1 PE=1 SV=1	Q	Secondary metabolites biosynthesis, transport and catabolism	hypothetical protein GLYMA_03G030300, partial [Glycine max]
glyma.Wm82.gnm2.Glyma.03G063900	170	95	132	330	335	412	2.311924	1.684118	1.850819	4.331646	4.664057	4.790416	2.14E-13	1.04	up	--	--	Cellular Component: integral component of membrane (GO:0016021);;	K13946|2.6e-302|gmx:100809138|K13946 auxin influx carrier (AUX1 LAX family) | (RefSeq) GMLAX4; auxin transporter-like protein 4	Plant hormone signal transduction (ko04075)	[E]	Amino acid transport and metabolism	Transmembrane amino acid transporter protein	Auxin transporter-like protein 4 OS=Medicago truncatula OX=3880 GN=LAX4 PE=2 SV=1	E	Amino acid transport and metabolism	auxin transporter-like protein 4 [Glycine max]
glyma.Wm82.gnm2.Glyma.13G223300	98	52	75	240	176	232	2.756548	1.911909	2.168637	6.547483	5.091277	5.606183	5.56E-09	1.04	up	--	--	Molecular Function: transcription regulatory region sequence-specific DNA binding (GO:0000976);; Molecular Function: RNA polymerase II regulatory region sequence-specific DNA binding (GO:0000977);; Molecular Function: RNA polymerase II transcription factor activity, sequence-specific DNA binding (GO:0000981);; Cellular Component: nucleus (GO:0005634);; Molecular Function: transcription factor bin…	K09264|4.0e-128|gmx:732595|K09264 MADS-box transcription factor, plant | (RefSeq) MADS-box protein	--	[K]	Transcription	K-box region	Floral homeotic protein AGAMOUS OS=Panax ginseng OX=4054 GN=AG2 PE=2 SV=1	K	Transcription	MADS-box protein [Glycine max]
glyma.Wm82.gnm2.Glyma.13G141300	94	59	81	224	206	230	7.827968	6.31615	6.901325	17.958881	17.539709	16.284996	4.79E-10	1.04	up	--	--	--	--	--	--	--	--	--	--	--	hypothetical protein GLYMA_13G141300 [Glycine max]
glyma.Wm82.gnm2.Glyma.08G056100	107	73	116	245	256	322	0.934788	0.827092	1.038638	2.063161	2.29152	2.398502	2.92E-11	1.04	up	[P]	Inorganic ion transport and metabolism	Biological Process: potassium ion transport (GO:0006813);; Molecular Function: potassium ion transmembrane transporter activity (GO:0015079);; Cellular Component: membrane (GO:0016020);; Cellular Component: integral component of membrane (GO:0016021);;	K03549|0.0e+00|gmx:100801073|K03549 KUP system potassium uptake protein | (RefSeq) potassium transporter 25	--	--	--	K+ potassium transporter	Potassium transporter 25 OS=Oryza sativa subsp. japonica OX=39947 GN=HAK25 PE=2 SV=1	P	Inorganic ion transport and metabolism	potassium transporter 25 [Glycine max]
glyma.Wm82.gnm2.Glyma.14G067800	95	80	136	268	268	337	1.215358	1.32749	1.780339	3.31053	3.51113	3.671612	1.08E-10	1.04	up	[Z]	Cytoskeleton	Cellular Component: cytoplasm (GO:0005737);; Biological Process: double-strand break repair (GO:0006302);; Biological Process: regulation of transcription, DNA-templated (GO:0006355);; Cellular Component: Ino80 complex (GO:0031011);; Biological Process: ATP-dependent chromatin remodeling (GO:0043044);;	K11672|0.0e+00|gmx:100790295|K11672 actin-related protein 5 | (RefSeq) actin-related protein 5	--	[Z]	Cytoskeleton	Actin	Actin-related protein 5 OS=Arabidopsis thaliana OX=3702 GN=ARP5 PE=1 SV=2	Z	Cytoskeleton	actin-related protein 5 [Glycine max]
glyma.Wm82.gnm2.Glyma.17G113100	75	49	50	200	127	202	3.022079	2.548267	2.089065	7.810168	5.265659	7.004967	1.35E-07	1.04	up	--	--	Molecular Function: electron carrier activity (GO:0009055);; Cellular Component: integral component of membrane (GO:0016021);; Cellular Component: anchored component of plasma membrane (GO:0046658);;	--	--	--	--	Plastocyanin-like domain	--	--	--	hypothetical protein GLYMA_17G113100 [Glycine max]
glyma.Wm82.gnm2.Glyma.06G242900	336	242	319	797	662	879	35.660908	33.561153	34.927853	81.698845	72.015434	79.720825	9.67E-25	1.04	up	--	--	Molecular Function: molecular_function (GO:0003674);; Molecular Function: binding (GO:0005488);; Molecular Function: copper ion binding (GO:0005507);; Biological Process: cellular ion homeostasis (GO:0006873);; Biological Process: cellular metal ion homeostasis (GO:0006875);; Biological Process: cellular copper ion homeostasis (GO:0006878);; Biological Process: biological_process (GO:0008150);; M…	--	--	--	--	--	Metallothionein-like protein type 3 OS=Carica papaya OX=3649 PE=3 SV=1	S	Function unknown	type 3 metallothionein MT3 [Glycine max]
glyma.Wm82.gnm2.Glyma.12G013200	165	129	191	414	391	494	2.167381	2.231792	2.597277	5.300548	5.31377	5.592456	8.58E-16	1.04	up	[G]	Carbohydrate transport and metabolism	Cellular Component: integral component of membrane (GO:0016021);; Molecular Function: transmembrane transporter activity (GO:0022857);;	K13783|6.7e-290|gmx:100799211|K13783 MFS transporter, OPA family, solute carrier family 37 (glycerol-3-phosphate transporter), member 1/2 | (RefSeq) putative glycerol-3-phosphate transporter 1	--	[G]	Carbohydrate transport and metabolism	Major Facilitator Superfamily	Putative glycerol-3-phosphate transporter 1 OS=Arabidopsis thaliana OX=3702 GN=At3g47420 PE=2 SV=1	G	Carbohydrate transport and metabolism	putative glycerol-3-phosphate transporter 1 [Glycine max]
glyma.Wm82.gnm2.Glyma.10G011300	162	162	189	386	485	526	3.438797	4.466816	4.105815	7.915982	10.554195	9.531361	3.93E-14	1.04	up	--	--	Molecular Function: transcription factor activity, sequence-specific DNA binding (GO:0003700);; Cellular Component: nucleus (GO:0005634);; Molecular Function: sequence-specific DNA binding (GO:0043565);;	K12835|5.1e-54|cmax:111493042|K12835 ATP-dependent RNA helicase DDX42 [EC:3.6.4.13] | (RefSeq) DEAD-box ATP-dependent RNA helicase 24 isoform X1	Spliceosome (ko03040)	--	--	WRKY DNA -binding domain	WRKY transcription factor 23 OS=Arabidopsis thaliana OX=3702 GN=WRKY23 PE=2 SV=1	K	Transcription	WRKY transcription factor 23-like [Glycine soja]
glyma.Wm82.gnm2.Glyma.07G072600	43	39	40	134	138	113	0.589093	0.707666	0.586093	1.827141	1.998911	1.397005	7.48E-07	1.03	up	--	--	Cellular Component: integral component of membrane (GO:0016021);;	--	--	[R]	General function prediction only	Glycosyl transferase family 90	--	S	Function unknown	O-glucosyltransferase rumi homolog isoform X1 [Glycine max]
glyma.Wm82.gnm2.Glyma.07G075400	10	27	19	87	65	87	0.353262	1.300269	0.721345	3.178812	2.513794	2.800127	2.14E-05	1.03	up	[Q]	Secondary metabolites biosynthesis, transport and catabolism	Molecular Function: acyl-CoA hydrolase activity (GO:0047617);;	K17362|6.8e-96|gmx:100808663|K17362 acyl-coenzyme A thioesterase 13 [EC:3.1.2.-] | (RefSeq) acyl-coenzyme A thioesterase 13	--	[R]	General function prediction only	Thioesterase superfamily	--	Q	Secondary metabolites biosynthesis, transport and catabolism	acyl-coenzyme A thioesterase 13 [Glycine max]
glyma.Wm82.gnm2.Glyma.20G196000	28	11	15	68	59	85	0.411512	0.196295	0.226725	0.969944	0.888725	1.070662	1.86E-05	1.03	up	--	--	Molecular Function: UDP-glycosyltransferase activity (GO:0008194);; Cellular Component: intracellular membrane-bounded organelle (GO:0043231);;	K22772|2.7e-266|gmx:100818062|K22772 flavonol-3-O-glucoside L-rhamnosyltransferase [EC:2.4.1.159] | (RefSeq) FG1; flavonol-3-O-glucoside/galactoside (1->6) glucosyltransferase	Flavone and flavonol biosynthesis (ko00944)	[GC]	Carbohydrate transport and metabolism;; Energy production and conversion	UDP-glucoronosyl and UDP-glucosyl transferase	UDP-glycosyltransferase 79A6 OS=Glycine max OX=3847 GN=FG2 PE=1 SV=1	--	--	flavonol-3-O-glucoside/galactoside (1->6) glucosyltransferase [Glycine max]
glyma.Wm82.gnm2.Glyma.07G212800	158	90	164	367	328	415	1.820138	1.324929	1.956965	4.128353	3.897377	4.121725	5.94E-13	1.03	up	[C]	Energy production and conversion	Molecular Function: oxidoreductase activity (GO:0016491);; Molecular Function: heme binding (GO:0020037);; Molecular Function: iron-sulfur cluster binding (GO:0051536);;	K00366|0.0e+00|gmx:100775519|K00366 ferredoxin-nitrite reductase [EC:1.7.7.1] | (RefSeq) ferredoxin--nitrite reductase, chloroplastic isoform X2	Nitrogen metabolism (ko00910)	[P]	Inorganic ion transport and metabolism	Nitrite and sulphite reductase 4Fe-4S domain	Ferredoxin--nitrite reductase, chloroplastic OS=Betula pendula OX=3505 GN=NIR1 PE=2 SV=1	P	Inorganic ion transport and metabolism	ferredoxin--nitrite reductase, chloroplastic isoform X1 [Glycine max]
glyma.Wm82.gnm2.Glyma.13G297800	327	257	327	698	732	946	4.734519	4.856588	4.869446	9.749377	10.844751	11.681399	3.36E-24	1.03	up	--	--	Cellular Component: mitochondrion (GO:0005739);;	--	--	[R]	General function prediction only	PPR repeat	Pentatricopeptide repeat-containing protein At2g20710, mitochondrial OS=Arabidopsis thaliana OX=3702 GN=At2g20710 PE=2 SV=1	S	Function unknown	hypothetical protein GLYMA_13G297800 [Glycine max]
glyma.Wm82.gnm2.Glyma.03G241700	20	20	19	72	75	73	0.878762	1.146985	0.858833	3.149052	3.495617	2.834391	1.28E-05	1.03	up	--	--	Biological Process: phosphorelay signal transduction system (GO:0000160);; Cellular Component: nucleus (GO:0005634);; Cellular Component: cytoplasm (GO:0005737);; Biological Process: cytokinin-activated signaling pathway (GO:0009736);; Molecular Function: histidine phosphotransfer kinase activity (GO:0009927);; Biological Process: phosphorylation (GO:0016310);; Molecular Function: protein histidi…	K14490|2.0e-77|gmx:100787544|K14490 histidine-containing phosphotransfer peotein | (RefSeq) histidine-containing phosphotransfer protein 1	Plant hormone signal transduction (ko04075)	[T]	Signal transduction mechanisms	Hpt domain	Histidine-containing phosphotransfer protein 1 OS=Arabidopsis thaliana OX=3702 GN=AHP1 PE=1 SV=1	T	Signal transduction mechanisms	histidine-containing phosphotransfer protein 1 [Glycine max]
glyma.Wm82.gnm2.Glyma.11G253900	66	55	81	182	194	203	1.637416	1.787428	2.058568	4.373564	4.936425	4.302199	7.45E-09	1.03	up	[G]	Carbohydrate transport and metabolism	Molecular Function: hydrolase activity, hydrolyzing O-glycosyl compounds (GO:0004553);; Cellular Component: cell wall (GO:0005618);; Biological Process: xyloglucan metabolic process (GO:0010411);; Molecular Function: xyloglucan:xyloglucosyl transferase activity (GO:0016762);; Biological Process: cell wall biogenesis (GO:0042546);; Cellular Component: apoplast (GO:0048046);; Biological Process: ce…	K08235|6.1e-165|gmx:100784191|K08235 xyloglucan:xyloglucosyl transferase [EC:2.4.1.207] | (RefSeq) uncharacterized protein LOC100784191 precursor	--	--	--	Glycosyl hydrolases family 16	Xyloglucan endotransglucosylase/hydrolase 2 OS=Glycine max OX=3847 PE=2 SV=1	G	Carbohydrate transport and metabolism	uncharacterized protein LOC100784191 precursor [Glycine max]
glyma.Wm82.gnm2.Glyma.12G034100	15	4	14	42	55	61	1.059319	0.292143	1.029375	2.966273	4.149525	3.843758	3.66E-05	1.03	up	--	--	Biological Process: response to auxin (GO:0009733);;	K14488|3.3e-46|gmx:100806671|K14488 SAUR family protein | (RefSeq) auxin-induced protein X10A-like	Plant hormone signal transduction (ko04075)	--	--	Auxin responsive protein	Auxin-induced protein X10A OS=Glycine max OX=3847 PE=2 SV=1	S	Function unknown	auxin-induced protein X10A-like [Glycine max]
glyma.Wm82.gnm2.Glyma.01G224600	87	60	42	149	217	212	3.517212	3.175876	1.719702	5.811518	9.017133	7.336313	3.89E-07	1.03	up	--	--	--	--	--	--	--	--	--	--	--	uncharacterized protein LOC102670341 [Glycine max]
glyma.Wm82.gnm2.Glyma.08G155700	17	24	49	97	107	120	1.067016	2.032498	3.327662	6.217106	7.222135	6.772476	1.07E-05	1.03	up	--	--	Biological Process: response to auxin (GO:0009733);;	K14488|9.0e-37|gmx:100786095|K14488 SAUR family protein | (RefSeq) auxin-induced protein 10A5-like	Plant hormone signal transduction (ko04075)	--	--	Auxin responsive protein	Auxin-induced protein 10A5 OS=Glycine max OX=3847 PE=2 SV=1	S	Function unknown	hypothetical protein GLYMA_08G155700 [Glycine max]
glyma.Wm82.gnm2.Glyma.17G260100	49	21	39	121	126	102	0.924982	0.513493	0.74732	2.221684	2.444449	1.643476	3.05E-06	1.02	up	[G]	Carbohydrate transport and metabolism	Molecular Function: zinc ion binding (GO:0008270);; Biological Process: lignin biosynthetic process (GO:0009809);; Molecular Function: oxidoreductase activity, acting on the CH-OH group of donors, NAD or NADP as acceptor (GO:0016616);; Molecular Function: cinnamyl-alcohol dehydrogenase activity (GO:0045551);;	K00083|3.1e-193|gmx:100820588|K00083 cinnamyl-alcohol dehydrogenase [EC:1.1.1.195] | (RefSeq) uncharacterized protein LOC100820588	Phenylpropanoid biosynthesis (ko00940)	[Q]	Secondary metabolites biosynthesis, transport and catabolism	Alcohol dehydrogenase GroES-like domain	Probable cinnamyl alcohol dehydrogenase 6 OS=Oryza sativa subsp. japonica OX=39947 GN=CAD6 PE=2 SV=2	Q	Secondary metabolites biosynthesis, transport and catabolism	putative cinnamyl alcohol dehydrogenase [Glycine max]
glyma.Wm82.gnm2.Glyma.03G098400	41	28	33	119	73	152	1.658494	1.436251	1.345611	4.650261	2.999653	5.262223	4.58E-06	1.02	up	--	--	Molecular Function: calcium ion binding (GO:0005509);;	K15283|1.5e-44|soe:110790096|K15283 solute carrier family 35, member E1 | (RefSeq) xylulose 5-phosphate/phosphate translocator, chloroplastic	--	--	--	--	--	S	Function unknown	uncharacterized protein LOC100782930 [Glycine max]
glyma.Wm82.gnm2.Glyma.13G312500	34	27	34	92	111	105	0.545217	0.571987	0.562504	1.438504	1.832779	1.445343	2.79E-06	1.02	up	--	--	--	--	--	--	--	Fantastic Four meristem regulator	Protein FAF-like, chloroplastic OS=Arabidopsis thaliana OX=3702 GN=At5g22090 PE=2 SV=1	S	Function unknown	protein FAF-like, chloroplastic [Glycine max]
glyma.Wm82.gnm2.Glyma.20G021500	20	33	30	86	105	102	0.492136	1.051036	0.757801	2.059918	2.688911	2.175628	8.45E-06	1.02	up	--	--	--	K03188|3.0e-18|dcr:108224146|K03188 urease accessory protein | (RefSeq) uncharacterized protein LOC108224146 isoform X1	--	--	--	Phloem protein 2	Protein PHLOEM PROTEIN 2-LIKE A1 OS=Arabidopsis thaliana OX=3702 GN=PP2A1 PE=2 SV=1	L	Replication, recombination and repair	protein PHLOEM PROTEIN 2-LIKE A1-like [Glycine max]
glyma.Wm82.gnm2.Glyma.15G142200	40	74	41	193	126	213	3.105551	7.576495	3.314514	14.757226	10.244763	14.388638	3.80E-06	1.02	up	--	--	--	--	--	--	--	--	--	--	--	hypothetical protein glysoja_024769 [Glycine soja]
glyma.Wm82.gnm2.Glyma.04G161300	1177	840	1054	2648	2301	2756	68.753003	63.607946	62.946115	148.436871	136.787155	136.446282	1.84E-59	1.02	up	[J]	Translation, ribosomal structure and biogenesis	Biological Process: maturation of LSU-rRNA (GO:0000470);; Molecular Function: RNA binding (GO:0003723);; Cellular Component: cytosolic large ribosomal subunit (GO:0022625);;	K02865|9.3e-54|gmx:100499730|K02865 large subunit ribosomal protein L10Ae | (RefSeq) uncharacterized protein LOC100499730	Ribosome (ko03010)	[J]	Translation, ribosomal structure and biogenesis	Ribosomal protein L1p/L10e family	60S ribosomal protein L10a OS=Oryza sativa subsp. indica OX=39946 GN=RPL10A PE=3 SV=1	J	Translation, ribosomal structure and biogenesis	hypothetical protein GLYMA_04G161300 [Glycine max]
glyma.Wm82.gnm2.Glyma.13G340800	39	45	30	132	91	157	0.766598	1.151831	0.591416	2.499595	1.820044	2.636903	3.53E-06	1.02	up	--	--	Cellular Component: nucleus (GO:0005634);; Biological Process: regulation of gene expression (GO:0010468);; Biological Process: anatomical structure development (GO:0048856);;	--	--	[R]	General function prediction only	--	Zinc finger protein WIP2 OS=Arabidopsis thaliana OX=3702 GN=WIP2 PE=1 SV=1	S	Function unknown	zinc finger protein WIP2-like [Glycine max]
glyma.Wm82.gnm2.Glyma.07G081300	46	23	46	114	103	142	1.266474	0.8254	1.303614	3.075929	2.957768	3.388502	1.71E-06	1.02	up	--	--	Molecular Function: transcription regulatory region sequence-specific DNA binding (GO:0000976);; Molecular Function: RNA polymerase II regulatory region sequence-specific DNA binding (GO:0000977);; Molecular Function: RNA polymerase II transcription factor activity, sequence-specific DNA binding (GO:0000981);; Cellular Component: nucleus (GO:0005634);; Molecular Function: transcription factor bin…	K09264|7.2e-133|gmx:100820061|K09264 MADS-box transcription factor, plant | (RefSeq) MADS-box transcription factor 6	--	[K]	Transcription	K-box region	Agamous-like MADS-box protein MADS3 OS=Vitis vinifera OX=29760 GN=MADS3 PE=2 SV=1	K	Transcription	MADS-box transcription factor 6 [Glycine max]
glyma.Wm82.gnm2.Glyma.16G079500	352	291	376	894	731	1000	30.030573	32.369801	32.994171	73.576302	63.794842	72.764488	4.35E-24	1.01	up	--	--	--	--	--	--	--	--	--	S	Function unknown	hypothetical protein glysoja_035836 [Glycine soja]
glyma.Wm82.gnm2.Glyma.16G204700	232	216	250	546	578	700	2.145664	2.608375	2.377929	4.875529	5.476945	5.52645	3.98E-19	1.01	up	--	--	--	K22911|7.7e-29|psom:113299743|K22911 thiamine phosphate phosphatase / amino-HMP aminohydrolase [EC:3.1.3.100 3.5.99.-] | (RefSeq) bifunctional TH2 protein, mitochondrial-like	Thiamine metabolism (ko00730)	--	--	--	--	--	--	hypothetical protein GLYMA_16G204700 [Glycine max]
glyma.Wm82.gnm2.Glyma.05G207500	236	175	221	516	449	701	3.647975	3.512543	3.508062	7.694849	7.098428	9.245896	5.30E-16	1.01	up	--	--	Biological Process: microtubule cytoskeleton organization (GO:0000226);; Biological Process: mitotic cell cycle (GO:0000278);; Molecular Function: GTPase activity (GO:0003924);; Molecular Function: structural constituent of cytoskeleton (GO:0005200);; Molecular Function: GTP binding (GO:0005525);; Cellular Component: cytoplasm (GO:0005737);; Cellular Component: microtubule (GO:0005874);; Biologic…	K07375|9.3e-264|gmx:100797652|K07375 tubulin beta | (RefSeq) tubulin beta-1 chain-like	Phagosome (ko04145)	[Z]	Cytoskeleton	Tubulin/FtsZ family, GTPase domain	Tubulin beta-1 chain OS=Glycine max OX=3847 GN=TUBB1 PE=3 SV=1	Z	Cytoskeleton	tubulin beta-1 chain-like [Glycine max]
glyma.Wm82.gnm2.Glyma.16G094100	176	136	153	414	319	519	2.404453	2.407567	2.140358	5.446484	4.453361	6.038094	9.15E-13	1.01	up	--	--	Molecular Function: transferase activity, transferring glycosyl groups (GO:0016757);;	K23869|8.0e-296|gmx:100816013|K23869 galactan beta-1,4-galactosyltransferase [EC:2.4.1.-] | (RefSeq) galactan beta-1,4-galactosyltransferase GALS3	--	[S]	Function unknown	Glycosyltransferase family 92	Galactan beta-1,4-galactosyltransferase GALS3 OS=Arabidopsis thaliana OX=3702 GN=GALS3 PE=2 SV=1	S	Function unknown	galactan beta-1,4-galactosyltransferase GALS3 [Glycine max]
glyma.Wm82.gnm2.Glyma.07G018100	17	32	27	77	97	103	0.362923	0.88811	0.587828	1.600318	2.124311	1.889746	1.65E-05	1.01	up	--	--	Cellular Component: nucleus (GO:0005634);; Biological Process: regulation of transcription, DNA-templated (GO:0006355);; Biological Process: auxin-activated signaling pathway (GO:0009734);;	K14484|1.0e-179|gmx:100795203|K14484 auxin-responsive protein IAA | (RefSeq) auxin-responsive protein IAA27	Plant hormone signal transduction (ko04075)	--	--	AUX/IAA family	Auxin-responsive protein IAA27 OS=Arabidopsis thaliana OX=3702 GN=IAA27 PE=1 SV=1	K	Transcription	auxin-responsive protein IAA27 [Glycine max]
glyma.Wm82.gnm2.Glyma.03G172900	384	317	415	902	893	1039	7.019579	7.547653	7.804166	15.906885	16.704548	16.192724	1.96E-29	1.01	up	--	--	Cellular Component: plasma membrane (GO:0005886);; Cellular Component: integral component of membrane (GO:0016021);; Molecular Function: transmembrane transporter activity (GO:0022857);;	K17500|4.6e-54|nto:104085001|K17500 integrin-linked kinase-associated serine/threonine phosphatase 2C [EC:3.1.3.16] | (RefSeq) WAT1-related protein At3g18200 isoform X1	--	--	--	EamA-like transporter family	WAT1-related protein At2g37460 OS=Arabidopsis thaliana OX=3702 GN=At2g37460 PE=2 SV=1	S	Function unknown	WAT1-related protein At2g37460 [Glycine max]
glyma.Wm82.gnm2.Glyma.12G107600	19	13	31	92	69	72	0.252777	0.219934	0.423639	1.185332	0.942047	0.814733	2.60E-05	1.01	up	--	--	Cellular Component: integral component of membrane (GO:0016021);;	K23540|1.4e-16|nto:104120586|K23540 golgi integral membrane protein 4 | (RefSeq) general transcriptional corepressor trfA-like	--	--	--	--	--	P	Inorganic ion transport and metabolism	transcription elongation factor SPT6 [Glycine max]
glyma.Wm82.gnm2.Glyma.05G021100	87	36	74	170	186	205	0.927234	0.388182	0.633514	1.497353	1.712926	1.605577	1.18E-07	1.01	up	[T]	Signal transduction mechanisms	Molecular Function: peroxidase activity (GO:0004601);; Cellular Component: plasma membrane (GO:0005886);; Cellular Component: integral component of membrane (GO:0016021);; Molecular Function: NAD(P)H oxidase activity (GO:0016174);; Biological Process: oxidation-reduction process (GO:0055114);;	K13447|0.0e+00|gmx:100777461|K13447 respiratory burst oxidase [EC:1.6.3.- 1.11.1.-] | (RefSeq) respiratory burst oxidase homolog protein A isoform X1	MAPK signaling pathway - plant (ko04016);; Plant-pathogen interaction (ko04626)	[PQ]	Inorganic ion transport and metabolism;; Secondary metabolites biosynthesis, transport and catabolism	Ferric reductase NAD binding domain	Respiratory burst oxidase homolog protein A OS=Solanum tuberosum OX=4113 GN=RBOHA PE=1 SV=1	--	--	respiratory burst oxidase homolog protein A isoform X1 [Glycine max]
glyma.Wm82.gnm2.Glyma.07G034200	182	140	153	365	369	528	6.680212	6.684446	5.790564	12.94405	13.852309	16.54258	1.99E-13	1	up	--	--	Cellular Component: nucleus (GO:0005634);; Biological Process: regulation of transcription, DNA-templated (GO:0006355);; Biological Process: auxin-activated signaling pathway (GO:0009734);;	K14484|1.2e-103|gmx:100791342|K14484 auxin-responsive protein IAA | (RefSeq) auxin-induced protein AUX22	Plant hormone signal transduction (ko04075)	--	--	AUX/IAA family	Auxin-induced protein AUX22 OS=Glycine max OX=3847 GN=AUX22 PE=2 SV=1	K	Transcription	auxin-induced protein AUX22 [Glycine max]
glyma.Wm82.gnm2.Glyma.07G242300	21	22	20	86	51	100	1.122899	1.512277	1.093771	4.447257	2.752549	4.552694	2.92E-05	1	up	--	--	--	--	--	--	--	cAMP-regulated phosphoprotein/endosulfine conserved region	--	S	Function unknown	hypothetical protein glysoja_009782 [Glycine soja]
glyma.Wm82.gnm2.Glyma.11G085200	266	183	234	128	109	145	9.377125	8.384033	8.494972	4.349009	3.92072	4.348379	2.50E-11	-1	down	--	--	Cellular Component: apoplast (GO:0048046);;	--	--	--	--	Dirigent-like protein	--	S	Function unknown	dirigent-like protein precursor [Glycine max]
glyma.Wm82.gnm2.Glyma.19G155100	136	72	61	33	35	50	6.879306	4.723417	3.148366	1.579757	1.798737	2.152128	1.26E-05	-1.01	down	--	--	--	--	--	--	--	Salt stress response/antifungal	--	S	Function unknown	antifungal protein ginkbilobin-like protein [Glycine max]
glyma.Wm82.gnm2.Glyma.04G104400	952	679	883	497	475	516	20.444195	19.529133	20.081396	10.39421	10.299837	9.29328	1.18E-32	-1.01	down	--	--	Molecular Function: phosphatidylinositol transporter activity (GO:0008526);;	--	--	[I]	Lipid transport and metabolism	CRAL/TRIO domain	Patellin-3 OS=Arabidopsis thaliana OX=3702 GN=PATL3 PE=1 SV=2	I	Lipid transport and metabolism	phosphatidylinositol transfer protein 3 [Glycine max]
glyma.Wm82.gnm2.Glyma.06G133900	48	51	57	21	19	22	1.022439	1.393267	1.242144	0.428392	0.398186	0.397329	3.04E-05	-1.01	down	--	--	Cellular Component: integral component of membrane (GO:0016021);;	K07441|2.7e-34|gmx:102664592|K07441 beta-1,4-N-acetylglucosaminyltransferase [EC:2.4.1.141] | (RefSeq) uncharacterized protein LOC102664592	N-Glycan biosynthesis (ko00510);; Various types of N-glycan biosynthesis (ko00513)	--	--	--	--	--	--	uncharacterized protein LOC106799002 [Glycine max]
glyma.Wm82.gnm2.Glyma.11G078000	1276	869	895	578	595	602	16.623621	14.743571	11.991562	7.253859	7.920357	6.675449	2.26E-24	-1.01	down	--	--	Molecular Function: calmodulin binding (GO:0005516);; Biological Process: defense response (GO:0006952);; Biological Process: response to biotic stimulus (GO:0009607);; Cellular Component: integral component of membrane (GO:0016021);;	K08472|1.3e-304|gmx:100807014|K08472 mlo protein | (RefSeq) MLO-like protein 4	--	--	--	Mlo family	MLO-like protein 4 OS=Arabidopsis thaliana OX=3702 GN=MLO4 PE=2 SV=2	G	Carbohydrate transport and metabolism	MLO-like protein 4 [Glycine max]
Glycine_max_newGene_1227	85	65	56	32	33	13	0.919151	0.937895	0.560013	0.384728	0.58168	0.105727	3.02E-05	-1.01	down	--	--	Molecular Function: catalytic activity (GO:0003824);;	K14766|2.6e-55|nau:109227645|K14766 nucleolar protein 14 | (RefSeq) mitotic apparatus protein p62-like	--	[R]	General function prediction only	Reverse transcriptase (RNA-dependent DNA polymerase)	--	S	Function unknown	2-keto-3-deoxy-L-rhamnonate aldolase [Glycine soja]
glyma.Wm82.gnm2.Glyma.13G314200	1185	807	1073	687	487	608	67.191879	59.626648	62.567303	37.560001	28.233675	29.373598	8.28E-25	-1.01	down	--	--	--	K13206|3.4e-11|ghi:107902778|K13206 coiled-coil domain-containing protein 55 | (RefSeq) LOW QUALITY PROTEIN: nuclear speckle splicing regulatory protein 1	--	--	--	--	Protein GL2-INTERACTING REPRESSOR 1 OS=Arabidopsis thaliana OX=3702 GN=GIR1 PE=1 SV=1	--	--	hypothetical protein GLYMA_13G314200 [Glycine max]
glyma.Wm82.gnm2.Glyma.13G194100	371	292	370	176	180	235	2.265429	2.32252	2.329998	1.033689	1.12395	1.223852	9.40E-16	-1.02	down	[R]	General function prediction only	Molecular Function: ADP binding (GO:0043531);;	K15078|8.7e-125|tcc:18614561|K15078 structure-specific endonuclease subunit SLX1 [EC:3.6.1.-] | (RefSeq) putative disease resistance protein RGA3	--	[T]	Signal transduction mechanisms	NB-ARC domain	Putative disease resistance RPP13-like protein 1 OS=Arabidopsis thaliana OX=3702 GN=RPPL1 PE=3 SV=1	T	Signal transduction mechanisms	putative disease resistance protein At3g14460 [Glycine max]
glyma.Wm82.gnm2.Glyma.14G062700	954	689	794	421	475	535	34.825468	32.610366	29.887191	14.975444	17.647596	16.724042	6.13E-29	-1.02	down	--	--	Molecular Function: metal ion binding (GO:0046872);;	K09377|5.6e-109|gmx:100807765|K09377 cysteine and glycine-rich protein | (RefSeq) LIM domain-containing protein WLIM2b	--	[TZ]	Signal transduction mechanisms;; Cytoskeleton	LIM domain	LIM domain-containing protein WLIM2b OS=Arabidopsis thaliana OX=3702 GN=WLIM2B PE=1 SV=1	--	--	LIM domain-containing protein WLIM2b [Glycine max]
glyma.Wm82.gnm2.Glyma.01G121200	135	121	135	65	52	85	1.612041	1.877549	1.653288	0.745741	0.631471	0.864103	9.73E-08	-1.02	down	--	--	Biological Process: protein folding (GO:0006457);; Cellular Component: plasmodesma (GO:0009506);;	--	--	--	--	--	--	--	--	hypothetical protein GLYMA_01G121200 [Glycine max]
Glycine_max_newGene_3085	648	474	716	317	376	362	5.608307	5.265037	6.321524	3.258147	4.408852	3.697699	2.94E-20	-1.02	down	--	--	Biological Process: carbohydrate metabolic process (GO:0005975);; Molecular Function: beta-glucosidase activity (GO:0008422);;	K05350|5.7e-35|gmx:100812929|K05350 beta-glucosidase [EC:3.2.1.21] | (RefSeq) beta-glucosidase 18 isoform X2	Cyanoamino acid metabolism (ko00460);; Starch and sucrose metabolism (ko00500);; Phenylpropanoid biosynthesis (ko00940)	[G]	Carbohydrate transport and metabolism	Glycosyl hydrolase family 1	Beta-glucosidase 18 OS=Oryza sativa subsp. japonica OX=39947 GN=BGLU18 PE=3 SV=2	G	Carbohydrate transport and metabolism	beta-glucosidase 18-like [Glycine max]
glyma.Wm82.gnm2.Glyma.03G244300	146	107	142	83	46	69	2.167042	2.072502	2.161144	1.185266	0.687823	0.873443	2.25E-07	-1.02	down	[Q]	Secondary metabolites biosynthesis, transport and catabolism	Molecular Function: transferase activity, transferring acyl groups other than amino-acyl groups (GO:0016747);;	K19861|2.1e-170|nsy:104249987|K19861 benzyl alcohol O-benzoyltransferase [EC:2.3.1.196 2.3.1.232] | (RefSeq) benzyl alcohol O-benzoyltransferase	--	--	--	Transferase family	Benzyl alcohol O-benzoyltransferase OS=Nicotiana tabacum OX=4097 GN=HSR201 PE=1 SV=1	S	Function unknown	benzyl alcohol O-benzoyltransferase [Glycine max]
glyma.Wm82.gnm2.Glyma.02G062900	107	72	89	54	28	40	2.653511	2.307817	2.277407	1.272267	0.698633	0.827312	3.90E-06	-1.02	down	[HR]	Coenzyme transport and metabolism;; General function prediction only	Biological Process: jasmonic acid metabolic process (GO:0009694);; Biological Process: salicylic acid metabolic process (GO:0009696);; Molecular Function: hydrolase activity (GO:0016787);; Molecular Function: methyl indole-3-acetate esterase activity (GO:0080030);; Molecular Function: methyl salicylate esterase activity (GO:0080031);; Molecular Function: methyl jasmonate esterase activity (GO:008…	K20802|1.3e-66|ath:AT5G10300|K20802 (R)-mandelonitrile lyase [EC:4.1.2.10] | (RefSeq) MES5; methyl esterase 5	Cyanoamino acid metabolism (ko00460)	--	--	alpha/beta hydrolase fold	Methylesterase 1 OS=Arabidopsis thaliana OX=3702 GN=MES1 PE=1 SV=1	S	Function unknown	methylesterase 1 [Glycine max]
glyma.Wm82.gnm2.Glyma.19G019400	170	150	207	105	82	92	1.940257	2.235079	2.437239	1.15787	0.95772	0.891921	5.12E-09	-1.02	down	--	--	Cellular Component: integral component of membrane (GO:0016021);;	--	--	[R]	General function prediction only	PPR repeat family	Putative pentatricopeptide repeat-containing protein At1g16830 OS=Arabidopsis thaliana OX=3702 GN=At1g16830 PE=3 SV=2	S	Function unknown	hypothetical protein GLYMA_19G019400 [Glycine max]
glyma.Wm82.gnm2.Glyma.20G187400	542	369	423	248	250	264	2.601249	2.252314	2.038074	1.120438	1.199059	1.054475	2.31E-18	-1.02	down	[V]	Defense mechanisms	Molecular Function: ATP binding (GO:0005524);; Cellular Component: plasma membrane (GO:0005886);; Cellular Component: integral component of membrane (GO:0016021);; Molecular Function: ATPase activity (GO:0016887);; Molecular Function: ATPase activity, coupled to transmembrane movement of substances (GO:0042626);; Biological Process: transmembrane transport (GO:0055085);;	K08712|1.3e-131|gsl:Gasu_29800|K08712 ATP-binding cassette, subfamily G (WHITE), member 2, SNQ2 | (RefSeq) ABC transporter, ATP-binding protein	ABC transporters (ko02010)	[Q]	Secondary metabolites biosynthesis, transport and catabolism	ABC-2 type transporter	Pleiotropic drug resistance protein 2 OS=Nicotiana plumbaginifolia OX=4092 GN=PDR2 PE=2 SV=1	Q	Secondary metabolites biosynthesis, transport and catabolism	pleiotropic drug resistance protein 2 isoform X1 [Glycine max]
glyma.Wm82.gnm2.Glyma.04G000200	2846	2187	2624	1469	1490	1611	39.519891	39.575331	37.503396	19.66036	21.159411	19.062562	3.00E-79	-1.02	down	[BQ]	Chromatin structure and dynamics;; Secondary metabolites biosynthesis, transport and catabolism	Cellular Component: nucleus (GO:0005634);; Molecular Function: NAD-dependent histone deacetylase activity (H3-K14 specific) (GO:0032041);; Molecular Function: metal ion binding (GO:0046872);;	K06067|8.7e-295|gmx:100795375|K06067 histone deacetylase 1/2 [EC:3.5.1.98] | (RefSeq) histone deacetylase 19	--	[B]	Chromatin structure and dynamics	Histone deacetylase domain	Histone deacetylase 19 OS=Arabidopsis thaliana OX=3702 GN=HDA19 PE=1 SV=2	B	Chromatin structure and dynamics	histone deacetylase 19 [Glycine max]
Glycine_max_newGene_1438	88	30	45	24	11	16	1.893752	0.701267	0.813157	0.475462	0.198804	0.205574	3.80E-05	-1.02	down	--	--	--	--	--	--	--	--	--	--	--	hypothetical protein glysoja_026198 [Glycine soja]
glyma.Wm82.gnm2.Glyma.10G273900	161	109	148	65	57	93	5.96604	5.241247	5.64991	2.329572	2.143232	2.929524	4.15E-08	-1.02	down	[J]	Translation, ribosomal structure and biogenesis	Molecular Function: structural constituent of ribosome (GO:0003735);; Biological Process: translation (GO:0006412);; Cellular Component: large ribosomal subunit (GO:0015934);;	K02876|1.1e-64|gmx:100306183|K02876 large subunit ribosomal protein L15 | (RefSeq) 50S ribosomal protein L15, chloroplastic	Ribosome (ko03010)	[J]	Translation, ribosomal structure and biogenesis	Ribosomal proteins 50S-L15, 50S-L18e, 60S-L27A	50S ribosomal protein L15, chloroplastic (Fragment) OS=Pisum sativum OX=3888 GN=RPL15 PE=2 SV=1	J	Translation, ribosomal structure and biogenesis	hypothetical protein GLYMA_10G273900 [Glycine max]
glyma.Wm82.gnm2.Glyma.01G048700	209	175	199	119	86	109	6.276409	6.832561	6.132773	3.441984	2.629264	2.789692	4.62E-10	-1.02	down	--	--	Biological Process: reproduction (GO:0000003);; Biological Process: protein polyubiquitination (GO:0000209);; Biological Process: cell morphogenesis (GO:0000902);; Biological Process: cell morphogenesis involved in differentiation (GO:0000904);; Biological Process: developmental process involved in reproduction (GO:0003006);; Molecular Function: molecular_function (GO:0003674);; Molecular Functio…	K11982|2.5e-47|oeu:111406194|K11982 E3 ubiquitin-protein ligase RNF115/126 [EC:2.3.2.27] | (RefSeq) E3 ubiquitin-protein ligase SIRP1 isoform X1	--	[O]	Posttranslational modification, protein turnover, chaperones	Ring finger domain	E3 ubiquitin-protein ligase MPSR1 OS=Arabidopsis thaliana OX=3702 GN=MPSR1 PE=1 SV=1	O	Posttranslational modification, protein turnover, chaperones	E3 ubiquitin-protein ligase MPSR1 [Glycine max]
glyma.Wm82.gnm2.Glyma.08G150400	95973	73135	90942	50396	48436	57332	1495.425903	1485.154785	1458.119507	757.174866	771.869812	761.346375	0	-1.02	down	[G]	Carbohydrate transport and metabolism	Molecular Function: hydrolase activity, hydrolyzing O-glycosyl compounds (GO:0004553);; Biological Process: carbohydrate metabolic process (GO:0005975);;	K22279|4.8e-252|gmx:100809047|K22279 vicianin beta-glucosidase [EC:3.2.1.119] | (RefSeq) vicianin hydrolase precursor	--	[G]	Carbohydrate transport and metabolism	Glycosyl hydrolase family 1	Vicianin hydrolase (Fragment) OS=Vicia sativa subsp. nigra OX=3909 PE=1 SV=1	G	Carbohydrate transport and metabolism	hypothetical protein GLYMA_08G150400, partial [Glycine max]
glyma.Wm82.gnm2.Glyma.13G161900	5688	4328	5273	2880	2848	3383	83.304335	82.850966	79.518333	40.657113	42.704957	42.239453	3.59E-138	-1.03	down	[T]	Signal transduction mechanisms	Molecular Function: acid phosphatase activity (GO:0003993);; Molecular Function: metal ion binding (GO:0046872);;	K22390|4.2e-278|gmx:100818438|K22390 acid phosphatase type 7 | (RefSeq) GMPAP25; uncharacterized protein LOC100818438 isoform 2 precursor	--	[G]	Carbohydrate transport and metabolism	Calcineurin-like phosphoesterase	Bifunctional purple acid phosphatase 26 OS=Arabidopsis thaliana OX=3702 GN=PAP26 PE=1 SV=1	G	Carbohydrate transport and metabolism	uncharacterized protein LOC100818438 isoform 1 precursor [Glycine max]
glyma.Wm82.gnm2.Glyma.13G321100	1836	1297	1831	985	958	947	22.347839	20.586671	22.935774	11.535698	11.916357	9.815737	7.19E-43	-1.03	down	--	--	Molecular Function: magnesium ion binding (GO:0000287);; Molecular Function: terpene synthase activity (GO:0010333);;	K14173|0.0e+00|gmx:100812119|K14173 alpha-farnesene synthase [EC:4.2.3.46] | (RefSeq) GMTPS21; terpene synthase TPS21	Sesquiterpenoid and triterpenoid biosynthesis (ko00909)	--	--	Terpene synthase family, metal binding domain	Alpha-farnesene synthase OS=Ricinus communis OX=3988 GN=TPS7 PE=1 SV=2	S	Function unknown	terpene synthase 21 [Glycine max]
glyma.Wm82.gnm2.Glyma.01G165200	939	723	890	503	412	567	12.109854	12.441074	11.832135	6.285722	5.712411	6.255341	7.67E-32	-1.04	down	--	--	Molecular Function: calmodulin binding (GO:0005516);; Biological Process: defense response (GO:0006952);; Biological Process: response to biotic stimulus (GO:0009607);; Cellular Component: integral component of membrane (GO:0016021);;	K08472|3.8e-288|gmx:100807014|K08472 mlo protein | (RefSeq) MLO-like protein 4	--	--	--	Mlo family	MLO-like protein 4 OS=Arabidopsis thaliana OX=3702 GN=MLO4 PE=2 SV=2	G	Carbohydrate transport and metabolism	MLO-like protein 4 isoform X1 [Glycine max]
glyma.Wm82.gnm2.Glyma.17G022400	443	281	368	193	182	233	10.369924	8.577773	8.868785	4.378504	4.367558	4.652516	1.25E-16	-1.04	down	--	--	Cellular Component: endoplasmic reticulum membrane (GO:0005789);; Cellular Component: plasma membrane (GO:0005886);; Cellular Component: integral component of membrane (GO:0016021);; Biological Process: endoplasmic reticulum-plasma membrane tethering (GO:0061817);; Biological Process: endoplasmic reticulum membrane organization (GO:0090158);;	K20222|2.2e-27|nsy:104217451|K20222 importin-5 | (RefSeq) importin-5-like isoform X1	--	[U]	Intracellular trafficking, secretion, and vesicular transport	MSP (Major sperm protein) domain	Vesicle-associated protein 2-2 OS=Arabidopsis thaliana OX=3702 GN=PVA22 PE=1 SV=1	U	Intracellular trafficking, secretion, and vesicular transport	uncharacterized protein LOC100801987 [Glycine max]
glyma.Wm82.gnm2.Glyma.17G060000	1222	888	1070	656	576	598	22.290701	21.117363	20.085846	11.532125	10.752299	9.297602	2.37E-34	-1.04	down	--	--	Cellular Component: cytosol (GO:0005829);; Molecular Function: lipid binding (GO:0008289);; Molecular Function: sterol transporter activity (GO:0015248);; Cellular Component: membrane (GO:0016020);; Molecular Function: sterol binding (GO:0032934);; Cellular Component: intracellular membrane-bounded organelle (GO:0043231);;	K22285|6.3e-221|gmx:100819769|K22285 oxysterol-binding protein-related protein 8 | (RefSeq) oxysterol-binding protein-related protein 4B	--	[T]	Signal transduction mechanisms	Oxysterol-binding protein	Oxysterol-binding protein-related protein 4B OS=Arabidopsis thaliana OX=3702 GN=ORP4B PE=2 SV=2	T	Signal transduction mechanisms	oxysterol-binding protein-related protein 4B [Glycine max]
glyma.Wm82.gnm2.Glyma.14G052200	388	358	339	124	43	139	17.950169	21.585026	16.149856	5.516987	2.021383	5.462797	2.72E-05	-1.04	down	--	--	--	--	--	--	--	Glycine rich protein family	--	--	--	uncharacterized protein LOC100817054 precursor [Glycine max]
glyma.Wm82.gnm2.Glyma.13G217400	297	239	262	123	125	188	3.988211	4.187047	3.620018	1.592793	1.717454	2.146661	1.96E-12	-1.05	down	[QV]	Secondary metabolites biosynthesis, transport and catabolism;; Defense mechanisms	Molecular Function: monooxygenase activity (GO:0004497);; Molecular Function: iron ion binding (GO:0005506);; Cellular Component: integral component of membrane (GO:0016021);; Biological Process: sterol metabolic process (GO:0016125);; Molecular Function: oxidoreductase activity (GO:0016491);; Molecular Function: oxidoreductase activity, acting on paired donors, with incorporation or reduction of…	K09832|9.9e-302|gmx:100787616|K09832 sterol 22-desaturase [EC:1.14.19.41] | (RefSeq) cytochrome P450 710A1	Steroid biosynthesis (ko00100)	[QI]	Secondary metabolites biosynthesis, transport and catabolism;; Lipid transport and metabolism	Cytochrome P450	Cytochrome P450 710A11 OS=Solanum lycopersicum OX=4081 GN=CYP710A11 PE=1 SV=1	Q	Secondary metabolites biosynthesis, transport and catabolism	cytochrome P450 710A1 [Glycine max]
glyma.Wm82.gnm2.Glyma.02G010300	7572	5384	6875	3866	3496	4297	79.315234	73.426109	74.035539	39.111831	37.453441	38.468667	5.56E-136	-1.05	down	[I]	Lipid transport and metabolism	Molecular Function: catalytic activity (GO:0003824);;	K01897|0.0e+00|gmx:100816578|K01897 long-chain acyl-CoA synthetase [EC:6.2.1.3] | (RefSeq) long chain acyl-CoA synthetase 1	Fatty acid biosynthesis (ko00061);; Fatty acid degradation (ko00071);; Fatty acid metabolism (ko01212);; Peroxisome (ko04146)	[I]	Lipid transport and metabolism	AMP-binding enzyme	Long chain acyl-CoA synthetase 1 OS=Arabidopsis thaliana OX=3702 GN=LACS1 PE=2 SV=1	I	Lipid transport and metabolism	long chain acyl-CoA synthetase 1 [Glycine max]
glyma.Wm82.gnm2.Glyma.18G210800	687	455	571	348	275	343	68.842827	59.434711	58.855721	33.565834	28.141197	29.261314	4.11E-22	-1.05	down	--	--	--	--	--	--	--	--	--	--	--	hypothetical protein GLYMA_18G210800 [Glycine max]
glyma.Wm82.gnm2.Glyma.13G282900	124	93	118	51	47	66	6.835287	6.671535	6.702152	2.679739	2.626714	3.089031	9.71E-08	-1.05	down	--	--	Molecular Function: calcium ion binding (GO:0005509);;	K24345|1.4e-68|gmx:100794479|K24345 calcium-binding protein KIC and related proteins | (RefSeq) calcium-binding protein KRP1	--	[ZD]	Cytoskeleton;; Cell cycle control, cell division, chromosome partitioning	EF-hand domain pair	Calcium-binding protein KRP1 OS=Arabidopsis thaliana OX=3702 GN=KRP1 PE=2 SV=1	--	--	calcium-binding protein KRP1 [Glycine max]
glyma.Wm82.gnm2.Glyma.18G294200	417	276	380	197	141	249	30.050434	25.912605	28.12458	13.670684	10.35008	15.245882	8.33E-14	-1.05	down	--	--	Biological Process: lipid transport (GO:0006869);;	--	--	--	--	Probable lipid transfer	Non-specific lipid-transfer protein 2 OS=Prunus armeniaca OX=36596 PE=1 SV=1	S	Function unknown	non-specific lipid-transfer protein 2 [Glycine max]
glyma.Wm82.gnm2.Glyma.14G178500	525	318	438	205	228	277	10.637961	8.393928	9.141691	4.010356	4.714184	4.787656	1.46E-17	-1.05	down	[Q]	Secondary metabolites biosynthesis, transport and catabolism	Molecular Function: metal ion binding (GO:0046872);; Molecular Function: dioxygenase activity (GO:0051213);;	K24028|8.8e-89|lja:Lj0g3v0213339.1|K24028 salicylic acid 3-hydroxylase [EC:1.14.11.-] | (RefSeq) Lj0g3v0213339.1; -	--	[QR]	Secondary metabolites biosynthesis, transport and catabolism;; General function prediction only	non-haem dioxygenase in morphine synthesis N-terminal	2-oxoglutarate-dependent dioxygenase 19 OS=Oryza sativa subsp. japonica OX=39947 GN=2ODD19 PE=1 SV=1	Q	Secondary metabolites biosynthesis, transport and catabolism	protein DMR6-LIKE OXYGENASE 1 [Glycine max]
glyma.Wm82.gnm2.Glyma.18G086900	251	208	267	128	145	110	1.99379	2.152011	2.18482	0.98008	1.174754	0.743166	4.17E-11	-1.05	down	--	--	Biological Process: defense response (GO:0006952);; Molecular Function: ADP binding (GO:0043531);;	K13457|0.0e+00|gmx:100806606|K13457 disease resistance protein RPM1 | (RefSeq) disease resistance protein RPM1	Plant-pathogen interaction (ko04626)	[T]	Signal transduction mechanisms	NB-ARC domain	Disease resistance protein RPH8A OS=Arabidopsis thaliana OX=3702 GN=RPH8A PE=3 SV=1	T	Signal transduction mechanisms	hypothetical protein GLYMA_18G086900 [Glycine max]
glyma.Wm82.gnm2.Glyma.10G275700	64	51	43	22	19	5	0.783212	0.805617	0.543594	0.259024	0.233085	0.048401	2.31E-05	-1.05	down	[S]	Function unknown	Cellular Component: plant-type vacuole membrane (GO:0009705);; Biological Process: malate transport (GO:0015743);; Cellular Component: integral component of membrane (GO:0016021);;	K03695|1.5e-21|egr:104416563|K03695 ATP-dependent Clp protease ATP-binding subunit ClpB | (RefSeq) chaperone protein ClpB1-like	--	[R]	General function prediction only	Aluminium activated malate transporter	Aluminum-activated malate transporter 4 OS=Arabidopsis thaliana OX=3702 GN=ALMT4 PE=3 SV=1	S	Function unknown	aluminum-activated malate transporter 4 [Glycine max]
glyma.Wm82.gnm2.Glyma.04G109400	552	344	503	254	224	301	7.976701	6.488626	7.476924	3.531708	3.30586	3.701393	1.65E-19	-1.05	down	--	--	Molecular Function: UDP-glycosyltransferase activity (GO:0008194);; Cellular Component: intracellular membrane-bounded organelle (GO:0043231);;	K23452|1.7e-80|ath:AT1G22340|K23452 UDP-glucosyltransferase 85A [EC:2.4.1.-] | (RefSeq) UGT85A7; UDP-glucosyl transferase 85A7	Zeatin biosynthesis (ko00908)	[GC]	Carbohydrate transport and metabolism;; Energy production and conversion	UDP-glucoronosyl and UDP-glucosyl transferase	7-deoxyloganetic acid glucosyltransferase OS=Catharanthus roseus OX=4058 GN=UGT709C2 PE=1 SV=1	--	--	hypothetical protein GLYMA_04G109400 [Glycine max]
glyma.Wm82.gnm2.Glyma.17G183700	5576	4194	5320	2853	2741	3240	82.41497	80.786339	80.920135	40.65572	41.42733	40.811489	6.34E-148	-1.05	down	[Q]	Secondary metabolites biosynthesis, transport and catabolism	Biological Process: fatty acid biosynthetic process (GO:0006633);; Cellular Component: integral component of membrane (GO:0016021);; Molecular Function: transferase activity, transferring acyl groups other than amino-acyl groups (GO:0016747);;	K15397|2.6e-272|gmx:100803579|K15397 3-ketoacyl-CoA synthase [EC:2.3.1.199] | (RefSeq) 3-ketoacyl-CoA synthase 20	Fatty acid elongation (ko00062);; Plant-pathogen interaction (ko04626)	--	--	FAE1/Type III polyketide synthase-like protein	3-ketoacyl-CoA synthase 20 OS=Arabidopsis thaliana OX=3702 GN=KCS20 PE=2 SV=1	I	Lipid transport and metabolism	3-ketoacyl-CoA synthase 20 [Glycine max]
glyma.Wm82.gnm2.Glyma.07G064900	5271	3918	5111	2777	2615	2951	70.1312	67.915954	69.970977	35.612539	35.565732	33.446516	1.67E-124	-1.06	down	--	--	--	K01593|7.7e-44|mtr:MTR_7g058700|K01593 aromatic-L-amino-acid/L-tryptophan decarboxylase [EC:4.1.1.28 4.1.1.105] | (RefSeq) tyrosine/DOPA decarboxylase	Tyrosine metabolism (ko00350);; Phenylalanine metabolism (ko00360);; Tryptophan metabolism (ko00380);; Isoquinoline alkaloid biosynthesis (ko00950);; Betalain biosynthesis (ko00965)	--	--	Protein of unknown function (DUF674)	--	S	Function unknown	uncharacterized protein LOC100809921 [Glycine max]
glyma.Wm82.gnm2.Glyma.08G065300	68	68	88	20	28	45	1.939342	2.497393	2.587708	0.54047	0.78965	1.081487	4.78E-06	-1.06	down	--	--	Molecular Function: RNA polymerase II regulatory region sequence-specific DNA binding (GO:0000977);; Molecular Function: transcription factor activity, sequence-specific DNA binding (GO:0003700);; Cellular Component: nucleus (GO:0005634);; Biological Process: positive regulation of transcription from RNA polymerase II promoter (GO:0045944);; Molecular Function: protein dimerization activity (GO:0…	K09264|2.8e-113|gmx:100779119|K09264 MADS-box transcription factor, plant | (RefSeq) MADS-box transcription factor 23 isoform X1	--	[K]	Transcription	SRF-type transcription factor (DNA-binding and dimerisation domain)	MADS-box transcription factor 27 OS=Oryza sativa subsp. japonica OX=39947 GN=MADS27 PE=2 SV=2	K	Transcription	MADS-box transcription factor 23 isoform X1 [Glycine max]
glyma.Wm82.gnm2.Glyma.15G089100	665	444	637	354	305	309	13.162954	11.451707	12.983157	6.753741	6.175887	5.215656	1.28E-21	-1.06	down	[IR]	Lipid transport and metabolism;; General function prediction only	Molecular Function: hydrolase activity, acting on ester bonds (GO:0016788);; Molecular Function: 9,9'-dicis-carotene:quinone oxidoreductase activity (GO:0052886);; Molecular Function: 7,9,9'-tricis-neurosporene:quinone oxidoreductase activity (GO:0052887);;	--	--	--	--	GDSL-like Lipase/Acylhydrolase	GDSL esterase/lipase At1g29660 OS=Arabidopsis thaliana OX=3702 GN=At1g29660 PE=1 SV=1	--	--	GDSL esterase/lipase At1g29660-like [Glycine soja]
glyma.Wm82.gnm2.Glyma.09G091800	1920	1357	1738	928	890	1069	45.171364	41.604404	42.07008	21.051411	21.406279	21.422344	1.72E-64	-1.06	down	--	--	--	K22068|1.6e-14|mdm:103414862|K22068 iron-sulfur cluster assembly enzyme ISCU, mitochondrial | (RefSeq) iron-sulfur cluster assembly protein 1-like	--	--	--	--	--	S	Function unknown	bromodomain and WD repeat-containing DDB_G0285837 [Glycine max]
glyma.Wm82.gnm2.Glyma.14G038300	6500	4369	5371	3278	2762	3264	223.695114	195.960037	190.196594	108.775597	97.216805	95.725876	4.82E-74	-1.07	down	--	--	Molecular Function: cysteine-type endopeptidase inhibitor activity (GO:0004869);;	K13899|4.4e-11|gab:108461348|K13899 cystatin-C | (RefSeq) cysteine proteinase inhibitor B-like	--	--	--	Aspartic acid proteinase inhibitor	Multicystatin OS=Solanum tuberosum OX=4113 PE=1 SV=1	E	Amino acid transport and metabolism	cysteine proteinase inhibitor [Glycine max]
glyma.Wm82.gnm2.Glyma.08G069100	57	34	38	11	13	16	3.952519	3.060093	2.663953	0.716952	0.905915	0.91759	1.42E-05	-1.07	down	--	--	--	--	--	--	--	--	--	--	--	uncharacterized protein LOC100306320 precursor [Glycine max]
glyma.Wm82.gnm2.Glyma.14G075400	418	316	441	187	221	234	42.45805	41.822708	46.07251	18.249451	22.904242	20.220064	2.98E-18	-1.07	down	--	--	Cellular Component: integral component of membrane (GO:0016021);;	--	--	--	--	--	--	--	--	hypothetical protein glysoja_009293 [Glycine soja]
glyma.Wm82.gnm2.Glyma.U042300	433	208	343	83	24	86	8.851816	5.536606	7.211988	1.629499	0.49355	1.484585	1.18E-05	-1.08	down	[O]	Posttranslational modification, protein turnover, chaperones	Cellular Component: cytosol (GO:0005829);; Molecular Function: unfolded protein binding (GO:0051082);; Biological Process: chaperone mediated protein folding requiring cofactor (GO:0051085);; Molecular Function: chaperone binding (GO:0051087);;	K09510|7.0e-187|gmx:100777607|K09510 DnaJ homolog subfamily B member 4 | (RefSeq) dnaJ homolog subfamily B member 1	--	[O]	Posttranslational modification, protein turnover, chaperones	DnaJ C terminal domain	DnaJ protein homolog ANJ1 OS=Atriplex nummularia OX=3553 PE=2 SV=1	O	Posttranslational modification, protein turnover, chaperones	dnaJ homolog subfamily B member 1 [Glycine max]
glyma.Wm82.gnm2.Glyma.16G139200	41	49	60	10	24	10	0.698882	1.096575	1.053025	0.15727	0.422055	0.146593	1.33E-05	-1.08	down	--	--	--	--	--	--	--	Domain of unknown function (DUF4371)	--	S	Function unknown	hypothetical protein GLYMA_16G139200 [Glycine max]
glyma.Wm82.gnm2.Glyma.07G034900	7188	5383	6977	3659	3394	4210	57.218052	55.846123	57.152092	28.083223	27.632996	28.559755	7.05E-154	-1.08	down	--	--	Molecular Function: oxidoreductase activity, acting on single donors with incorporation of molecular oxygen, incorporation of two atoms of oxygen (GO:0016702);; Biological Process: oxylipin biosynthetic process (GO:0031408);; Biological Process: lipid oxidation (GO:0034440);; Molecular Function: metal ion binding (GO:0046872);;	K15718|0.0e+00|gmx:100802459|K15718 linoleate 9S-lipoxygenase [EC:1.13.11.58] | (RefSeq) linoleate 9S-lipoxygenase 1	Linoleic acid metabolism (ko00591)	--	--	Lipoxygenase	Linoleate 9S-lipoxygenase 1 OS=Phaseolus vulgaris OX=3885 GN=LOXA PE=3 SV=1	E	Amino acid transport and metabolism	linoleate 9S-lipoxygenase 1 [Glycine max]
glyma.Wm82.gnm2.Glyma.01G061000	288	210	277	127	126	160	7.481481	7.08608	7.40597	3.16959	3.333705	3.525332	2.53E-14	-1.08	down	--	--	Cellular Component: integral component of membrane (GO:0016021);;	--	--	--	--	--	--	--	--	hypothetical protein glysoja_036148 [Glycine soja]
glyma.Wm82.gnm2.Glyma.06G037900	47	38	49	13	14	17	0.782748	0.815309	0.839286	0.205967	0.23199	0.237559	1.01E-05	-1.08	down	[R]	General function prediction only	Molecular Function: phospholipase activity (GO:0004620);; Biological Process: lipid catabolic process (GO:0016042);; Molecular Function: acylglycerol lipase activity (GO:0047372);;	K16815|6.2e-12|gsl:Gasu_03780|K16815 calcium-independent phospholipase A2-gamma | (RefSeq) hypothetical protein	--	[I]	Lipid transport and metabolism	Patatin-like phospholipase	Patatin-like protein 2 OS=Arabidopsis thaliana OX=3702 GN=PLP2 PE=1 SV=1	I	Lipid transport and metabolism	patatin-like protein 2 [Glycine max]
Glycine_max_newGene_5369	85	76	86	41	25	41	1.234269	1.433078	1.291642	0.56679	0.373442	0.510786	9.36E-07	-1.08	down	--	--	Biological Process: biosynthetic process (GO:0009058);;	K03403|2.6e-10|vvi:100258964|K03403 magnesium chelatase subunit H [EC:6.6.1.1] | (RefSeq) CHLH; magnesium chelatase H subunit	Porphyrin and chlorophyll metabolism (ko00860)	--	--	--	Magnesium-chelatase subunit ChlH, chloroplastic OS=Arabidopsis thaliana OX=3702 GN=CHLH PE=1 SV=1	H	Coenzyme transport and metabolism	Magnesium-chelatase subunit ChlH, chloroplastic [Glycine soja]
glyma.Wm82.gnm2.Glyma.15G223500	292	193	240	135	108	137	2.919639	2.517009	2.464518	1.294789	1.09988	1.164856	5.64E-13	-1.08	down	[GI]	Carbohydrate transport and metabolism;; Lipid transport and metabolism	Molecular Function: pectinesterase activity (GO:0030599);; Biological Process: cell wall modification (GO:0042545);; Molecular Function: aspartyl esterase activity (GO:0045330);; Biological Process: pectin catabolic process (GO:0045490);; Molecular Function: pectinesterase inhibitor activity (GO:0046910);;	K01051|0.0e+00|gmx:100776781|K01051 pectinesterase [EC:3.1.1.11] | (RefSeq) probable pectinesterase/pectinesterase inhibitor 47	Pentose and glucuronate interconversions (ko00040)	--	--	Pectinesterase	Probable pectinesterase/pectinesterase inhibitor 25 OS=Arabidopsis thaliana OX=3702 GN=PME25 PE=2 SV=1	G	Carbohydrate transport and metabolism	probable pectinesterase/pectinesterase inhibitor 47 [Glycine max]
glyma.Wm82.gnm2.Glyma.10G142100	569	386	507	237	230	336	10.041933	8.69286	9.480191	4.073629	4.183361	6.085481	1.49E-20	-1.08	down	--	--	Cellular Component: extracellular region (GO:0005576);; Cellular Component: plant-type cell wall (GO:0009505);; Molecular Function: carboxylic ester hydrolase activity (GO:0052689);; Molecular Function: pectin acetylesterase activity (GO:0052793);; Biological Process: cell wall organization (GO:0071555);;	K01280|2.7e-127|spen:107013676|K01280 tripeptidyl-peptidase II [EC:3.4.14.10] | (RefSeq) tripeptidyl-peptidase 2-like isoform X1	--	[M]	Cell wall/membrane/envelope biogenesis	Pectinacetylesterase	Pectin acetylesterase 12 OS=Arabidopsis thaliana OX=3702 GN=PAE12 PE=2 SV=1	M	Cell wall/membrane/envelope biogenesis	pectin acetylesterase 12 [Glycine max]
glyma.Wm82.gnm2.Glyma.10G292200	2598	1695	2309	1180	1114	1444	79.162895	67.31279	72.407463	34.65295	34.705933	37.486767	2.31E-61	-1.08	down	--	--	Molecular Function: intramolecular lyase activity (GO:0016872);;	K01859|1.9e-124|gmx:100037455|K01859 chalcone isomerase [EC:5.5.1.6] | (RefSeq) CHI1B2; chalcone--flavonone isomerase 1B-2	Flavonoid biosynthesis (ko00941)	--	--	Chalcone-flavanone isomerase	Chalcone--flavonone isomerase 1B-2 OS=Glycine max OX=3847 GN=CHI1B2 PE=2 SV=1	G	Carbohydrate transport and metabolism	chalcone--flavonone isomerase 1B-2 [Glycine max]
glyma.Wm82.gnm2.Glyma.18G210900	88457	61329	70705	41781	36549	45736	5186.171387	4686.103516	4265.563477	2361.953369	2191.560303	2285.321533	1.04E-42	-1.08	down	--	--	Biological Process: lipid transport (GO:0006869);; Molecular Function: lipid binding (GO:0008289);; Cellular Component: membrane (GO:0016020);;	--	--	--	--	Protease inhibitor/seed storage/LTP family	Non-specific lipid-transfer protein OS=Cicer arietinum OX=3827 PE=3 SV=1	--	--	uncharacterized protein LOC100798112 precursor [Glycine max]
glyma.Wm82.gnm2.Glyma.03G069300	74	75	77	24	40	27	0.857792	1.133003	0.919102	0.270604	0.473228	0.264232	2.16E-06	-1.09	down	[T]	Signal transduction mechanisms	Molecular Function: protein kinase activity (GO:0004672);; Molecular Function: ATP binding (GO:0005524);; Cellular Component: plasma membrane (GO:0005886);; Cellular Component: integral component of membrane (GO:0016021);; Molecular Function: carbohydrate binding (GO:0030246);;	K01176|9.3e-70|sbi:8065370|K01176 alpha-amylase [EC:3.2.1.1] | (RefSeq) alpha-amylase isozyme 2A	Starch and sucrose metabolism (ko00500)	--	--	Protein tyrosine and serine/threonine kinase	L-type lectin-domain containing receptor kinase S.4 OS=Arabidopsis thaliana OX=3702 GN=LECRKS4 PE=2 SV=1	T	Signal transduction mechanisms	L-type lectin-domain containing receptor kinase S.4 isoform X2 [Glycine max]
glyma.Wm82.gnm2.Glyma.07G034800	81640	62203	74689	39251	39649	46749	652.34473	647.695649	614.076244	302.398769	324.020953	318.312015	1.70E-282	-1.09	down	--	--	Molecular Function: oxidoreductase activity, acting on single donors with incorporation of molecular oxygen, incorporation of two atoms of oxygen (GO:0016702);; Biological Process: oxylipin biosynthetic process (GO:0031408);; Biological Process: lipid oxidation (GO:0034440);; Molecular Function: metal ion binding (GO:0046872);;	K15718|0.0e+00|gmx:100127399|K15718 linoleate 9S-lipoxygenase [EC:1.13.11.58] | (RefSeq) LOX9; lipoxygenase-9	Linoleic acid metabolism (ko00591)	--	--	Lipoxygenase	Linoleate 9S-lipoxygenase 1 OS=Phaseolus vulgaris OX=3885 GN=LOXA PE=3 SV=1	E	Amino acid transport and metabolism	lipoxygenase-9 [Glycine max]
glyma.Wm82.gnm2.Glyma.08G176600	1713	1266	1420	796	821	855	19.523111	18.796194	16.645412	8.739478	9.568036	8.299617	1.13E-49	-1.09	down	[GHR]	Carbohydrate transport and metabolism;; Coenzyme transport and metabolism;; General function prediction only	Molecular Function: magnesium ion binding (GO:0000287);; Cellular Component: cytosol (GO:0005829);; Molecular Function: carboxy-lyase activity (GO:0016831);; Molecular Function: thiamine pyrophosphate binding (GO:0030976);;	K01568|0.0e+00|gmx:100777690|K01568 pyruvate decarboxylase [EC:4.1.1.1] | (RefSeq) pyruvate decarboxylase 1	Glycolysis / Gluconeogenesis (ko00010)	[EH]	Amino acid transport and metabolism;; Coenzyme transport and metabolism	Thiamine pyrophosphate enzyme, N-terminal TPP binding domain	Pyruvate decarboxylase 2 OS=Oryza sativa subsp. indica OX=39946 GN=PDC2 PE=2 SV=2	--	--	pyruvate decarboxylase 1 [Glycine max]
glyma.Wm82.gnm2.Glyma.11G249900	382	238	354	167	163	186	4.43229	3.603256	4.224316	1.869642	1.938287	1.841511	2.00E-16	-1.09	down	--	--	Biological Process: microtubule cytoskeleton organization (GO:0000226);; Cellular Component: cytoplasm (GO:0005737);; Cellular Component: spindle (GO:0005819);; Molecular Function: microtubule binding (GO:0008017);;	K16732|0.0e+00|gmx:100791080|K16732 protein regulator of cytokinesis 1 | (RefSeq) 65-kDa microtubule-associated protein 8	--	[DZ]	Cell cycle control, cell division, chromosome partitioning;; Cytoskeleton	Microtubule associated protein (MAP65/ASE1 family)	65-kDa microtubule-associated protein 8 OS=Arabidopsis thaliana OX=3702 GN=MAP65-8 PE=1 SV=2	--	--	65-kDa microtubule-associated protein 8 [Glycine max]
glyma.Wm82.gnm2.Glyma.02G142200	1238	1017	1021	640	426	616	16.654005	17.826874	14.129529	8.294308	5.851851	7.058513	2.15E-11	-1.09	down	[I]	Lipid transport and metabolism	Molecular Function: phospholipase activity (GO:0004620);; Biological Process: lipid metabolic process (GO:0006629);;	K16818|6.2e-70|atr:18428292|K16818 phospholipase A1 [EC:3.1.1.32] | (RefSeq) phospholipase A(1) DAD1, chloroplastic	Glycerophospholipid metabolism (ko00564);; alpha-Linolenic acid metabolism (ko00592)	[I]	Lipid transport and metabolism	Lipase (class 3)	Phospholipase A1-Igamma1, chloroplastic OS=Arabidopsis thaliana OX=3702 GN=At1g06800 PE=1 SV=2	I	Lipid transport and metabolism	phospholipase A1-Igamma1, chloroplastic-like [Glycine soja]
glyma.Wm82.gnm2.Glyma.01G131200	453	368	411	217	189	262	17.48283	18.512894	16.329447	8.082579	7.456427	8.618835	3.52E-20	-1.1	down	--	--	--	--	--	--	--	--	--	--	--	uncharacterized protein LOC100783232 [Glycine max]
glyma.Wm82.gnm2.Glyma.19G250200	153	129	143	68	77	56	3.953665	4.364002	3.825469	1.691046	2.036683	1.2279	6.29E-09	-1.1	down	--	--	--	K00679|1.6e-29|cic:CICLE_v10027727mg|K00679 phospholipid:diacylglycerol acyltransferase [EC:2.3.1.158] | (RefSeq) hypothetical protein	Glycerolipid metabolism (ko00561)	--	--	GDSL-like Lipase/Acylhydrolase	GDSL esterase/lipase LTL1 OS=Arabidopsis thaliana OX=3702 GN=LTL1 PE=2 SV=1	I	Lipid transport and metabolism	hypothetical protein GLYMA_19G250200 [Glycine max]
glyma.Wm82.gnm2.Glyma.17G039900	165	138	222	81	92	81	7.183946	7.856776	9.986278	3.419322	4.08476	2.999373	1.02E-09	-1.1	down	--	--	--	--	--	--	--	Protein of unknown function, DUF538	--	S	Function unknown	uncharacterized protein LOC100800384 [Glycine max]
glyma.Wm82.gnm2.Glyma.10G018000	171	140	197	87	85	77	2.231993	2.382656	2.643635	1.092058	1.124344	0.857054	2.96E-10	-1.1	down	[P]	Inorganic ion transport and metabolism	Cellular Component: integral component of membrane (GO:0016021);; Biological Process: transmembrane transport (GO:0055085);;	K03452|1.2e-305|gmx:100792839|K03452 magnesium/proton exchanger | (RefSeq) magnesium/proton exchanger	--	[PT]	Inorganic ion transport and metabolism;; Signal transduction mechanisms	Sodium/calcium exchanger protein	Magnesium/proton exchanger OS=Arabidopsis thaliana OX=3702 GN=MHX PE=2 SV=3	--	--	magnesium/proton exchanger [Glycine max]
glyma.Wm82.gnm2.Glyma.14G051000	281	255	264	168	96	143	5.584489	6.614802	5.411865	3.213303	1.945561	2.427032	1.34E-11	-1.1	down	[IR]	Lipid transport and metabolism;; General function prediction only	Molecular Function: hydrolase activity, acting on ester bonds (GO:0016788);; Molecular Function: 9,9'-dicis-carotene:quinone oxidoreductase activity (GO:0052886);; Molecular Function: 7,9,9'-tricis-neurosporene:quinone oxidoreductase activity (GO:0052887);;	K10691|3.7e-82|ats:109762802|K10691 E3 ubiquitin-protein ligase UBR4 [EC:2.3.2.27] | (RefSeq) LOC109762802; auxin transport protein BIG	--	--	--	GDSL-like Lipase/Acylhydrolase	GDSL esterase/lipase At2g42990 OS=Arabidopsis thaliana OX=3702 GN=At2g42990 PE=2 SV=1	I	Lipid transport and metabolism	GDSL esterase/lipase At2g42990 [Glycine max]
glyma.Wm82.gnm2.Glyma.02G110200	340	249	394	163	183	163	5.464067	5.202641	6.514396	2.517872	3.004402	2.232893	8.02E-15	-1.1	down	--	--	Molecular Function: transcription regulatory region sequence-specific DNA binding (GO:0000976);; Molecular Function: transcription factor activity, sequence-specific DNA binding (GO:0003700);; Cellular Component: nucleus (GO:0005634);; Biological Process: cell differentiation (GO:0030154);; Molecular Function: sequence-specific DNA binding (GO:0043565);;	K09422|7.4e-242|gmx:100792994|K09422 transcription factor MYB, plant | (RefSeq) transcription factor MYB106	--	[K]	Transcription	Myb-like DNA-binding domain	Transcription factor MYB106 OS=Arabidopsis thaliana OX=3702 GN=MYB106 PE=2 SV=1	--	--	transcription factor MYB106 [Glycine max]
glyma.Wm82.gnm2.Glyma.08G199800	317	263	317	154	152	168	4.768004	5.152876	4.915628	2.229445	2.338248	2.152407	9.70E-17	-1.11	down	[G]	Carbohydrate transport and metabolism	Molecular Function: 6-phosphofructokinase activity (GO:0003872);; Molecular Function: ATP binding (GO:0005524);; Cellular Component: cytoplasm (GO:0005737);; Biological Process: fructose 6-phosphate metabolic process (GO:0006002);; Molecular Function: metal ion binding (GO:0046872);;	K00850|4.2e-267|gmx:100782166|K00850 6-phosphofructokinase 1 [EC:2.7.1.11] | (RefSeq) ATP-dependent 6-phosphofructokinase 3	Glycolysis / Gluconeogenesis (ko00010);; Pentose phosphate pathway (ko00030);; Fructose and mannose metabolism (ko00051);; Galactose metabolism (ko00052);; Carbon metabolism (ko01200);; Biosynthesis of amino acids (ko01230);; RNA degradation (ko03018)	[G]	Carbohydrate transport and metabolism	Phosphofructokinase	ATP-dependent 6-phosphofructokinase 3 OS=Arabidopsis thaliana OX=3702 GN=PFK3 PE=1 SV=1	G	Carbohydrate transport and metabolism	ATP-dependent 6-phosphofructokinase 3 [Glycine max]
glyma.Wm82.gnm2.Glyma.18G057900	1612	1216	1595	830	718	919	36.231545	36.898778	37.891048	18.537732	16.503288	18.168257	3.79E-57	-1.11	down	[M]	Cell wall/membrane/envelope biogenesis	Molecular Function: oxidoreductase activity (GO:0016491);; Molecular Function: oxidoreductase activity, acting on the CH-OH group of donors, NAD or NADP as acceptor (GO:0016616);;	K09753|6.9e-75|psom:113329997|K09753 cinnamoyl-CoA reductase [EC:1.2.1.44] | (RefSeq) cinnamoyl-CoA reductase 1-like	Phenylpropanoid biosynthesis (ko00940)	[V]	Defense mechanisms	NAD dependent epimerase/dehydratase family	Phenylacetaldehyde reductase OS=Rosa hybrid cultivar OX=128735 GN=PAR PE=1 SV=1	V	Defense mechanisms	cinnamoyl-CoA reductase 1-like [Glycine soja]
glyma.Wm82.gnm2.Glyma.13G343000	12883	8760	10570	5747	5591	6771	203.251074	180.237525	171.641577	87.607369	90.261226	91.041976	9.39E-127	-1.11	down	[G]	Carbohydrate transport and metabolism	Biological Process: carbohydrate metabolic process (GO:0005975);; Molecular Function: beta-glucosidase activity (GO:0008422);; Biological Process: response to salt stress (GO:0009651);; Biological Process: glucosinolate catabolic process (GO:0019762);;	K01188|3.2e-160|pvu:PHAVU_005G150600g|K01188 beta-glucosidase [EC:3.2.1.21] | (RefSeq) hypothetical protein	Cyanoamino acid metabolism (ko00460);; Starch and sucrose metabolism (ko00500);; Phenylpropanoid biosynthesis (ko00940)	[G]	Carbohydrate transport and metabolism	Glycosyl hydrolase family 1	Beta-glucosidase 24 OS=Oryza sativa subsp. japonica OX=39947 GN=BGLU24 PE=2 SV=1	G	Carbohydrate transport and metabolism	hypothetical protein GLYMA_13G343000, partial [Glycine max]
glyma.Wm82.gnm2.Glyma.06G084200	35077	26713	32670	17531	16048	19926	625.436401	620.747742	599.400696	301.397675	292.637878	302.799652	1.36E-253	-1.11	down	[F]	Nucleotide transport and metabolism	Molecular Function: catalytic activity (GO:0003824);; Biological Process: nucleoside metabolic process (GO:0009116);;	K07870|8.1e-14|pxb:103958384|K07870 mitochondrial Rho GTPase 1 [EC:3.6.5.-] | (RefSeq) uncharacterized protein LOC103958384	--	--	--	Phosphorylase superfamily	--	F	Nucleotide transport and metabolism	bark storage protein A-like [Glycine soja]
glyma.Wm82.gnm2.Glyma.17G211300	57	50	48	19	15	19	0.639474	0.725028	0.550497	0.205442	0.168863	0.175095	3.47E-06	-1.11	down	--	--	--	--	--	--	--	--	--	--	--	uncharacterized protein LOC100788029 [Glycine max]
glyma.Wm82.gnm2.Glyma.19G260700	1504	1068	1381	684	711	788	27.890967	25.840229	26.386926	12.226674	13.482258	12.445948	5.79E-57	-1.12	down	[K]	Transcription	Molecular Function: O-methyltransferase activity (GO:0008171);; Molecular Function: S-adenosylmethionine-dependent methyltransferase activity (GO:0008757);; Biological Process: aromatic compound biosynthetic process (GO:0019438);; Biological Process: methylation (GO:0032259);; Molecular Function: protein dimerization activity (GO:0046983);;	K13066|6.8e-175|ccaj:109797532|K13066 caffeic acid 3-O-methyltransferase [EC:2.1.1.68] | (RefSeq) caffeic acid 3-O-methyltransferase-like	Phenylpropanoid biosynthesis (ko00940)	[R]	General function prediction only	O-methyltransferase domain	Anthranilate N-methyltransferase OS=Ruta graveolens OX=37565 PE=1 SV=1	--	--	Caffeic acid 3-O-methyltransferase isoform B [Glycine soja]
glyma.Wm82.gnm2.Glyma.06G104700	299	220	261	120	108	173	5.82584	5.587928	5.230175	2.245113	2.150406	2.881497	7.92E-14	-1.12	down	--	--	--	--	--	--	--	--	--	--	--	uncharacterized protein LOC100814916 [Glycine max]
glyma.Wm82.gnm2.Glyma.18G104400	758	570	804	418	343	388	10.181061	9.962334	11.104602	5.405144	4.711456	4.431686	1.86E-28	-1.12	down	[C]	Energy production and conversion	Molecular Function: citrate (Si)-synthase activity (GO:0004108);; Cellular Component: mitochondrial matrix (GO:0005759);; Biological Process: carbohydrate metabolic process (GO:0005975);; Biological Process: tricarboxylic acid cycle (GO:0006099);;	K01647|2.5e-292|gmx:100805556|K01647 citrate synthase [EC:2.3.3.1] | (RefSeq) citrate synthase, glyoxysomal	Citrate cycle (TCA cycle) (ko00020);; Glyoxylate and dicarboxylate metabolism (ko00630);; Carbon metabolism (ko01200);; 2-Oxocarboxylic acid metabolism (ko01210);; Biosynthesis of amino acids (ko01230)	[C]	Energy production and conversion	Citrate synthase, C-terminal domain	Citrate synthase, glyoxysomal OS=Cucurbita maxima OX=3661 PE=1 SV=1	C	Energy production and conversion	citrate synthase, glyoxysomal [Glycine max]
glyma.Wm82.gnm2.Glyma.15G111300	857	455	709	319	334	412	9.43062	6.528763	8.028973	3.383299	3.762672	3.864826	3.69E-22	-1.12	down	[T]	Signal transduction mechanisms	Molecular Function: protein kinase activity (GO:0004672);; Molecular Function: ATP binding (GO:0005524);; Cellular Component: integral component of membrane (GO:0016021);;	K13429|0.0e+00|gmx:100802308|K13429 chitin elicitor receptor kinase 1 | (RefSeq) chitin elicitor receptor kinase 1	Plant-pathogen interaction (ko04626)	--	--	Protein tyrosine and serine/threonine kinase	Chitin elicitor receptor kinase 1 OS=Oryza sativa subsp. japonica OX=39947 GN=CERK1 PE=1 SV=1	T	Signal transduction mechanisms	chitin elicitor receptor kinase 1 [Glycine max]
glyma.Wm82.gnm2.Glyma.08G116700	425	270	339	153	172	213	7.278846	6.035433	5.97787	2.528646	3.010288	3.107399	4.48E-17	-1.12	down	--	--	Molecular Function: DNA binding (GO:0003677);; Cellular Component: nucleus (GO:0005634);;	K14491|2.4e-08|ath:AT3G62670|K14491 two-component response regulator ARR-B family | (RefSeq) RR20; two-component response regulator	Plant hormone signal transduction (ko04075)	--	--	Myb-like DNA-binding domain	Myb family transcription factor MOF1 OS=Oryza sativa subsp. japonica OX=39947 GN=MOF1 PE=1 SV=1	K	Transcription	two-component response regulator ORR24 isoform X1 [Glycine max]
glyma.Wm82.gnm2.Glyma.13G130600	8716	6412	7710	4459	3575	4688	655.37323	628.356995	596.522644	323.279816	274.948853	300.433624	1.88E-93	-1.12	down	--	--	--	--	--	--	--	--	--	--	--	uncharacterized protein LOC111605748 precursor [Glycine max]
glyma.Wm82.gnm2.Glyma.19G057500	95	77	66	36	34	16	1.795357	1.87471	1.283216	0.651414	0.653691	0.25733	1.70E-06	-1.12	down	[C]	Energy production and conversion	Molecular Function: FMN binding (GO:0010181);; Molecular Function: oxidoreductase activity (GO:0016491);;	K05894|3.1e-217|gmx:100818208|K05894 12-oxophytodienoic acid reductase [EC:1.3.1.42] | (RefSeq) 12-oxophytodienoate reductase 2	alpha-Linolenic acid metabolism (ko00592)	[CR]	Energy production and conversion;; General function prediction only	NADH:flavin oxidoreductase / NADH oxidase family	12-oxophytodienoate reductase 2 OS=Arabidopsis thaliana OX=3702 GN=OPR2 PE=1 SV=2	C	Energy production and conversion	12-oxophytodienoate reductase 2 [Glycine max]
glyma.Wm82.gnm2.Glyma.10G269200	70	40	63	23	16	21	7.73131	5.676242	7.146985	2.383847	1.743041	1.985068	2.29E-06	-1.12	down	--	--	--	--	--	--	--	--	--	--	--	hypothetical protein GLYMA_10G269200 [Glycine max]
glyma.Wm82.gnm2.Glyma.13G239000	240	201	248	109	107	136	1.821998	1.979835	1.930463	0.798065	0.826159	0.877209	7.36E-14	-1.12	down	--	--	Molecular Function: oxidoreductase activity, acting on single donors with incorporation of molecular oxygen, incorporation of two atoms of oxygen (GO:0016702);; Biological Process: oxylipin biosynthetic process (GO:0031408);; Biological Process: lipid oxidation (GO:0034440);; Molecular Function: metal ion binding (GO:0046872);;	K00454|0.0e+00|gmx:100785480|K00454 lipoxygenase [EC:1.13.11.12] | (RefSeq) lipoxygenase 3, chloroplastic isoform X2	Linoleic acid metabolism (ko00591);; alpha-Linolenic acid metabolism (ko00592)	--	--	Lipoxygenase	Lipoxygenase 3, chloroplastic OS=Arabidopsis thaliana OX=3702 GN=LOX3 PE=2 SV=1	Q	Secondary metabolites biosynthesis, transport and catabolism	lipoxygenase 3, chloroplastic isoform X2 [Glycine max]
glyma.Wm82.gnm2.Glyma.06G094000	2889	2125	2539	1281	1251	1654	21.555626	20.625452	19.508345	9.21687	9.523659	10.517897	8.90E-76	-1.13	down	--	--	Molecular Function: GTPase activator activity (GO:0005096);; Biological Process: signal transduction (GO:0007165);;	--	--	[T]	Signal transduction mechanisms	RhoGAP domain	Rho GTPase-activating protein REN1 OS=Arabidopsis thaliana OX=3702 GN=REN1 PE=1 SV=2	T	Signal transduction mechanisms	rho GTPase-activating protein REN1 isoform X1 [Glycine max]
glyma.Wm82.gnm2.Glyma.04G084600	136	94	159	66	53	57	8.387198	7.55602	10.051202	3.904057	3.345343	2.979884	7.41E-09	-1.13	down	--	--	Molecular Function: aminoacyl-tRNA hydrolase activity (GO:0004045);; Cellular Component: mitochondrion (GO:0005739);; Cellular Component: cytosol (GO:0005829);; Cellular Component: integral component of membrane (GO:0016021);;	K04794|2.0e-45|gmx:100527852|K04794 peptidyl-tRNA hydrolase, PTH2 family [EC:3.1.1.29] | (RefSeq) uncharacterized protein LOC100527852	--	[S]	Function unknown	Peptidyl-tRNA hydrolase PTH2	--	S	Function unknown	hypothetical protein GLYMA_04G084600 [Glycine max]
glyma.Wm82.gnm2.Glyma.19G120600	2556	1870	2600	1087	1208	1564	31.744165	30.25425	33.221195	13.01416	15.333304	16.546961	4.51E-53	-1.13	down	[E]	Amino acid transport and metabolism	Molecular Function: 2-isopropylmalate synthase activity (GO:0003852);; Cellular Component: cytosol (GO:0005829);; Biological Process: leucine biosynthetic process (GO:0009098);; Cellular Component: chloroplast (GO:0009507);;	K01649|0.0e+00|gmx:100797422|K01649 2-isopropylmalate synthase [EC:2.3.3.13] | (RefSeq) probable 2-isopropylmalate synthase	Valine, leucine and isoleucine biosynthesis (ko00290);; Pyruvate metabolism (ko00620);; 2-Oxocarboxylic acid metabolism (ko01210);; Biosynthesis of amino acids (ko01230)	[E]	Amino acid transport and metabolism	HMGL-like	Probable 2-isopropylmalate synthase OS=Glycine max OX=3847 GN=GMN56 PE=2 SV=1	E	Amino acid transport and metabolism	hypothetical protein GLYMA_19G120600 [Glycine max]
glyma.Wm82.gnm2.Glyma.13G095400	1993	1330	1684	886	882	971	77.027647	66.363514	66.437717	32.883576	34.916352	31.856756	4.60E-61	-1.13	down	--	--	Cellular Component: plasma membrane (GO:0005886);; Cellular Component: integral component of membrane (GO:0016021);;	--	--	--	--	Domain of unknown function (DUF588)	CASP-like protein 2C1 OS=Glycine max OX=3847 PE=2 SV=1	S	Function unknown	CASP-like protein 2C1 [Glycine max]
glyma.Wm82.gnm2.Glyma.04G179500	1750	1389	1690	853	833	981	102.57132	106.126991	101.91301	48.168129	49.909203	48.99445	5.20E-70	-1.13	down	--	--	--	K03860|2.9e-07|nnu:104608881|K03860 phosphatidylinositol N-acetylglucosaminyltransferase subunit Q | (RefSeq) N-acetylglucosaminyl-phosphatidylinositol biosynthetic protein gpi1-like	Glycosylphosphatidylinositol (GPI)-anchor biosynthesis (ko00563)	--	--	Gibberellin regulated protein	Snakin-2 OS=Solanum tuberosum OX=4113 GN=SN2 PE=1 SV=1	S	Function unknown	gibberellin-regulated protein 6 precursor [Glycine max]
glyma.Wm82.gnm2.Glyma.09G181000	2103	1545	1659	943	928	1037	46.032864	44.065395	37.351822	19.903587	20.773405	19.334576	4.53E-55	-1.13	down	--	--	Biological Process: chlorophyll catabolic process (GO:0015996);; Molecular Function: chlorophyllase activity (GO:0047746);; Molecular Function: pheophytinase b activity (GO:0102293);;	K08099|1.9e-186|gmx:100820123|K08099 chlorophyllase [EC:3.1.1.14] | (RefSeq) chlorophyllase-1	Porphyrin and chlorophyll metabolism (ko00860)	--	--	Chlorophyllase	Chlorophyllase-1 OS=Arabidopsis thaliana OX=3702 GN=CLH1 PE=1 SV=1	S	Function unknown	chlorophyllase-1 [Glycine max]
glyma.Wm82.gnm2.Glyma.09G186300	703	525	595	341	301	332	9.561053	9.310896	8.326646	4.473668	4.180165	3.844865	1.56E-28	-1.13	down	[QV]	Secondary metabolites biosynthesis, transport and catabolism;; Defense mechanisms	Molecular Function: iron ion binding (GO:0005506);; Cellular Component: membrane (GO:0016020);; Cellular Component: integral component of membrane (GO:0016021);; Molecular Function: oxidoreductase activity, acting on paired donors, with incorporation or reduction of molecular oxygen, NAD(P)H as one donor, and incorporation of one atom of oxygen (GO:0016709);; Molecular Function: heme binding (GO:…	K20562|3.6e-155|thj:104815260|K20562 biphenyl-4-hydroxylase | (RefSeq) cytochrome P450 CYP736A12-like	--	[Q]	Secondary metabolites biosynthesis, transport and catabolism	Cytochrome P450	Cytochrome P450 CYP736A12 OS=Panax ginseng OX=4054 PE=2 SV=1	Q	Secondary metabolites biosynthesis, transport and catabolism	hypothetical protein GLYMA_09G186300 [Glycine max]
glyma.Wm82.gnm2.Glyma.08G247800	182	137	173	85	80	68	3.688814	3.615025	3.614584	1.657781	1.652369	1.16445	1.33E-10	-1.13	down	[T]	Signal transduction mechanisms	Molecular Function: protein kinase activity (GO:0004672);; Molecular Function: ATP binding (GO:0005524);; Cellular Component: plasma membrane (GO:0005886);; Cellular Component: plasmodesma (GO:0009506);; Biological Process: protein autophosphorylation (GO:0046777);;	K13435|2.3e-52|sly:101268866|K13435 serine/threonine-protein kinase Pto | (RefSeq) Pto; serine/threonine protein kinase Pto	Plant-pathogen interaction (ko04626)	[T]	Signal transduction mechanisms	Protein tyrosine and serine/threonine kinase	Receptor-like protein kinase ANXUR2 OS=Arabidopsis thaliana OX=3702 GN=ANX2 PE=1 SV=1	T	Signal transduction mechanisms	receptor-like protein kinase ANXUR2 [Glycine max]
glyma.Wm82.gnm2.Glyma.13G112000	611	408	557	235	259	337	17.393799	15.127055	16.307932	6.438276	7.527349	8.176285	4.38E-24	-1.14	down	--	--	Cellular Component: nucleus (GO:0005634);; Biological Process: response to wounding (GO:0009611);; Biological Process: regulation of defense response (GO:0031347);; Biological Process: regulation of jasmonic acid mediated signaling pathway (GO:2000022);;	K13464|1.7e-131|gmx:100802800|K13464 jasmonate ZIM domain-containing protein | (RefSeq) protein TIFY 10A-like	Plant hormone signal transduction (ko04075)	--	--	tify domain	Protein TIFY 10A OS=Arabidopsis thaliana OX=3702 GN=TIFY10A PE=1 SV=1	S	Function unknown	protein TIFY 10A-like isoform X1 [Glycine max]
glyma.Wm82.gnm2.Glyma.16G195700	523	391	536	279	246	226	6.166912	6.002246	6.506008	3.166452	2.966664	2.264616	1.32E-20	-1.14	down	--	--	Biological Process: mitochondrial RNA metabolic process (GO:0000959);; Biological Process: mitochondrial RNA processing (GO:0000963);; Biological Process: RNA 5'-end processing (GO:0000966);; Molecular Function: molecular_function (GO:0003674);; Molecular Function: nucleic acid binding (GO:0003676);; Molecular Function: RNA binding (GO:0003723);; Molecular Function: catalytic activity (GO:0003824…	K17710|2.9e-15|gmx:100796249|K17710 pentatricopeptide repeat domain-containing protein 1 | (RefSeq) pentatricopeptide repeat-containing protein At1g12300, mitochondrial	--	--	--	PPR repeat family	--	J	Translation, ribosomal structure and biogenesis	pentatricopeptide repeat-containing protein At1g12300, mitochondrial-like [Glycine max]
glyma.Wm82.gnm2.Glyma.15G143700	517	358	394	213	174	272	4.722971	4.156583	3.614392	1.831038	1.585245	2.068629	1.02E-18	-1.14	down	[G]	Carbohydrate transport and metabolism	Molecular Function: hydrolase activity, hydrolyzing O-glycosyl compounds (GO:0004553);; Molecular Function: xylan 1,4-beta-xylosidase activity (GO:0009044);; Cellular Component: plant-type cell wall (GO:0009505);; Biological Process: arabinan catabolic process (GO:0031222);; Biological Process: xylan catabolic process (GO:0045493);; Molecular Function: alpha-L-arabinofuranosidase activity (GO:004…	K15920|8.0e-271|thj:104818459|K15920 xylan 1,4-beta-xylosidase [EC:3.2.1.37] | (RefSeq) beta-D-xylosidase 4	Amino sugar and nucleotide sugar metabolism (ko00520)	--	--	Glycosyl hydrolase family 3 C-terminal domain	Beta-D-xylosidase 1 OS=Arabidopsis thaliana OX=3702 GN=BXL1 PE=1 SV=1	G	Carbohydrate transport and metabolism	beta-D-xylosidase 1 [Glycine max]
glyma.Wm82.gnm2.Glyma.07G225300	87	56	71	22	35	20	1.080478	0.904324	0.917317	0.261912	0.449279	0.209882	8.63E-07	-1.14	down	[DPM]	Cell cycle control, cell division, chromosome partitioning;; Inorganic ion transport and metabolism;; Cell wall/membrane/envelope biogenesis	Molecular Function: ferroxidase activity (GO:0004322);; Molecular Function: copper ion binding (GO:0005507);; Cellular Component: plasma membrane (GO:0005886);; Biological Process: iron ion transport (GO:0006826);; Biological Process: iron ion homeostasis (GO:0055072);;	K00423|0.0e+00|gmx:100810107|K00423 L-ascorbate oxidase [EC:1.10.3.3] | (RefSeq) L-ascorbate oxidase homolog	Ascorbate and aldarate metabolism (ko00053)	[Q]	Secondary metabolites biosynthesis, transport and catabolism	Multicopper oxidase	L-ascorbate oxidase homolog OS=Brassica napus OX=3708 GN=Bp10 PE=2 SV=1	Q	Secondary metabolites biosynthesis, transport and catabolism	L-ascorbate oxidase homolog [Glycine max]
glyma.Wm82.gnm2.Glyma.08G116900	8758	7342	8542	4289	4276	5083	166.900879	182.341629	167.503998	78.815811	83.341949	82.555603	4.81E-145	-1.14	down	[O]	Posttranslational modification, protein turnover, chaperones	Molecular Function: cysteine-type endopeptidase activity (GO:0004197);; Cellular Component: extracellular space (GO:0005615);; Cellular Component: lysosome (GO:0005764);; Biological Process: proteolysis involved in cellular protein catabolic process (GO:0051603);;	K16290|2.7e-67|thj:104813739|K16290 xylem cysteine proteinase [EC:3.4.22.-] | (RefSeq) cysteine protease XCP2	--	[O]	Posttranslational modification, protein turnover, chaperones	Papain family cysteine protease	P34 probable thiol protease OS=Glycine max OX=3847 PE=1 SV=1	O	Posttranslational modification, protein turnover, chaperones	uncharacterized protein LOC100811719 precursor [Glycine max]
glyma.Wm82.gnm2.Glyma.05G202200	161	147	147	66	57	92	3.901601	4.621115	3.648896	1.533836	1.394603	1.888016	5.04E-10	-1.14	down	--	--	--	--	--	--	--	--	--	--	--	uncharacterized protein LOC102665121 [Glycine max]
glyma.Wm82.gnm2.Glyma.06G060100	402	298	368	153	189	210	8.498797	8.189894	8.003786	3.101656	4.076026	3.777202	5.11E-19	-1.14	down		--	Molecular Function: peroxidase activity (GO:0004601);; Cellular Component: extracellular region (GO:0005576);; Biological Process: response to oxidative stress (GO:0006979);; Cellular Component: plant-type cell wall (GO:0009505);; Cellular Component: plasmodesma (GO:0009506);; Molecular Function: heme binding (GO:0020037);; Biological Process: hydrogen peroxide catabolic process (GO:0042744);; Mo…	K00430|3.8e-182|gmx:102664900|K00430 peroxidase [EC:1.11.1.7] | (RefSeq) peroxidase 18	Phenylpropanoid biosynthesis (ko00940)	--	--	Peroxidase	Peroxidase 18 OS=Arabidopsis thaliana OX=3702 GN=PER18 PE=3 SV=1	Q	Secondary metabolites biosynthesis, transport and catabolism	peroxidase 18 [Glycine max]
glyma.Wm82.gnm2.Glyma.12G101600	214	140	213	85	100	85	3.104742	2.655678	3.190064	1.181285	1.475108	1.045849	1.78E-11	-1.14	down	--	--	Molecular Function: acetylglucosaminyltransferase activity (GO:0008375);; Cellular Component: integral component of membrane (GO:0016021);;	K14780|6.8e-79|dcr:108220614|K14780 ATP-dependent RNA helicase DHX37/DHR1 [EC:3.6.4.13] | (RefSeq) ATP-dependent RNA helicase DEAH13-like isoform X1	--	[G]	Carbohydrate transport and metabolism	Protein of unknown function, DUF604	--	G	Carbohydrate transport and metabolism	uncharacterized protein LOC100813816 [Glycine max]
glyma.Wm82.gnm2.Glyma.20G221200	9368	6435	8003	4177	3997	4889	174.207184	155.957825	153.145538	74.889954	76.02478	77.487457	5.12E-148	-1.14	down	[IR]	Lipid transport and metabolism;; General function prediction only	Cellular Component: integral component of membrane (GO:0016021);; Molecular Function: hydrolase activity, acting on ester bonds (GO:0016788);;	K00679|7.0e-55|cic:CICLE_v10027727mg|K00679 phospholipid:diacylglycerol acyltransferase [EC:2.3.1.158] | (RefSeq) hypothetical protein	Glycerolipid metabolism (ko00561)	--	--	GDSL-like Lipase/Acylhydrolase	GDSL esterase/lipase At5g33370 OS=Arabidopsis thaliana OX=3702 GN=At5g33370 PE=2 SV=1	I	Lipid transport and metabolism	GDSL esterase/lipase At5g33370 [Glycine max]
glyma.Wm82.gnm2.Glyma.10G231200	599	459	530	289	245	305	13.718104	13.710879	12.469169	6.3767	5.718158	5.932055	2.80E-27	-1.15	down	[I]	Lipid transport and metabolism	Molecular Function: iron ion binding (GO:0005506);; Biological Process: lipid biosynthetic process (GO:0008610);; Cellular Component: integral component of membrane (GO:0016021);; Molecular Function: oxidoreductase activity (GO:0016491);;	K15746|7.9e-174|gmx:547758|K15746 beta-carotene 3-hydroxylase [EC:1.14.15.24] | (RefSeq) BCH3; beta-carotene hydroxylase BCH3	Carotenoid biosynthesis (ko00906)	--	--	Fatty acid hydroxylase superfamily	Beta-carotene hydroxylase 2, chloroplastic OS=Capsicum annuum OX=4072 GN=CA2 PE=1 SV=2	S	Function unknown	beta-carotene hydroxylase BCH3 [Glycine max]
glyma.Wm82.gnm2.Glyma.13G343100	3019	2228	2757	1406	1298	1657	240.020966	230.850601	225.568726	107.737137	105.541885	112.289307	3.76E-100	-1.15	down	[G]	Carbohydrate transport and metabolism	Molecular Function: hydrolase activity, hydrolyzing O-glycosyl compounds (GO:0004553);; Biological Process: carbohydrate metabolic process (GO:0005975);;	K01188|2.5e-16|vra:106758267|K01188 beta-glucosidase [EC:3.2.1.21] | (RefSeq) beta-glucosidase 13	Cyanoamino acid metabolism (ko00460);; Starch and sucrose metabolism (ko00500);; Phenylpropanoid biosynthesis (ko00940)	[G]	Carbohydrate transport and metabolism	Glycosyl hydrolase family 1	Non-cyanogenic beta-glucosidase OS=Trifolium repens OX=3899 PE=1 SV=1	G	Carbohydrate transport and metabolism	hypothetical protein GLYMA_13G343100 [Glycine max]
glyma.Wm82.gnm2.Glyma.13G317600	3593	2531	3229	1667	1545	1872	50.622887	46.463238	46.81078	22.635904	22.258427	22.477654	2.10E-112	-1.15	down	[Q]	Secondary metabolites biosynthesis, transport and catabolism	Biological Process: lipid metabolic process (GO:0006629);; Biological Process: suberin biosynthetic process (GO:0010345);; Biological Process: long-chain fatty-acyl-CoA metabolic process (GO:0035336);; Cellular Component: intracellular membrane-bounded organelle (GO:0043231);; Molecular Function: fatty-acyl-CoA reductase (alcohol-forming) activity (GO:0080019);;	K13356|2.2e-282|gmx:100788680|K13356 alcohol-forming fatty acyl-CoA reductase [EC:1.2.1.84] | (RefSeq) alcohol-forming fatty acyl-CoA reductase	Cutin, suberine and wax biosynthesis (ko00073);; Peroxisome (ko04146)	[I]	Lipid transport and metabolism	Male sterility protein	Alcohol-forming fatty acyl-CoA reductase OS=Simmondsia chinensis OX=3999 PE=1 SV=1	I	Lipid transport and metabolism	alcohol-forming fatty acyl-CoA reductase [Glycine max]
glyma.Wm82.gnm2.Glyma.09G058800	432	288	295	147	192	161	7.741974	6.716752	5.447451	2.529913	3.510866	2.453946	1.15E-14	-1.15	down	--	--	Cellular Component: cytosol (GO:0005829);; Molecular Function: lipid binding (GO:0008289);; Molecular Function: sterol transporter activity (GO:0015248);; Cellular Component: membrane (GO:0016020);; Molecular Function: sterol binding (GO:0032934);; Cellular Component: intracellular membrane-bounded organelle (GO:0043231);;	K22285|8.1e-224|gmx:100780927|K22285 oxysterol-binding protein-related protein 8 | (RefSeq) oxysterol-binding protein-related protein 4B isoform X1	--	[T]	Signal transduction mechanisms	Oxysterol-binding protein	Oxysterol-binding protein-related protein 4B OS=Arabidopsis thaliana OX=3702 GN=ORP4B PE=2 SV=2	T	Signal transduction mechanisms	oxysterol-binding protein-related protein 4B isoform X1 [Glycine max]
glyma.Wm82.gnm2.Glyma.04G116900	82	68	67	23	32	27	1.428578	1.535126	1.20023	0.37124	0.561536	0.388924	3.39E-07	-1.15	down	--	--	--	K20131|5.8e-225|gmx:100791462|K20131 Rab5 GDP/GTP exchange factor | (RefSeq) vacuolar protein sorting-associated protein 9A	--	[U]	Intracellular trafficking, secretion, and vesicular transport	Vacuolar sorting protein 9 (VPS9) domain	Vacuolar protein sorting-associated protein 9A OS=Arabidopsis thaliana OX=3702 GN=VPS9A PE=1 SV=1	U	Intracellular trafficking, secretion, and vesicular transport	hypothetical protein GLYMA_04G116900 [Glycine max]
glyma.Wm82.gnm2.Glyma.04G005500	367	302	315	158	137	207	19.362104	20.730715	17.086435	8.030864	7.376663	9.288457	3.27E-17	-1.15	down	--	--	Cellular Component: integral component of membrane (GO:0016021);;	--	--	--	--	--	--	--	--	uncharacterized protein LOC100793388 [Glycine max]
glyma.Wm82.gnm2.Glyma.09G196400	385	316	325	180	188	136	5.535161	5.905082	4.800452	2.487606	2.764499	1.657159	1.42E-14	-1.16	down	[Q]	Secondary metabolites biosynthesis, transport and catabolism	Molecular Function: diacylglycerol O-acyltransferase activity (GO:0004144);; Cellular Component: plasma membrane (GO:0005886);; Cellular Component: integral component of membrane (GO:0016021);; Biological Process: triglyceride biosynthetic process (GO:0019432);; Molecular Function: long-chain-alcohol O-fatty-acyltransferase activity (GO:0047196);;	K15406|2.1e-112|bna:106451554|K15406 wax-ester synthase / diacylglycerol O-acyltransferase [EC:2.3.1.75 2.3.1.20] | (RefSeq) O-acyltransferase WSD1	Cutin, suberine and wax biosynthesis (ko00073)	--	--	WS/DGAT C-terminal domain	O-acyltransferase WSD1 OS=Arabidopsis thaliana OX=3702 GN=WSD1 PE=2 SV=1	S	Function unknown	O-acyltransferase WSD1 isoform X1 [Glycine max]
glyma.Wm82.gnm2.Glyma.17G031800	204	147	265	93	98	98	2.474893	2.317676	3.299087	1.084507	1.212961	1.011188	1.51E-11	-1.16	down	[IQ]	Lipid transport and metabolism;; Secondary metabolites biosynthesis, transport and catabolism	Molecular Function: ligase activity (GO:0016874);;	K01913|0.0e+00|gmx:100808187|K01913 acetate/butyrate---CoA ligase [EC:6.2.1.1 6.2.1.2] | (RefSeq) acetate/butyrate--CoA ligase AAE7, peroxisomal	Glycolysis / Gluconeogenesis (ko00010);; Pyruvate metabolism (ko00620);; Glyoxylate and dicarboxylate metabolism (ko00630);; Butanoate metabolism (ko00650);; Carbon metabolism (ko01200)	[I]	Lipid transport and metabolism	AMP-binding enzyme	Acetate/butyrate--CoA ligase AAE7, peroxisomal OS=Arabidopsis thaliana OX=3702 GN=AAE7 PE=1 SV=1	I	Lipid transport and metabolism	acetate/butyrate--CoA ligase AAE7, peroxisomal [Glycine max]
glyma.Wm82.gnm2.Glyma.14G209600	426	314	287	135	175	198	5.320298	5.113068	3.686206	1.618142	2.230083	2.109284	4.62E-15	-1.16	down	[IQ]	Lipid transport and metabolism;; Secondary metabolites biosynthesis, transport and catabolism	Molecular Function: catalytic activity (GO:0003824);;	K23618|0.0e+00|gmx:100786381|K23618 acyl-activating enzyme 11/12 [EC:6.2.1.2 6.2.1.-] | (RefSeq) probable acyl-activating enzyme 12, peroxisomal	--	[I]	Lipid transport and metabolism	AMP-binding enzyme	Probable acyl-activating enzyme 12, peroxisomal OS=Arabidopsis thaliana OX=3702 GN=AAE12 PE=2 SV=1	I	Lipid transport and metabolism	probable acyl-activating enzyme 12, peroxisomal [Glycine max]
glyma.Wm82.gnm2.Glyma.19G050900	4781	3430	4327	1972	2242	2536	89.141953	83.344315	83.022369	35.44215	42.742008	40.301701	1.34E-99	-1.17	down	[IR]	Lipid transport and metabolism;; General function prediction only	Molecular Function: hydrolase activity, acting on ester bonds (GO:0016788);;	K00679|1.9e-52|cic:CICLE_v10027727mg|K00679 phospholipid:diacylglycerol acyltransferase [EC:2.3.1.158] | (RefSeq) hypothetical protein	Glycerolipid metabolism (ko00561)	--	--	GDSL-like Lipase/Acylhydrolase	GDSL esterase/lipase At5g33370 OS=Arabidopsis thaliana OX=3702 GN=At5g33370 PE=2 SV=1	I	Lipid transport and metabolism	GDSL esterase/lipase At5g33370 [Glycine max]
glyma.Wm82.gnm2.Glyma.08G203800	2225	1577	1925	1001	960	1110	78.396656	72.35366	69.856811	34.023854	34.590335	33.333671	3.86E-80	-1.17	down	[HR]	Coenzyme transport and metabolism;; General function prediction only	Molecular Function: catalytic activity (GO:0003824);;	--	--	--	--	Isochorismatase family	Probable inactive nicotinamidase At3g16190 OS=Arabidopsis thaliana OX=3702 GN=At3g16190 PE=2 SV=1	Q	Secondary metabolites biosynthesis, transport and catabolism	hypothetical protein GLYMA_08G203800 [Glycine max]
glyma.Wm82.gnm2.Glyma.14G023000	118	95	106	17	51	53	2.871584	3.000157	2.650466	0.386009	1.25634	1.084576	1.82E-07	-1.17	down	[H]	Coenzyme transport and metabolism	Molecular Function: prenyltransferase activity (GO:0004659);;	K13789|4.4e-158|gmx:100170743|K13789 geranylgeranyl diphosphate synthase, type II [EC:2.5.1.1 2.5.1.10 2.5.1.29] | (RefSeq) GPPS; geranyl-diphosphate synthase	Terpenoid backbone biosynthesis (ko00900)	[H]	Coenzyme transport and metabolism	--	Heterodimeric geranylgeranyl pyrophosphate synthase large subunit 1, chloroplastic OS=Arabidopsis thaliana OX=3702 GN=GGPPS1 PE=1 SV=2	H	Coenzyme transport and metabolism	geranyl-diphosphate synthase [Glycine max]
glyma.Wm82.gnm2.Glyma.05G125000	92	63	79	18	28	41	1.17521	1.056328	1.045961	0.21698	0.36384	0.449007	2.10E-07	-1.17	down	[C]	Energy production and conversion	Molecular Function: oxidoreductase activity (GO:0016491);; Molecular Function: FAD binding (GO:0071949);;	K22395|1.6e-214|var:108319885|K22395 cinnamyl-alcohol dehydrogenase [EC:1.1.1.195] | (RefSeq) tetrahydrocannabinolic acid synthase-like	Phenylpropanoid biosynthesis (ko00940)	--	--	FAD binding domain	Cannabidiolic acid synthase-like 2 OS=Cannabis sativa OX=3483 GN=CBDAS3 PE=2 SV=1	C	Energy production and conversion	cannabidiolic acid synthase-like 2 [Glycine max]
glyma.Wm82.gnm2.Glyma.12G141400	797	606	768	374	356	409	20.703224	20.513771	20.538857	9.370838	9.451158	9.062333	4.74E-39	-1.17	down	--	--	Cellular Component: cytoplasm (GO:0005737);; Cellular Component: mitochondrial intermembrane space (GO:0005758);; Molecular Function: electron carrier activity (GO:0009055);; Biological Process: iron-sulfur cluster assembly (GO:0016226);; Molecular Function: metal ion binding (GO:0046872);; Molecular Function: 2 iron, 2 sulfur cluster binding (GO:0051537);; Molecular Function: 4 iron, 4 sulfur cl…	K22746|1.2e-146|gmx:100802432|K22746 anamorsin | (RefSeq) anamorsin homolog	--	[S]	Function unknown	Cytokine-induced anti-apoptosis inhibitor 1, Fe-S biogenesis	Anamorsin homolog OS=Glycine max OX=3847 PE=2 SV=1	S	Function unknown	Anamorsin like [Glycine soja]
glyma.Wm82.gnm2.Glyma.01G127200	58	49	59	20	20	10	2.117465	2.300997	2.221798	0.68003	0.714053	0.308435	1.04E-06	-1.17	down	--	--	Cellular Component: apoplast (GO:0048046);;	K01870|9.0e-35|csat:104723377|K01870 isoleucyl-tRNA synthetase [EC:6.1.1.5] | (RefSeq) isoleucine--tRNA ligase, chloroplastic/mitochondrial-like	Aminoacyl-tRNA biosynthesis (ko00970)	--	--	Dirigent-like protein	Dirigent protein 3 OS=Arabidopsis thaliana OX=3702 GN=DIR3 PE=3 SV=1	S	Function unknown	dirigent protein 22 precursor [Glycine max]
glyma.Wm82.gnm2.Glyma.17G007100	123	125	133	65	48	54	5.052011	6.699289	5.59709	2.544996	2.00364	1.873461	2.08E-09	-1.17	down	--	--	Cellular Component: integral component of membrane (GO:0016021);;	--	--	--	--	Protein of unknown function (DUF751)	--	S	Function unknown	uncharacterized protein LOC100800026 [Glycine max]
glyma.Wm82.gnm2.Glyma.05G158900	320	242	332	125	150	169	5.477164	5.409733	5.868307	2.053043	2.616107	2.463482	1.94E-17	-1.17	down	--	--	Molecular Function: DNA binding (GO:0003677);; Cellular Component: nucleus (GO:0005634);;	K14491|4.1e-08|ath:AT3G62670|K14491 two-component response regulator ARR-B family | (RefSeq) RR20; two-component response regulator	Plant hormone signal transduction (ko04075)	--	--	Myb-like DNA-binding domain	Myb family transcription factor MOF1 OS=Oryza sativa subsp. japonica OX=39947 GN=MOF1 PE=1 SV=1	K	Transcription	two-component response regulator ORR24 [Glycine max]
glyma.Wm82.gnm2.Glyma.14G220800	1038	726	986	417	448	573	19.504551	17.776577	19.066967	7.548131	8.60215	9.177415	3.00E-40	-1.18	down	[IR]	Lipid transport and metabolism;; General function prediction only	Cellular Component: extracellular region (GO:0005576);; Biological Process: lipid metabolic process (GO:0006629);; Molecular Function: lipase activity (GO:0016298);;	K00679|1.6e-67|cic:CICLE_v10027727mg|K00679 phospholipid:diacylglycerol acyltransferase [EC:2.3.1.158] | (RefSeq) hypothetical protein	Glycerolipid metabolism (ko00561)	--	--	GDSL-like Lipase/Acylhydrolase	GDSL esterase/lipase EXL3 OS=Arabidopsis thaliana OX=3702 GN=EXL3 PE=2 SV=1	I	Lipid transport and metabolism	GDSL esterase/lipase EXL3-like isoform X1 [Glycine soja]
glyma.Wm82.gnm2.Glyma.01G059000	194	162	201	77	108	55	2.201053	2.395232	2.338435	0.840272	1.249874	0.527671	1.13E-09	-1.18	down	--	--	--	--	--	--	--	PPR repeat family	--	--	--	putative pentatricopeptide repeat-containing protein At1g12700, mitochondrial [Glycine max]
glyma.Wm82.gnm2.Glyma.08G136200	1976	1388	1778	922	761	1029	43.619396	39.63549	40.943101	20.331852	17.109962	19.60826	4.24E-63	-1.18	down	--	--	Molecular Function: calcium ion binding (GO:0005509);; Molecular Function: calcium-dependent phospholipid binding (GO:0005544);; Cellular Component: cytoplasm (GO:0005737);; Cellular Component: cytosol (GO:0005829);;	K17098|1.1e-173|gmx:100815639|K17098 annexin D | (RefSeq) uncharacterized protein LOC100815639	--	[U]	Intracellular trafficking, secretion, and vesicular transport	Annexin	Annexin D2 OS=Arabidopsis thaliana OX=3702 GN=ANN2 PE=1 SV=1	U	Intracellular trafficking, secretion, and vesicular transport	uncharacterized protein LOC100815639 [Glycine max]
glyma.Wm82.gnm2.Glyma.15G101800	1054	795	975	470	466	543	10.458642	10.271952	9.955323	4.494103	4.727647	4.589821	4.62E-50	-1.19	down	[I]	Lipid transport and metabolism	Molecular Function: lanosterol synthase activity (GO:0000250);; Cellular Component: lipid droplet (GO:0005811);; Biological Process: triterpenoid biosynthetic process (GO:0016104);; Molecular Function: beta-amyrin synthase activity (GO:0042300);;	K15813|0.0e+00|gmx:100781065|K15813 beta-amyrin synthase [EC:5.4.99.39] | (RefSeq) beta-amyrin synthase	Sesquiterpenoid and triterpenoid biosynthesis (ko00909)	[I]	Lipid transport and metabolism	Squalene-hopene cyclase C-terminal domain	Beta-amyrin synthase OS=Glycyrrhiza glabra OX=49827 GN=GgbAS1 PE=1 SV=1	I	Lipid transport and metabolism	beta-amyrin synthase-like [Glycine soja]
glyma.Wm82.gnm2.Glyma.12G217700	80	76	90	23	35	36	4.458839	5.520741	5.180394	1.195698	1.998435	1.697926	7.08E-08	-1.19	down	--	--	Molecular Function: calcium ion binding (GO:0005509);;	K24345|1.3e-47|gmx:100794479|K24345 calcium-binding protein KIC and related proteins | (RefSeq) calcium-binding protein KRP1	--	[ZD]	Cytoskeleton;; Cell cycle control, cell division, chromosome partitioning	EF-hand domain pair	Calcium-binding protein KRP1 OS=Arabidopsis thaliana OX=3702 GN=KRP1 PE=2 SV=1	--	--	calcium-binding protein KRP1 [Glycine max]
glyma.Wm82.gnm2.Glyma.07G243600	58	51	51	14	17	19	2.508285	2.856688	2.247303	0.550733	0.708157	0.700256	5.45E-07	-1.19	down	--	--	Molecular Function: protein phosphatase inhibitor activity (GO:0004864);; Biological Process: defense response (GO:0006952);; Biological Process: response to biotic stimulus (GO:0009607);; Biological Process: abscisic acid-activated signaling pathway (GO:0009738);; Molecular Function: abscisic acid binding (GO:0010427);; Molecular Function: signaling receptor activity (GO:0038023);;	--	--	--	--	Pathogenesis-related protein Bet v 1 family	Stress-induced protein SAM22 OS=Glycine max OX=3847 GN=PR-10 PE=1 SV=1	S	Function unknown	hypothetical protein GLYMA_07G243600 [Glycine max]
glyma.Wm82.gnm2.Glyma.18G182800	616	386	533	235	256	282	14.282434	11.667496	12.715031	5.240674	6.065892	5.568981	1.72E-26	-1.19	down	[H]	Coenzyme transport and metabolism	Molecular Function: hydrolase activity (GO:0016787);;	K07025|6.2e-171|gmx:100777400|K07025 putative hydrolase of the HAD superfamily | (RefSeq) uncharacterized protein LOC100777400	--	[R]	General function prediction only	Haloacid dehalogenase-like hydrolase	--	S	Function unknown	uncharacterized protein LOC100777400 [Glycine max]
glyma.Wm82.gnm2.Glyma.13G324100	649	480	617	339	203	330	20.68244	19.943659	20.210245	10.41232	6.588188	8.947253	3.52E-21	-1.19	down	--	--	--	--	--	--	--	--	Kiwellin OS=Actinidia deliciosa OX=3627 PE=1 SV=2	S	Function unknown	kiwellin [Glycine max]
glyma.Wm82.gnm2.Glyma.18G110500	1013	780	951	500	409	516	19.782578	19.932026	19.06317	9.385758	8.11771	8.54992	5.82E-44	-1.19	down	[IR]	Lipid transport and metabolism;; General function prediction only	Molecular Function: hydrolase activity, acting on ester bonds (GO:0016788);;	K10691|2.3e-84|ats:109762802|K10691 E3 ubiquitin-protein ligase UBR4 [EC:2.3.2.27] | (RefSeq) LOC109762802; auxin transport protein BIG	--	--	--	GDSL-like Lipase/Acylhydrolase	GDSL esterase/lipase At2g42990 OS=Arabidopsis thaliana OX=3702 GN=At2g42990 PE=2 SV=1	I	Lipid transport and metabolism	GDSL esterase/lipase At2g42990 isoform X1 [Glycine max]
glyma.Wm82.gnm2.Glyma.20G193400	92	72	66	18	24	40	0.842998	0.852781	0.621037	0.15722	0.217606	0.311804	1.64E-07	-1.19	down	--	--	Cellular Component: integral component of membrane (GO:0016021);;	K01728|2.0e-24|zju:107419134|K01728 pectate lyase [EC:4.2.2.2] | (RefSeq) pectate lyase 1-like	Pentose and glucuronate interconversions (ko00040)	--	--	Domain of unknown function (DUF4220)	--	S	Function unknown	uncharacterized protein LOC102661509 [Glycine max]
glyma.Wm82.gnm2.Glyma.16G044300	1292	960	1138	643	535	565	19.942545	19.314972	18.073204	9.560312	8.436218	7.430725	1.37E-42	-1.2	down	--	--	Molecular Function: transferase activity, transferring acyl groups other than amino-acyl groups (GO:0016747);;	K13065|1.4e-264|gmx:100805510|K13065 shikimate O-hydroxycinnamoyltransferase [EC:2.3.1.133] | (RefSeq) fatty alcohol:caffeoyl-CoA acyltransferase	Phenylpropanoid biosynthesis (ko00940);; Flavonoid biosynthesis (ko00941);; Stilbenoid, diarylheptanoid and gingerol biosynthesis (ko00945)	--	--	Transferase family	Acyl transferase 9 OS=Oryza sativa subsp. japonica OX=39947 GN=AT9 PE=2 SV=1	S	Function unknown	fatty alcohol:caffeoyl-CoA acyltransferase [Glycine max]
glyma.Wm82.gnm2.Glyma.03G029400	1754	1178	1344	753	653	805	40.435734	35.396675	31.884579	16.737558	15.395164	15.80573	2.74E-49	-1.2	down	[GI]	Carbohydrate transport and metabolism;; Lipid transport and metabolism	Cellular Component: extracellular region (GO:0005576);; Cellular Component: cell wall (GO:0005618);; Molecular Function: pectinesterase activity (GO:0030599);; Biological Process: cell wall modification (GO:0042545);; Molecular Function: aspartyl esterase activity (GO:0045330);; Biological Process: pectin catabolic process (GO:0045490);; Molecular Function: pectinesterase inhibitor activity (GO:0…	K01051|1.4e-170|gmx:100794948|K01051 pectinesterase [EC:3.1.1.11] | (RefSeq) pectinesterase 2	Pentose and glucuronate interconversions (ko00040)	--	--	Pectinesterase	Pectinesterase 2 OS=Citrus sinensis OX=2711 GN=PECS-2.1 PE=2 SV=1	G	Carbohydrate transport and metabolism	pectinesterase 2 [Glycine max]
glyma.Wm82.gnm2.Glyma.09G174800	101	76	100	35	33	43	1.393346	1.373498	1.427531	0.461718	0.456586	0.498832	9.14E-09	-1.2	down	--	--	--	--	--	--	--	PPR repeat	--	--	--	hypothetical protein GLYMA_09G175200 [Glycine max]
glyma.Wm82.gnm2.Glyma.19G134100	226	203	243	96	100	124	1.786635	2.089073	1.98114	0.729668	0.806085	0.831813	7.18E-15	-1.2	down	--	--	Biological Process: defense response (GO:0006952);; Molecular Function: ADP binding (GO:0043531);;	K15078|4.4e-100|tcc:18614561|K15078 structure-specific endonuclease subunit SLX1 [EC:3.6.1.-] | (RefSeq) putative disease resistance protein RGA3	--	[T]	Signal transduction mechanisms	NB-ARC domain	Putative disease resistance protein RGA1 OS=Solanum bulbocastanum OX=147425 GN=RGA1 PE=2 SV=2	T	Signal transduction mechanisms	putative disease resistance protein RGA1 [Glycine max]
glyma.Wm82.gnm2.Glyma.15G166800	106	90	92	48	22	40	2.997523	3.329582	2.686897	1.306645	0.640611	0.949645	3.06E-08	-1.2	down	--	--	Molecular Function: protein dimerization activity (GO:0046983);;	K13422|6.7e-14|ppp:112288376|K13422 transcription factor MYC2 | (RefSeq) transcription factor MYC3-like isoform X1	MAPK signaling pathway - plant (ko04016);; Plant hormone signal transduction (ko04075)	--	--	Helix-loop-helix DNA-binding domain	Transcription factor bHLH35 OS=Arabidopsis thaliana OX=3702 GN=BHLH35 PE=2 SV=1	K	Transcription	transcription factor bHLH35 [Glycine max]
glyma.Wm82.gnm2.Glyma.15G119200	521	370	439	189	233	238	13.184266	12.194198	11.445168	4.595449	6.021459	5.133686	5.87E-24	-1.21	down	--	--	--	--	--	--	--	Hydrophobic seed protein	--	S	Function unknown	extensin-like [Glycine max]
glyma.Wm82.gnm2.Glyma.14G175400	462	341	338	139	213	193	6.606625	6.363089	4.969273	1.917661	3.111716	2.353126	2.24E-16	-1.21	down	--	--	Molecular Function: UDP-glycosyltransferase activity (GO:0008194);; Cellular Component: intracellular membrane-bounded organelle (GO:0043231);; Molecular Function: quercetin 3-O-glucosyltransferase activity (GO:0080043);; Molecular Function: quercetin 7-O-glucosyltransferase activity (GO:0080044);;	K23452|9.0e-196|bna:106451242|K23452 UDP-glucosyltransferase 85A [EC:2.4.1.-] | (RefSeq) UDP-glycosyltransferase 85A2 isoform X2	Zeatin biosynthesis (ko00908)	[GC]	Carbohydrate transport and metabolism;; Energy production and conversion	UDP-glucoronosyl and UDP-glucosyl transferase	7-deoxyloganetin glucosyltransferase OS=Gardenia jasminoides OX=114476 GN=UGT85A24 PE=1 SV=1	--	--	7-deoxyloganetin glucosyltransferase [Glycine max]
glyma.Wm82.gnm2.Glyma.U039300	408	287	429	194	161	195	6.186379	5.646188	6.679126	2.821762	2.4769	2.500173	3.45E-21	-1.21	down	--	--	Molecular Function: oxidoreductase activity, acting on single donors with incorporation of molecular oxygen, incorporation of two atoms of oxygen (GO:0016702);; Biological Process: lipid oxidation (GO:0034440);; Molecular Function: metal ion binding (GO:0046872);;	K15718|5.8e-269|gmx:100789019|K15718 linoleate 9S-lipoxygenase [EC:1.13.11.58] | (RefSeq) linoleate 9S-lipoxygenase 5	Linoleic acid metabolism (ko00591)	--	--	Lipoxygenase	Linoleate 9S-lipoxygenase 5 OS=Arabidopsis thaliana OX=3702 GN=LOX5 PE=1 SV=2	E	Amino acid transport and metabolism	linoleate 9S-lipoxygenase 5, partial [Glycine max]
glyma.Wm82.gnm2.Glyma.08G328200	336	191	218	114	90	138	16.805481	12.467821	11.195234	5.478833	4.575234	5.861776	2.09E-13	-1.21	down	--	--	--	--	--	--	--	--	--	--	--	hypothetical protein GLYMA_08G328200 [Glycine max]
glyma.Wm82.gnm2.Glyma.18G286700	110	85	82	37	27	44	2.984442	3.025169	2.288832	0.950799	0.732174	1.022792	1.53E-08	-1.21	down	[G]	Carbohydrate transport and metabolism	Molecular Function: water channel activity (GO:0015250);; Cellular Component: integral component of membrane (GO:0016021);;	K09873|9.6e-141|gmx:100780065|K09873 aquaporin TIP | (RefSeq) aquaporin TIP1-3	--	[G]	Carbohydrate transport and metabolism	Major intrinsic protein	Aquaporin TIP1-3 OS=Arabidopsis thaliana OX=3702 GN=TIP1-3 PE=1 SV=1	G	Carbohydrate transport and metabolism	aquaporin TIP1-3 [Glycine max]
glyma.Wm82.gnm2.Glyma.18G260000	78	45	58	16	9	28	0.897297	0.668237	0.690223	0.171081	0.104675	0.267402	3.83E-07	-1.21	down	[E]	Amino acid transport and metabolism	Cellular Component: integral component of membrane (GO:0016021);; Molecular Function: transmembrane transporter activity (GO:0022857);;	K14638|2.8e-279|gmx:100787705|K14638 solute carrier family 15 (peptide/histidine transporter), member 3/4 | (RefSeq) protein NRT1/ PTR FAMILY 7.3	--	[E]	Amino acid transport and metabolism	POT family	Protein NRT1/ PTR FAMILY 7.3 OS=Arabidopsis thaliana OX=3702 GN=NPF7.3 PE=1 SV=2	E	Amino acid transport and metabolism	protein NRT1/ PTR FAMILY 7.3 [Glycine max]
glyma.Wm82.gnm2.Glyma.18G260200	383	262	336	152	125	197	8.700093	7.737288	7.861433	3.319727	2.907915	3.818075	6.48E-19	-1.21	down	--	--	Cellular Component: ubiquitin ligase complex (GO:0000151);; Molecular Function: ubiquitin conjugating enzyme binding (GO:0031624);; Molecular Function: ubiquitin-like protein binding (GO:0032182);; Biological Process: protein neddylation (GO:0045116);; Biological Process: positive regulation of ubiquitin-protein transferase activity (GO:0051443);; Molecular Function: cullin family protein binding…	K17822|2.5e-180|gmx:100789142|K17822 DCN1-like protein 1/2 | (RefSeq) DCN1-like protein 2 isoform X1	--	[S]	Function unknown	Cullin binding	--	S	Function unknown	DCN1-like protein 2 isoform X1 [Glycine max]
glyma.Wm82.gnm2.Glyma.07G187700	244	134	164	69	58	107	2.856591	2.042532	1.974033	0.773928	0.695951	1.070266	6.48E-11	-1.22	down	--	--	Molecular Function: magnesium ion binding (GO:0000287);; Molecular Function: terpene synthase activity (GO:0010333);;	K14175|0.0e+00|gmx:100783015|K14175 (3S,6E)-nerolidol synthase [EC:4.2.3.48] | (RefSeq) GMTPS5; (3S,6E)-nerolidol synthase 1	Sesquiterpenoid and triterpenoid biosynthesis (ko00909)	--	--	Terpene synthase family, metal binding domain	(3S,6E)-nerolidol synthase 1 OS=Fragaria ananassa OX=3747 PE=1 SV=1	S	Function unknown	(3S,6E)-nerolidol synthase 1 [Glycine max]
glyma.Wm82.gnm2.Glyma.03G022500	476	277	375	199	161	178	6.879807	5.21502	5.570076	2.770291	2.380847	2.184241	3.45E-19	-1.22	down	--	--	Molecular Function: microtubule motor activity (GO:0003777);; Molecular Function: ATP binding (GO:0005524);; Cellular Component: kinesin complex (GO:0005871);; Cellular Component: microtubule (GO:0005874);; Biological Process: microtubule-based movement (GO:0007018);; Molecular Function: microtubule binding (GO:0008017);; Molecular Function: ATPase activity (GO:0016887);; Biological Process: regu…	K10396|1.7e-154|jre:108980489|K10396 kinesin family member 5 | (RefSeq) kinesin-like protein KIN-UB	Endocytosis (ko04144)	[Z]	Cytoskeleton	Kinesin motor domain	Kinesin-like protein KIN-UB OS=Arabidopsis thaliana OX=3702 GN=KINUB PE=1 SV=2	Z	Cytoskeleton	hypothetical protein GLYMA_03G022500 [Glycine max]
glyma.Wm82.gnm2.Glyma.07G228600	513	360	434	201	188	257	8.375566	7.663703	7.28977	3.163861	3.131344	3.568783	3.71E-25	-1.22	down	--	--	Molecular Function: transcription regulatory region sequence-specific DNA binding (GO:0000976);; Molecular Function: transcription factor activity, sequence-specific DNA binding (GO:0003700);; Cellular Component: nucleus (GO:0005634);; Biological Process: cell differentiation (GO:0030154);; Molecular Function: sequence-specific DNA binding (GO:0043565);;	K09422|2.2e-174|gmx:100809025|K09422 transcription factor MYB, plant | (RefSeq) transcription factor MYB106	--	[K]	Transcription	Myb-like DNA-binding domain	Transcription factor MYB106 OS=Arabidopsis thaliana OX=3702 GN=MYB106 PE=2 SV=1	--	--	transcription factor MYB106 [Glycine max]
glyma.Wm82.gnm2.Glyma.06G219900	938	710	932	408	378	527	31.317312	30.925341	32.044197	13.131009	12.887225	14.987849	5.02E-42	-1.22	down	--	--	Molecular Function: endopeptidase inhibitor activity (GO:0004866);;	--	--	--	--	Trypsin and protease inhibitor	Trypsin inhibitor A OS=Glycine max OX=3847 GN=KTI3 PE=1 SV=2	--	--	kunitz-type trypsin inhibitor precursor [Glycine max]
glyma.Wm82.gnm2.Glyma.20G193500	102	75	99	26	46	29	0.531482	0.507436	0.528103	0.128153	0.243263	0.126077	2.50E-08	-1.22	down	--	--	Molecular Function: ADP binding (GO:0043531);;	K13457|5.0e-47|hbr:110651633|K13457 disease resistance protein RPM1 | (RefSeq) disease resistance protein RPM1-like	Plant-pathogen interaction (ko04626)	--	--	NB-ARC domain	--	T	Signal transduction mechanisms	disease resistance protein RPM1 [Glycine max]
glyma.Wm82.gnm2.Glyma.08G030000	287	211	269	119	122	122	9.563083	9.150068	9.235842	3.810247	4.151039	3.465775	2.62E-17	-1.22	down	[E]	Amino acid transport and metabolism	Molecular Function: aminopeptidase activity (GO:0004177);; Molecular Function: peptidase activity (GO:0008233);; Molecular Function: manganese ion binding (GO:0030145);;	K14213|3.7e-90|gmx:100794174|K14213 Xaa-Pro dipeptidase [EC:3.4.13.9] | (RefSeq) LOW QUALITY PROTEIN: xaa-Pro dipeptidase	--	[R]	General function prediction only	Metallopeptidase family M24	--	E	Amino acid transport and metabolism	hypothetical protein GLYMA_08G030000 [Glycine max]
glyma.Wm82.gnm2.Glyma.13G275600	495	377	636	241	237	251	6.375899	6.314145	8.418367	2.984894	3.118733	2.753958	8.59E-22	-1.22	down	[V]	Defense mechanisms	Molecular Function: antiporter activity (GO:0015297);; Cellular Component: membrane (GO:0016020);; Cellular Component: integral component of membrane (GO:0016021);; Molecular Function: transmembrane transporter activity (GO:0022857);; Molecular Function: xenobiotic transporter activity (GO:0042910);;	K03327|1.1e-186|gmx:100816310|K03327 multidrug resistance protein, MATE family | (RefSeq) protein DETOXIFICATION 19 isoform X1	--	[R]	General function prediction only	MatE	Protein DETOXIFICATION 19 OS=Arabidopsis thaliana OX=3702 GN=DTX19 PE=2 SV=1	V	Defense mechanisms	hypothetical protein GLYMA_13G275600 [Glycine max]
glyma.Wm82.gnm2.Glyma.18G107100	1159	734	1011	480	429	550	15.176861	12.52259	13.618212	6.064357	5.736534	6.137601	2.02E-44	-1.23	down	--	--	Biological Process: cutin biosynthetic process (GO:0010143);; Cellular Component: membrane (GO:0016020);; Cellular Component: integral component of membrane (GO:0016021);; Molecular Function: phosphatase activity (GO:0016791);; Molecular Function: glycerol-3-phosphate 2-O-acyltransferase activity (GO:0090447);;	K13508|0.0e+00|gmx:100802208|K13508 glycerol-3-phosphate acyltransferase [EC:2.3.1.15 2.3.1.198] | (RefSeq) glycerol-3-phosphate acyltransferase 1	Glycerolipid metabolism (ko00561);; Glycerophospholipid metabolism (ko00564)	--	--	Acyltransferase	Glycerol-3-phosphate acyltransferase 1 OS=Arabidopsis thaliana OX=3702 GN=GPAT1 PE=1 SV=1	I	Lipid transport and metabolism	glycerol-3-phosphate acyltransferase 1 [Glycine max]
glyma.Wm82.gnm2.Glyma.13G295900	49	44	50	7	13	17	0.715629	0.834204	0.74947	0.095678	0.196044	0.201989	3.69E-07	-1.23	down	[Q]	Secondary metabolites biosynthesis, transport and catabolism	Molecular Function: diacylglycerol O-acyltransferase activity (GO:0004144);; Cellular Component: plasma membrane (GO:0005886);; Biological Process: triglyceride biosynthetic process (GO:0019432);; Molecular Function: long-chain-alcohol O-fatty-acyltransferase activity (GO:0047196);;	K20098|9.4e-65|mtr:MTR_4g078460|K20098 DNA excision repair protein ERCC-6-like 2 [EC:3.6.4.-] | (RefSeq) DNA repair and recombination RAD26-like protein, putative	--	--	--	WS/DGAT C-terminal domain	--	S	Function unknown	O-acyltransferase WSD1 [Glycine max]
glyma.Wm82.gnm2.Glyma.10G013000	93	67	85	23	32	34	5.178316	4.812111	4.82286	1.202553	1.792114	1.584377	1.40E-08	-1.24	down	--	--	Cellular Component: integral component of membrane (GO:0016021);;	--	--	--	--	--	--	--	--	hypothetical protein GLYMA_10G013000 [Glycine max]
glyma.Wm82.gnm2.Glyma.18G184600	350	283	361	179	143	147	7.328373	7.718904	7.773114	3.618046	3.058818	2.610308	2.41E-19	-1.24	down	[Q]	Secondary metabolites biosynthesis, transport and catabolism	Molecular Function: metal ion binding (GO:0046872);; Molecular Function: dioxygenase activity (GO:0051213);;	K14975|3.8e-44|psom:113311621|K14975 codeine 3-O-demethylase [EC:1.14.11.32] | (RefSeq) codeine O-demethylase	Isoquinoline alkaloid biosynthesis (ko00950)	[QR]	Secondary metabolites biosynthesis, transport and catabolism;; General function prediction only	non-haem dioxygenase in morphine synthesis N-terminal	S-norcoclaurine synthase 1 OS=Coptis japonica OX=3442 GN=NCS1 PE=1 SV=1	Q	Secondary metabolites biosynthesis, transport and catabolism	hypothetical protein GLYMA_18G184600 [Glycine max]
glyma.Wm82.gnm2.Glyma.09G022300	82	53	75	27	12	28	1.601729	1.350834	1.49934	0.498143	0.240264	0.457001	7.60E-08	-1.24	down	--	--	Molecular Function: peroxidase activity (GO:0004601);; Cellular Component: extracellular region (GO:0005576);; Biological Process: response to oxidative stress (GO:0006979);; Molecular Function: heme binding (GO:0020037);; Biological Process: hydrogen peroxide catabolic process (GO:0042744);; Molecular Function: metal ion binding (GO:0046872);;	K00430|4.4e-200|gmx:548068|K00430 peroxidase [EC:1.11.1.7] | (RefSeq) Ep; peroxidase precursor	Phenylpropanoid biosynthesis (ko00940)	--	--	Peroxidase	Peroxidase 53 OS=Arabidopsis thaliana OX=3702 GN=PER53 PE=1 SV=1	Q	Secondary metabolites biosynthesis, transport and catabolism	peroxidase precursor [Glycine max]
glyma.Wm82.gnm2.Glyma.13G177400	363	260	363	126	159	180	17.535089	16.392517	18.063076	5.853586	7.820802	7.415796	5.57E-20	-1.24	down	--	--	Molecular Function: DNA binding (GO:0003677);; Molecular Function: transcription factor activity, sequence-specific DNA binding (GO:0003700);; Cellular Component: nucleus (GO:0005634);; Biological Process: flower development (GO:0009908);; Cellular Component: host cell nucleus (GO:0042025);; Molecular Function: metal ion binding (GO:0046872);;	K13415|1.5e-18|mdm:103413440|K13415 protein brassinosteroid insensitive 1 [EC:2.7.10.1 2.7.11.1] | (RefSeq) uncharacterized protein LOC103413440 isoform X1	Plant hormone signal transduction (ko04075)	--	--	SBP domain	Squamosa promoter-binding protein 1 OS=Antirrhinum majus OX=4151 GN=SBP1 PE=2 SV=1	K	Transcription	hypothetical protein GLYMA_13G177400 [Glycine max]
glyma.Wm82.gnm2.Glyma.02G143600	1051	672	839	435	359	470	15.340649	12.799954	12.603918	6.116164	5.355229	5.836047	1.98E-38	-1.24	down	[P]	Inorganic ion transport and metabolism	Cellular Component: integral component of plasma membrane (GO:0005887);; Molecular Function: ammonium transmembrane transporter activity (GO:0008519);; Biological Process: nitrogen utilization (GO:0019740);;	K03320|8.4e-279|gmx:112999382|K03320 ammonium transporter, Amt family | (RefSeq) ammonium transporter 3 member 1-like isoform X1	--	[P]	Inorganic ion transport and metabolism	Ammonium Transporter Family	Ammonium transporter 2 member 5 OS=Medicago truncatula OX=3880 GN=AMT2-5 PE=2 SV=1	P	Inorganic ion transport and metabolism	ammonium transporter 3 member 1-like isoform X1 [Glycine max]
glyma.Wm82.gnm2.Glyma.11G083900	100	81	92	45	24	29	4.660851	4.958434	4.4102	2.02495	1.112853	1.131118	1.14E-08	-1.25	down	--	--	Molecular Function: DNA binding (GO:0003677);; Cellular Component: nucleus (GO:0005634);; Cellular Component: host cell nucleus (GO:0042025);; Molecular Function: metal ion binding (GO:0046872);;	K13415|8.3e-20|mdm:103413440|K13415 protein brassinosteroid insensitive 1 [EC:2.7.10.1 2.7.11.1] | (RefSeq) uncharacterized protein LOC103413440 isoform X1	Plant hormone signal transduction (ko04075)	--	--	SBP domain	Squamosa promoter-binding-like protein 13 OS=Oryza sativa subsp. japonica OX=39947 GN=SPL13 PE=2 SV=1	K	Transcription	squamosa promoter-binding-like protein 3 isoform X1 [Glycine max]
glyma.Wm82.gnm2.Glyma.20G139000	1236	871	1167	573	511	543	13.073601	11.648943	12.408044	5.667993	5.341653	4.694651	1.91E-51	-1.25	down	[T]	Signal transduction mechanisms	Molecular Function: protein serine/threonine kinase activity (GO:0004674);; Molecular Function: ATP binding (GO:0005524);; Cellular Component: plasma membrane (GO:0005886);; Biological Process: protein phosphorylation (GO:0006468);; Cellular Component: integral component of membrane (GO:0016021);;	K24104|2.4e-77|thj:104799061|K24104 GPN-loop GTPase | (RefSeq) LOW QUALITY PROTEIN: uncharacterized protein LOC104799061	--	--	--	Protein kinase domain	Cysteine-rich receptor-like protein kinase 26 OS=Arabidopsis thaliana OX=3702 GN=CRK26 PE=2 SV=1	T	Signal transduction mechanisms	cysteine-rich receptor-like protein kinase 26 [Glycine max]
glyma.Wm82.gnm2.Glyma.17G093400	237	174	211	94	96	89	4.015224	3.837227	3.689124	1.535025	1.658283	1.284618	4.30E-15	-1.25	down	[R]	General function prediction only	Molecular Function: protein binding (GO:0005515);;	--	--	[R]	General function prediction only	WD domain, G-beta repeat	--	S	Function unknown	protein JINGUBANG [Glycine max]
glyma.Wm82.gnm2.Glyma.15G209300	1397	940	1264	536	589	668	28.415113	24.918707	26.460094	10.514101	12.257078	11.571664	3.35E-57	-1.25	down	--	--	Molecular Function: molecular_function (GO:0003674);; Molecular Function: enzyme inhibitor activity (GO:0004857);; Molecular Function: protein binding (GO:0005515);; Cellular Component: cellular_component (GO:0005575);; Cellular Component: cell wall (GO:0005618);; Cellular Component: intracellular (GO:0005622);; Cellular Component: cell (GO:0005623);; Cellular Component: cytoplasm (GO:0005737);; …	K01188|3.5e-13|sita:101778196|K01188 beta-glucosidase [EC:3.2.1.21] | (RefSeq) beta-glucosidase 12	Cyanoamino acid metabolism (ko00460);; Starch and sucrose metabolism (ko00500);; Phenylpropanoid biosynthesis (ko00940)	--	--	Leucine rich repeat	Polygalacturonase inhibitor 1 OS=Arabidopsis thaliana OX=3702 GN=PGIP1 PE=1 SV=1	S	Function unknown	polygalacturonase inhibitor 1-like protein precursor [Glycine max]
glyma.Wm82.gnm2.Glyma.07G192100	230	183	234	114	81	93	2.31538	2.38517	2.407773	1.104586	0.835255	0.784905	9.82E-15	-1.25	down	--	--	Biological Process: microtubule depolymerization (GO:0007019);; Cellular Component: katanin complex (GO:0008352);; Biological Process: microtubule severing (GO:0051013);;	K18643|0.0e+00|gmx:100793611|K18643 katanin p80 WD40 repeat-containing subunit B1 | (RefSeq) katanin p80 WD40 repeat-containing subunit B1 homolog	--	[D]	Cell cycle control, cell division, chromosome partitioning	con80 domain of Katanin	Katanin p80 WD40 repeat-containing subunit B1 homolog KTN80.2 OS=Arabidopsis thaliana OX=3702 GN=KTN80.2 PE=1 SV=1	Z	Cytoskeleton	katanin p80 WD40 repeat-containing subunit B1 homolog [Glycine max]
glyma.Wm82.gnm2.Glyma.08G230700	2827	2183	2589	1213	1202	1432	150.401505	151.388763	141.749771	62.222622	65.412239	64.911583	8.85E-118	-1.26	down	--	--	--	K23637|6.0e-30|pvu:PHAVU_011G203600g|K23637 WAP four-disulfide core domain protein 3 | (RefSeq) hypothetical protein	--	--	--	Albumin I chain a	Albumin-1 OS=Glycine soja OX=3848 PE=3 SV=1	--	--	albumin-1 [Glycine max]
glyma.Wm82.gnm2.Glyma.08G351800	62	60	48	18	15	15	1.209646	1.435772	0.911856	0.312061	0.27638	0.228301	9.50E-08	-1.26	down	[Q]	Secondary metabolites biosynthesis, transport and catabolism	Molecular Function: metal ion binding (GO:0046872);; Molecular Function: dioxygenase activity (GO:0051213);;	K13229|4.1e-87|ats:109766943|K13229 2,4-dihydroxy-1,4-benzoxazin-3-one-glucoside dioxygenase [EC:1.14.11.59] | (RefSeq) LOC109766943; DIBOA-glucoside dioxygenase BX6-like	Benzoxazinoid biosynthesis (ko00402)	[QR]	Secondary metabolites biosynthesis, transport and catabolism;; General function prediction only	2OG-Fe(II) oxygenase superfamily	1-aminocyclopropane-1-carboxylate oxidase homolog 12 OS=Arabidopsis thaliana OX=3702 GN=At5g59540 PE=2 SV=1	Q	Secondary metabolites biosynthesis, transport and catabolism	1-aminocyclopropane-1-carboxylate oxidase homolog 12 [Glycine max]
glyma.Wm82.gnm2.Glyma.17G027600	6354	4747	6043	2938	2626	3090	60.795811	59.18803	59.500496	27.101021	25.690554	25.196201	1.86E-181	-1.26	down	[I]	Lipid transport and metabolism	Molecular Function: 3-hydroxyacyl-CoA dehydrogenase activity (GO:0003857);; Cellular Component: peroxisome (GO:0005777);; Biological Process: fatty acid beta-oxidation (GO:0006635);;	K10527|0.0e+00|gmx:100813542|K10527 enoyl-CoA hydratase/3-hydroxyacyl-CoA dehydrogenase [EC:4.2.1.17 1.1.1.35 1.1.1.211] | (RefSeq) peroxisomal fatty acid beta-oxidation multifunctional protein MFP2	Fatty acid degradation (ko00071);; alpha-Linolenic acid metabolism (ko00592);; Fatty acid metabolism (ko01212)	[I]	Lipid transport and metabolism	3-hydroxyacyl-CoA dehydrogenase, NAD binding domain	Peroxisomal fatty acid beta-oxidation multifunctional protein MFP2 OS=Arabidopsis thaliana OX=3702 GN=MFP2 PE=1 SV=1	I	Lipid transport and metabolism	peroxisomal fatty acid beta-oxidation multifunctional protein MFP2 [Glycine max]
glyma.Wm82.gnm2.Glyma.06G296300	844	597	733	370	293	395	45.587669	41.998806	40.764763	19.239601	16.181089	18.19083	1.74E-38	-1.27	down	--	--	--	--	--	--	--	--	Putative cell wall protein OS=Arabidopsis thaliana OX=3702 GN=At2g20870 PE=2 SV=2	S	Function unknown	putative cell wall protein [Glycine max]
glyma.Wm82.gnm2.Glyma.18G098400	3109	2170	2787	1371	1198	1458	31.85457	28.953629	29.36888	13.545255	12.537157	12.720874	1.18E-107	-1.27	down	[E]	Amino acid transport and metabolism	Molecular Function: aminopeptidase activity (GO:0004177);; Molecular Function: serine-type peptidase activity (GO:0008236);;	K01303|2.3e-19|mtr:MTR_5g042400|K01303 acylaminoacyl-peptidase [EC:3.4.19.1] | (RefSeq) acylamino-acid-releasing enzyme-like protein, putative	--	[O]	Posttranslational modification, protein turnover, chaperones	Prolyl oligopeptidase family	--	O	Posttranslational modification, protein turnover, chaperones	uncharacterized protein LOC100794040 [Glycine max]
glyma.Wm82.gnm2.Glyma.06G011600	342	228	326	130	138	143	7.881795	6.828379	7.717673	2.885381	3.23671	2.810149	2.96E-20	-1.27	down	--	--	--	--	--	--	--	Arabidopsis protein of unknown function	--	S	Function unknown	hypothetical protein GLYMA_06G011600 [Glycine max]
glyma.Wm82.gnm2.Glyma.16G077400	87	80	78	26	20	39	2.861983	3.397016	2.630601	0.811307	0.646017	1.068062	9.85E-09	-1.27	down	--	--	--	--	--	--	--	Cotton fibre expressed protein	--	S	Function unknown	uncharacterized protein LOC100783043 [Glycine max]
glyma.Wm82.gnm2.Glyma.07G068100	49	44	48	10	15	5	4.897196	5.758086	5.011399	0.93654	1.513631	0.394825	1.46E-07	-1.27	down	--	--	--	--	--	--	--	--	--	--	--	hypothetical protein GLYMA_07G068100 [Glycine max]
glyma.Wm82.gnm2.Glyma.05G211700	275	205	244	72	124	118	3.914572	3.810538	3.570114	0.982431	1.797843	1.43043	1.04E-14	-1.28	down	[E]	Amino acid transport and metabolism	Molecular Function: catalytic activity (GO:0003824);; Biological Process: biosynthetic process (GO:0009058);; Molecular Function: pyridoxal phosphate binding (GO:0030170);;	K20772|2.6e-288|gmx:547976|K20772 1-aminocyclopropane-1-carboxylate synthase 1/2/6 [EC:4.4.1.14] | (RefSeq) ACS1; 1-aminocyclopropane-1-carboxylate synthase	Cysteine and methionine metabolism (ko00270);; MAPK signaling pathway - plant (ko04016)	[T]	Signal transduction mechanisms	Aminotransferase class I and II	1-aminocyclopropane-1-carboxylate synthase OS=Glycine max OX=3847 GN=ACS1 PE=2 SV=1	T	Signal transduction mechanisms	1-aminocyclopropane-1-carboxylate synthase [Glycine max]
glyma.Wm82.gnm2.Glyma.07G007000	8316	6143	7592	3558	3444	4039	66.512585	64.029282	62.479492	27.435558	28.170813	27.53653	2.38E-258	-1.28	down	--	--	Molecular Function: oxidoreductase activity, acting on single donors with incorporation of molecular oxygen, incorporation of two atoms of oxygen (GO:0016702);; Biological Process: oxylipin biosynthetic process (GO:0031408);; Molecular Function: metal ion binding (GO:0046872);;	K15718|0.0e+00|gmx:547835|K15718 linoleate 9S-lipoxygenase [EC:1.13.11.58] | (RefSeq) seed linoleate 9S-lipoxygenase	Linoleic acid metabolism (ko00591)	--	--	Lipoxygenase	Seed linoleate 9S-lipoxygenase OS=Glycine max OX=3847 GN=LOX1.4 PE=1 SV=1	E	Amino acid transport and metabolism	RecName: Full=Seed linoleate 9S-lipoxygenase; AltName: Full=Lipoxygenase [Glycine max]
glyma.Wm82.gnm2.Glyma.10G159600	1459	1031	1308	583	540	739	21.931532	20.205502	20.232107	8.446889	8.298386	9.469195	9.54E-62	-1.28	down	--	--	Molecular Function: transferase activity, transferring acyl groups other than amino-acyl groups (GO:0016747);;	K19861|4.2e-158|gmx:100797017|K19861 benzyl alcohol O-benzoyltransferase [EC:2.3.1.196 2.3.1.232] | (RefSeq) benzyl alcohol O-benzoyltransferase	--	--	--	Transferase family	Benzyl alcohol O-benzoyltransferase OS=Nicotiana tabacum OX=4097 GN=HSR201 PE=1 SV=1	S	Function unknown	benzyl alcohol O-benzoyltransferase [Glycine max]
glyma.Wm82.gnm2.Glyma.02G142100	9110	6334	7762	3761	3515	4273	134.945602	122.273575	118.312393	53.717014	53.251183	53.939396	5.34E-186	-1.28	down	[I]	Lipid transport and metabolism	Biological Process: lipid metabolic process (GO:0006629);;	K16818|5.9e-59|bna:106395448|K16818 phospholipase A1 [EC:3.1.1.32] | (RefSeq) phospholipase A(1) DAD1, chloroplastic-like	Glycerophospholipid metabolism (ko00564);; alpha-Linolenic acid metabolism (ko00592)	[I]	Lipid transport and metabolism	Lipase (class 3)	Phospholipase A1-Igamma1, chloroplastic OS=Arabidopsis thaliana OX=3702 GN=At1g06800 PE=1 SV=2	I	Lipid transport and metabolism	phospholipase A1-Igamma1, chloroplastic [Glycine max]
glyma.Wm82.gnm2.Glyma.13G347700	13716	10082	13269	5637	5879	6988	111.112061	106.434128	110.602539	44.030762	48.708691	48.240238	9.18E-228	-1.28	down	--	--	Molecular Function: oxidoreductase activity, acting on single donors with incorporation of molecular oxygen, incorporation of two atoms of oxygen (GO:0016702);; Biological Process: oxylipin biosynthetic process (GO:0031408);; Biological Process: lipid oxidation (GO:0034440);; Molecular Function: metal ion binding (GO:0046872);;	K15718|0.0e+00|gmx:547836|K15718 linoleate 9S-lipoxygenase [EC:1.13.11.58] | (RefSeq) LOXB1; linoleate 9S-lipoxygenase-4	Linoleic acid metabolism (ko00591)	--	--	Lipoxygenase	Linoleate 9S-lipoxygenase-4 OS=Glycine max OX=3847 GN=LOX1.5 PE=1 SV=1	E	Amino acid transport and metabolism	linoleate 9S-lipoxygenase-4 [Glycine max]
glyma.Wm82.gnm2.Glyma.20G093300	4650	3315	4040	2049	1763	2136	324.908356	301.886108	290.444183	138.030289	125.959137	127.201599	1.48E-126	-1.28	down	--	--	--	--	--	--	--	--	--	--	--	hypothetical protein glysoja_035479 [Glycine soja]
glyma.Wm82.gnm2.Glyma.07G098000	84	30	55	15	13	10	5.045359	2.317392	3.417486	0.857462	0.781354	0.496592	9.53E-08	-1.28	down	--	--	--	--	--	--	--	--	--	--	--	hypothetical protein GLYMA_07G098000 [Glycine max]
glyma.Wm82.gnm2.Glyma.05G194400	3279	2400	2913	1363	1318	1576	51.806857	49.412377	47.372146	20.766033	21.302805	21.23465	2.92E-134	-1.29	down	[DZ]	Cell cycle control, cell division, chromosome partitioning;; Cytoskeleton	--	K10615|2.0e-53|ppp:112282946|K10615 E3 ubiquitin-protein ligase HERC4 [EC:2.3.2.26] | (RefSeq) probable E3 ubiquitin-protein ligase HERC4 isoform X1	Ubiquitin mediated proteolysis (ko04120)	[S]	Function unknown	Regulator of chromosome condensation (RCC1) repeat	Ultraviolet-B receptor UVR8 OS=Arabidopsis thaliana OX=3702 GN=UVR8 PE=1 SV=1	L	Replication, recombination and repair	ultraviolet-B receptor UVR8-like [Glycine max]
glyma.Wm82.gnm2.Glyma.15G079300	1436	1064	1124	505	626	607	27.059879	26.128899	21.78599	9.17815	12.06496	9.745018	2.38E-43	-1.29	down	[IR]	Lipid transport and metabolism;; General function prediction only	Cellular Component: integral component of membrane (GO:0016021);; Molecular Function: hydrolase activity, acting on ester bonds (GO:0016788);;	K00679|1.1e-57|cic:CICLE_v10027727mg|K00679 phospholipid:diacylglycerol acyltransferase [EC:2.3.1.158] | (RefSeq) hypothetical protein	Glycerolipid metabolism (ko00561)	--	--	GDSL-like Lipase/Acylhydrolase	GDSL esterase/lipase At5g45960 OS=Arabidopsis thaliana OX=3702 GN=At5g45960 PE=2 SV=1	I	Lipid transport and metabolism	GDSL esterase/lipase At5g45960 [Glycine max]
glyma.Wm82.gnm2.Glyma.06G239500	293	232	197	86	81	141	4.212161	4.341218	2.914455	1.181158	1.186333	1.723435	8.82E-14	-1.29	down	--	--	Molecular Function: UDP-glycosyltransferase activity (GO:0008194);; Cellular Component: intracellular membrane-bounded organelle (GO:0043231);;	K12356|6.3e-274|gmx:100792386|K12356 coniferyl-alcohol glucosyltransferase [EC:2.4.1.111] | (RefSeq) anthocyanidin 3-O-glucosyltransferase 5	Phenylpropanoid biosynthesis (ko00940)	[GC]	Carbohydrate transport and metabolism;; Energy production and conversion	UDP-glucoronosyl and UDP-glucosyl transferase	Anthocyanidin 3-O-glucosyltransferase 5 OS=Manihot esculenta OX=3983 GN=GT5 PE=2 SV=1	--	--	anthocyanidin 3-O-glucosyltransferase 5 [Glycine max]
glyma.Wm82.gnm2.Glyma.03G171900	1805	1340	1583	767	704	844	38.534897	37.277306	34.774406	15.783234	15.371159	15.358681	4.02E-83	-1.29	down	[IQR]	Lipid transport and metabolism;; Secondary metabolites biosynthesis, transport and catabolism;; General function prediction only	--	K19329|2.2e-105|jre:109014479|K19329 WW domain-containing oxidoreductase | (RefSeq) short-chain dehydrogenase TIC 32, chloroplastic-like	--	[Q]	Secondary metabolites biosynthesis, transport and catabolism	short chain dehydrogenase	Short-chain dehydrogenase TIC 32 B, chloroplastic OS=Brassica napus OX=3708 GN=TIC32B PE=3 SV=1	Q	Secondary metabolites biosynthesis, transport and catabolism	short-chain dehydrogenase TIC 32, chloroplastic [Glycine max]
glyma.Wm82.gnm2.Glyma.14G220900	22972	16116	19334	9683	8523	10676	436.598938	399.190979	378.108856	177.451172	165.667786	172.933121	4.86E-188	-1.29	down	[IR]	Lipid transport and metabolism;; General function prediction only	Cellular Component: extracellular region (GO:0005576);; Molecular Function: hydrolase activity, acting on ester bonds (GO:0016788);;	K00679|5.9e-75|cic:CICLE_v10027727mg|K00679 phospholipid:diacylglycerol acyltransferase [EC:2.3.1.158] | (RefSeq) hypothetical protein	Glycerolipid metabolism (ko00561)	--	--	GDSL-like Lipase/Acylhydrolase	GDSL esterase/lipase EXL3 OS=Arabidopsis thaliana OX=3702 GN=EXL3 PE=2 SV=1	I	Lipid transport and metabolism	GDSL esterase/lipase EXL3 [Glycine max]
glyma.Wm82.gnm2.Glyma.03G188200	52	46	53	10	14	14	0.555775	0.642753	0.585401	0.095269	0.14543	0.124048	5.37E-08	-1.3	down	--	--	Biological Process: regulation of alternative mRNA splicing, via spliceosome (GO:0000381);; Molecular Function: RNA binding (GO:0003723);; Cellular Component: nucleus (GO:0005634);; Cellular Component: cytoplasm (GO:0005737);; Cellular Component: nuclear speck (GO:0016607);; Biological Process: mRNA cis splicing, via spliceosome (GO:0045292);;	K12891|4.0e-18|gmx:102669651|K12891 splicing factor, arginine/serine-rich 2 | (RefSeq) uncharacterized protein LOC102669651	Spliceosome (ko03040)	--	--	Domain of unknown function (DUF4283)	--	A	RNA processing and modification	hypothetical protein GLYMA_03G188200 [Glycine max]
glyma.Wm82.gnm2.Glyma.19G089600	207	139	142	70	44	81	11.49757	10.077387	8.106101	3.673126	2.436715	3.787997	4.87E-12	-1.3	down	--	--	Cellular Component: integral component of membrane (GO:0016021);;	--	--	--	--	--	--	--	--	uncharacterized protein LOC100788088 [Glycine max]
glyma.Wm82.gnm2.Glyma.09G203500	1220	922	1161	549	481	566	12.745952	12.550746	12.47778	5.5278	5.133505	5.038289	9.63E-63	-1.3	down	[C]	Energy production and conversion	Molecular Function: phosphoenolpyruvate carboxykinase (ATP) activity (GO:0004612);; Molecular Function: ATP binding (GO:0005524);; Cellular Component: cytosol (GO:0005829);; Biological Process: gluconeogenesis (GO:0006094);;	K01610|0.0e+00|gmx:100786257|K01610 phosphoenolpyruvate carboxykinase (ATP) [EC:4.1.1.49] | (RefSeq) phosphoenolpyruvate carboxykinase (ATP)	Glycolysis / Gluconeogenesis (ko00010);; Citrate cycle (TCA cycle) (ko00020);; Pyruvate metabolism (ko00620);; Carbon fixation in photosynthetic organisms (ko00710);; Carbon metabolism (ko01200)	--	--	Phosphoenolpyruvate carboxykinase	Phosphoenolpyruvate carboxykinase (ATP) 1 OS=Arabidopsis thaliana OX=3702 GN=PCK1 PE=1 SV=1	T	Signal transduction mechanisms	phosphoenolpyruvate carboxykinase (ATP) [Glycine max]
glyma.Wm82.gnm2.Glyma.09G081500	86	54	84	18	22	31	8.728635	7.053965	8.711224	1.730405	2.223275	2.636635	7.24E-09	-1.3	down	--	--	--	K03255|7.5e-08|ccaj:109792792|K03255 protein TIF31 | (RefSeq) clustered mitochondria protein-like isoform X1	--	--	--	--	--	--	--	hypothetical protein GLYMA_09G081500 [Glycine max]
glyma.Wm82.gnm2.Glyma.15G199700	73	59	100	33	18	15	2.793347	2.922505	3.944159	1.198523	0.700712	0.462037	1.92E-08	-1.3	down	--	--	Molecular Function: structural constituent of cell wall (GO:0005199);; Cellular Component: extracellular region (GO:0005576);;	--	--	--	--	Extensin-like protein repeat	Repetitive proline-rich cell wall protein 2 OS=Glycine max OX=3847 GN=PRP2 PE=2 SV=1	O	Posttranslational modification, protein turnover, chaperones	repetitive proline-rich cell wall protein 2 [Glycine max]
glyma.Wm82.gnm2.Glyma.09G054400	90	58	108	13	24	40	1.162674	0.976093	1.444921	0.15323	0.307941	0.440002	1.28E-08	-1.3	down	--	--	Cellular Component: integral component of membrane (GO:0016021);;	--	--	--	--	Plant protein of unknown function	UPF0481 protein At3g47200 OS=Arabidopsis thaliana OX=3702 GN=At3g47200 PE=2 SV=1	S	Function unknown	putative UPF0481 protein At3g02645 [Glycine max]
glyma.Wm82.gnm2.Glyma.13G353100	1833	1333	1532	711	692	872	35.817802	33.928463	30.790091	13.380276	13.830531	14.518803	3.32E-75	-1.31	down	[IR]	Lipid transport and metabolism;; General function prediction only	Molecular Function: hydrolase activity, acting on ester bonds (GO:0016788);; Cellular Component: apoplast (GO:0048046);;	K00679|1.3e-114|cic:CICLE_v10027727mg|K00679 phospholipid:diacylglycerol acyltransferase [EC:2.3.1.158] | (RefSeq) hypothetical protein	Glycerolipid metabolism (ko00561)	--	--	GDSL-like Lipase/Acylhydrolase	GDSL esterase/lipase APG OS=Arabidopsis thaliana OX=3702 GN=APG PE=2 SV=1	L	Replication, recombination and repair	GDSL esterase/lipase APG [Glycine max]
glyma.Wm82.gnm2.Glyma.02G141900	12811	8813	10258	4971	4362	5885	190.193115	170.50209	156.703232	71.151207	66.226562	74.452118	3.33E-50	-1.31	down	[I]	Lipid transport and metabolism	Molecular Function: phospholipase activity (GO:0004620);; Biological Process: lipid metabolic process (GO:0006629);;	K16818|5.7e-62|mtr:MTR_7g081645|K16818 phospholipase A1 [EC:3.1.1.32] | (RefSeq) glycerolipase A1	Glycerophospholipid metabolism (ko00564);; alpha-Linolenic acid metabolism (ko00592)	[I]	Lipid transport and metabolism	Lipase (class 3)	Phospholipase A1-Igamma1, chloroplastic OS=Arabidopsis thaliana OX=3702 GN=At1g06800 PE=1 SV=2	I	Lipid transport and metabolism	phospholipase A1-Igamma1, chloroplastic [Glycine max]
glyma.Wm82.gnm2.Glyma.11G230800	65	36	59	16	6	15	1.228477	0.878886	1.144792	0.276541	0.109066	0.232809	4.94E-08	-1.31	down	[Q]	Secondary metabolites biosynthesis, transport and catabolism	Molecular Function: metal ion binding (GO:0046872);; Molecular Function: dioxygenase activity (GO:0051213);;	K05278|1.6e-67|qsu:112033039|K05278 flavonol synthase [EC:1.14.20.6] | (RefSeq) flavonol synthase/flavanone 3-hydroxylase-like	Flavonoid biosynthesis (ko00941)	[QR]	Secondary metabolites biosynthesis, transport and catabolism;; General function prediction only	non-haem dioxygenase in morphine synthesis N-terminal	Probable 2-oxoglutarate-dependent dioxygenase At5g05600 OS=Arabidopsis thaliana OX=3702 GN=At5g05600 PE=2 SV=1	Q	Secondary metabolites biosynthesis, transport and catabolism	uncharacterized protein LOC100801693 [Glycine max]
glyma.Wm82.gnm2.Glyma.17G139900	55	31	39	0	7	10	2.721533	1.970191	1.973487	0	0.310887	0.392234	5.84E-08	-1.31	down	--	--	--	K11855|6.5e-14|bvg:104906049|K11855 ubiquitin carboxyl-terminal hydrolase 36/42 [EC:3.4.19.12] | (RefSeq) ubiquitin carboxyl-terminal hydrolase 36	--	--	--	Hydrophobic seed protein	14 kDa proline-rich protein DC2.15 OS=Daucus carota OX=4039 PE=2 SV=1	S	Function unknown	14 kDa proline-rich protein DC2.15 [Glycine max]
glyma.Wm82.gnm2.Glyma.12G027200	458	378	489	183	175	253	5.022581	5.397071	5.519215	1.93357	1.959314	2.363769	5.31E-27	-1.31	down	[G]	Carbohydrate transport and metabolism	Molecular Function: cellulase activity (GO:0008810);; Biological Process: cellulose catabolic process (GO:0030245);; Molecular Function: carbohydrate binding (GO:0030246);;	K01179|0.0e+00|gmx:100802420|K01179 endoglucanase [EC:3.2.1.4] | (RefSeq) endoglucanase 5	Starch and sucrose metabolism (ko00500)	--	--	Glycosyl hydrolase family 9	Endoglucanase 5 OS=Arabidopsis thaliana OX=3702 GN=At1g48930 PE=1 SV=1	G	Carbohydrate transport and metabolism	endoglucanase 5 [Glycine max]
glyma.Wm82.gnm2.Glyma.05G180600	18011	12373	15275	7366	6605	8310	244.066742	218.475173	212.797767	96.271827	91.468972	96.111956	1.13E-194	-1.31	down	[I]	Lipid transport and metabolism	Molecular Function: inositol-3-phosphate synthase activity (GO:0004512);; Cellular Component: cytoplasm (GO:0005737);; Biological Process: inositol biosynthetic process (GO:0006021);; Biological Process: phospholipid biosynthetic process (GO:0008654);;	K01858|5.8e-294|gmx:100800820|K01858 myo-inositol-1-phosphate synthase [EC:5.5.1.4] | (RefSeq) inositol-3-phosphate synthase	Inositol phosphate metabolism (ko00562)	[I]	Lipid transport and metabolism	Myo-inositol-1-phosphate synthase	Inositol-3-phosphate synthase OS=Nicotiana tabacum OX=4097 PE=2 SV=1	I	Lipid transport and metabolism	inositol-3-phosphate synthase [Glycine max]
glyma.Wm82.gnm2.Glyma.14G209500	88	76	80	20	19	40	9.223709	10.331478	8.524696	1.946686	1.971171	3.535363	4.53E-09	-1.31	down	--	--	--	--	--	--	--	--	--	--	--	hypothetical protein GLYMA_14G209500 [Glycine max]
glyma.Wm82.gnm2.Glyma.08G068100	341	246	293	117	133	142	5.34409	5.002088	4.699329	1.800136	2.129739	1.905358	1.98E-21	-1.31	down	--	--	Molecular Function: Rab GDP-dissociation inhibitor activity (GO:0005093);; Biological Process: small GTPase mediated signal transduction (GO:0007264);; Biological Process: protein transport (GO:0015031);;	K17255|2.8e-260|gmx:100815284|K17255 Rab GDP dissociation inhibitor | (RefSeq) guanosine nucleotide diphosphate dissociation inhibitor At5g09550 isoform X2	--	[O]	Posttranslational modification, protein turnover, chaperones	GDP dissociation inhibitor	Guanosine nucleotide diphosphate dissociation inhibitor At5g09550 OS=Arabidopsis thaliana OX=3702 GN=At5g09550 PE=3 SV=1	O	Posttranslational modification, protein turnover, chaperones	guanosine nucleotide diphosphate dissociation inhibitor At5g09550 isoform X2 [Glycine max]
glyma.Wm82.gnm2.Glyma.13G061800	871	642	756	336	361	373	24.689133	23.455731	21.946199	9.106747	10.276376	8.924702	1.83E-45	-1.31	down	--	--	--	--	--	--	--	Protein of unknown function (DUF1997)	--	S	Function unknown	hypothetical protein GLYMA_13G061800 [Glycine max]
glyma.Wm82.gnm2.Glyma.13G176100	2118	1513	1753	826	798	963	27.439562	25.532207	23.36031	10.316875	10.566453	10.622192	7.33E-86	-1.32	down	[O]	Posttranslational modification, protein turnover, chaperones	Molecular Function: protein binding (GO:0005515);;	K08770|3.7e-299|cit:102627936|K08770 ubiquitin C | (RefSeq) LOW QUALITY PROTEIN: polyubiquitin-A-like	Ubiquitin mediated proteolysis (ko04120)	[OR]	Posttranslational modification, protein turnover, chaperones;; General function prediction only	Ubiquitin family	Polyubiquitin OS=Nicotiana sylvestris OX=4096 GN=UBI11 PE=2 SV=1	O	Posttranslational modification, protein turnover, chaperones	polyubiquitin-like [Glycine soja]
glyma.Wm82.gnm2.Glyma.01G124100	114	63	104	34	23	37	2.955498	2.117271	2.822364	0.85917	0.618552	0.928487	7.26E-10	-1.32	down	--	--	Molecular Function: oxidoreductase activity (GO:0016491);;	K01166|1.1e-17|gra:105775724|K01166 ribonuclease T2 [EC:4.6.1.19] | (RefSeq) ribonuclease 1-like	--	[O]	Posttranslational modification, protein turnover, chaperones	Gamma interferon inducible lysosomal thiol reductase (GILT)	Gamma-interferon-responsive lysosomal thiol protein OS=Arabidopsis thaliana OX=3702 GN=GILT PE=2 SV=1	O	Posttranslational modification, protein turnover, chaperones	gamma-interferon-responsive lysosomal thiol protein isoform X1 [Glycine max]
glyma.Wm82.gnm2.Glyma.20G242000	1443	991	1186	529	509	665	13.293036	11.887411	11.233103	4.693271	4.790012	5.214707	3.69E-61	-1.33	down	[V]	Defense mechanisms	Molecular Function: ATP binding (GO:0005524);; Cellular Component: plasma membrane (GO:0005886);; Cellular Component: integral component of membrane (GO:0016021);; Molecular Function: ATPase activity (GO:0016887);; Molecular Function: ATPase activity, coupled to transmembrane movement of substances (GO:0042626);; Biological Process: transmembrane transport (GO:0055085);;	K05681|6.1e-90|var:108331191|K05681 ATP-binding cassette, subfamily G (WHITE), member 2 | (RefSeq) ABC transporter G family member 5-like	ABC transporters (ko02010)	[Q]	Secondary metabolites biosynthesis, transport and catabolism	ABC-2 type transporter	ABC transporter G family member 1 OS=Arabidopsis thaliana OX=3702 GN=ABCG1 PE=2 SV=1	Q	Secondary metabolites biosynthesis, transport and catabolism	ABC transporter G family member 6 [Glycine max]
glyma.Wm82.gnm2.Glyma.10G254000	49	31	39	6	5	9	1.052799	0.869752	0.848518	0.107323	0.099206	0.152934	3.32E-08	-1.33	down	--	--	--	--	--	--	--	Salt stress response/antifungal	Cysteine-rich receptor-like protein kinase 29 OS=Arabidopsis thaliana OX=3702 GN=CRK29 PE=2 SV=1	T	Signal transduction mechanisms	cysteine-rich receptor-like protein kinase 29 [Glycine max]
glyma.Wm82.gnm2.Glyma.13G070900	492	348	458	183	179	225	5.280795	4.867661	5.053436	1.894573	1.960961	2.058802	1.08E-30	-1.34	down	[Q]	Secondary metabolites biosynthesis, transport and catabolism	Molecular Function: peroxidase activity (GO:0004601);; Biological Process: response to oxidative stress (GO:0006979);; Molecular Function: heme binding (GO:0020037);;	K10529|0.0e+00|gmx:100817200|K10529 alpha-dioxygenase [EC:1.14.99.-] | (RefSeq) alpha-dioxygenase 1	alpha-Linolenic acid metabolism (ko00592)	[R]	General function prediction only	Animal haem peroxidase	Alpha-dioxygenase 1 OS=Arabidopsis thaliana OX=3702 GN=DOX1 PE=1 SV=1	S	Function unknown	alpha-dioxygenase 1 [Glycine max]
glyma.Wm82.gnm2.Glyma.16G153400	340	277	343	148	120	156	6.073105	6.43156	6.27938	2.593395	2.217901	2.294477	1.77E-23	-1.34	down	[E]	Amino acid transport and metabolism	Molecular Function: nucleotide binding (GO:0000166);; Molecular Function: glutamate dehydrogenase (NAD+) activity (GO:0004352);; Cellular Component: mitochondrion (GO:0005739);; Biological Process: glutamate catabolic process (GO:0006538);;	K00261|7.3e-239|gmx:100777869|K00261 glutamate dehydrogenase (NAD(P)+) [EC:1.4.1.3] | (RefSeq) glutamate dehydrogenase 1	Arginine biosynthesis (ko00220);; Alanine, aspartate and glutamate metabolism (ko00250);; Nitrogen metabolism (ko00910);; Carbon metabolism (ko01200)	[E]	Amino acid transport and metabolism	Glutamate/Leucine/Phenylalanine/Valine dehydrogenase	Glutamate dehydrogenase 1 OS=Arabidopsis thaliana OX=3702 GN=GDH1 PE=1 SV=1	E	Amino acid transport and metabolism	glutamate dehydrogenase 1 [Glycine max]
glyma.Wm82.gnm2.Glyma.04G031900	522	400	449	175	206	239	15.631495	15.654686	14.005851	4.788299	6.141274	5.953762	9.33E-30	-1.34	down	--	--	Cellular Component: chloroplast (GO:0009507);; Cellular Component: integral component of membrane (GO:0016021);;	--	--	--	--	--	--	--	--	hypothetical protein GLYMA_04G031900 [Glycine max]
glyma.Wm82.gnm2.Glyma.03G244600	65	44	42	9	8	16	0.980781	0.867529	0.657869	0.119183	0.119437	0.198248	2.25E-08	-1.34	down	[Q]	Secondary metabolites biosynthesis, transport and catabolism	Molecular Function: transferase activity, transferring acyl groups other than amino-acyl groups (GO:0016747);;	K19861|2.9e-164|lang:109325685|K19861 benzyl alcohol O-benzoyltransferase [EC:2.3.1.196 2.3.1.232] | (RefSeq) benzyl alcohol O-benzoyltransferase-like	--	--	--	Transferase family	Benzyl alcohol O-benzoyltransferase OS=Nicotiana tabacum OX=4097 GN=HSR201 PE=1 SV=1	S	Function unknown	benzyl alcohol O-benzoyltransferase [Glycine max]
glyma.Wm82.gnm2.Glyma.15G057200	3456	2651	3074	1381	1309	1686	291.567261	291.43689	266.812683	112.282677	112.870163	121.183586	1.55E-128	-1.34	down	--	--	--	--	--	--	--	--	--	--	--	hypothetical protein glysoja_005597 [Glycine soja]
glyma.Wm82.gnm2.Glyma.11G003500	178	135	164	60	74	45	2.654657	2.61487	2.510525	0.855353	1.123442	0.572899	1.12E-12	-1.35	down	[E]	Amino acid transport and metabolism	Biological Process: tryptophan biosynthetic process (GO:0000162);; Molecular Function: tryptophan synthase activity (GO:0004834);; Cellular Component: cytoplasm (GO:0005737);;	K01696|9.3e-267|gmx:100170686|K01696 tryptophan synthase beta chain [EC:4.2.1.20] | (RefSeq) TSB; tryptophan synthase beta subunit	Glycine, serine and threonine metabolism (ko00260);; Phenylalanine, tyrosine and tryptophan biosynthesis (ko00400);; Biosynthesis of amino acids (ko01230)	[E]	Amino acid transport and metabolism	Pyridoxal-phosphate dependent enzyme	Tryptophan synthase beta chain 2, chloroplastic OS=Camptotheca acuminata OX=16922 GN=TSB PE=2 SV=1	E	Amino acid transport and metabolism	tryptophan synthase beta chain 1-like [Glycine soja]
glyma.Wm82.gnm2.Glyma.18G125300	216	162	235	79	80	94	6.527247	6.403056	7.324656	2.310818	2.482368	2.405132	5.21E-17	-1.35	down	--	--	Biological Process: polysaccharide catabolic process (GO:0000272);; Molecular Function: molecular_function (GO:0003674);; Molecular Function: catalytic activity (GO:0003824);; Molecular Function: hydrolase activity, hydrolyzing O-glycosyl compounds (GO:0004553);; Molecular Function: alpha-amylase activity (GO:0004556);; Cellular Component: cellular_component (GO:0005575);; Cellular Component: int…	K01176|4.5e-97|gmx:100788193|K01176 alpha-amylase [EC:3.2.1.1] | (RefSeq) alpha-amylase 3, chloroplastic isoform X1	Starch and sucrose metabolism (ko00500)	--	--	--	Alpha-amylase 3, chloroplastic OS=Arabidopsis thaliana OX=3702 GN=AMY3 PE=1 SV=1	G	Carbohydrate transport and metabolism	hypothetical protein GLYMA_18G125300 [Glycine max]
glyma.Wm82.gnm2.Glyma.08G309200	2590	1877	2032	980	943	1131	33.554825	31.679909	27.079796	12.230372	12.4873	12.479496	3.04E-84	-1.35	down	--	--	Biological Process: cutin biosynthetic process (GO:0010143);; Cellular Component: membrane (GO:0016020);; Cellular Component: integral component of membrane (GO:0016021);; Molecular Function: phosphatase activity (GO:0016791);; Molecular Function: glycerol-3-phosphate 2-O-acyltransferase activity (GO:0090447);;	K13508|0.0e+00|gmx:100786742|K13508 glycerol-3-phosphate acyltransferase [EC:2.3.1.15 2.3.1.198] | (RefSeq) glycerol-3-phosphate acyltransferase 1	Glycerolipid metabolism (ko00561);; Glycerophospholipid metabolism (ko00564)	--	--	Acyltransferase	Glycerol-3-phosphate acyltransferase 1 OS=Arabidopsis thaliana OX=3702 GN=GPAT1 PE=1 SV=1	I	Lipid transport and metabolism	glycerol-3-phosphate acyltransferase 1 [Glycine max]
Glycine_max_newGene_237	98	61	108	23	36	21	0.509914	0.425997	0.621906	0.108976	0.200492	0.091927	1.31E-09	-1.35	down	--	--	--	--	--	--	--	--	--	S	Function unknown	transposase [Glycine max]
glyma.Wm82.gnm2.Glyma.07G196800	76	54	54	13	19	16	0.577057	0.527886	0.414579	0.092021	0.143014	0.103039	6.43E-09	-1.35	down	--	--	Molecular Function: oxidoreductase activity, acting on single donors with incorporation of molecular oxygen, incorporation of two atoms of oxygen (GO:0016702);; Biological Process: oxylipin biosynthetic process (GO:0031408);; Biological Process: lipid oxidation (GO:0034440);; Molecular Function: metal ion binding (GO:0046872);;	K00454|0.0e+00|gmx:100810270|K00454 lipoxygenase [EC:1.13.11.12] | (RefSeq) linoleate 13S-lipoxygenase 3-1, chloroplastic isoform X1	Linoleic acid metabolism (ko00591);; alpha-Linolenic acid metabolism (ko00592)	--	--	Lipoxygenase	Linoleate 13S-lipoxygenase 3-1, chloroplastic OS=Solanum tuberosum OX=4113 GN=LOX3.1 PE=1 SV=1	C	Energy production and conversion	linoleate 13S-lipoxygenase 3-1, chloroplastic isoform X1 [Glycine max]
glyma.Wm82.gnm2.Glyma.09G208800	102	51	79	26	22	18	8.276464	5.329191	6.543241	2.03894	1.789177	1.199145	2.33E-09	-1.35	down	--	--	--	--	--	--	--	--	--	--	--	hypothetical protein GLYMA_09G208800 [Glycine max]
glyma.Wm82.gnm2.Glyma.16G195800	145	95	154	52	40	53	4.697285	4.00134	5.115588	1.603309	1.307276	1.441396	1.80E-12	-1.36	down	--	--	Molecular Function: iron ion binding (GO:0005506);; Molecular Function: oxidoreductase activity, acting on paired donors, with incorporation or reduction of molecular oxygen (GO:0016705);; Molecular Function: heme binding (GO:0020037);;	K20617|7.8e-27|vvi:100253593|K20617 cytochrome P450 family 71 subfamily A | (RefSeq) cytochrome P450 71A25	--	[Q]	Secondary metabolites biosynthesis, transport and catabolism	Cytochrome P450	Cytochrome P450 736A117 OS=Prunus mume OX=102107 GN=CYP736A117 PE=2 SV=1	Q	Secondary metabolites biosynthesis, transport and catabolism	hypothetical protein GLYMA_16G195800 [Glycine max]
glyma.Wm82.gnm2.Glyma.09G107100	99	73	54	27	18	12	3.499599	3.346991	1.971143	0.917275	0.650233	0.35579	5.79E-09	-1.36	down	[Q]	Secondary metabolites biosynthesis, transport and catabolism	Molecular Function: dioxygenase activity (GO:0051213);;	K24028|1.8e-41|pda:103712793|K24028 salicylic acid 3-hydroxylase [EC:1.14.11.-] | (RefSeq) flavanone 3-dioxygenase 2-like	--	[QR]	Secondary metabolites biosynthesis, transport and catabolism;; General function prediction only	2OG-Fe(II) oxygenase superfamily	Probable 2-oxoglutarate-dependent dioxygenase At5g05600 OS=Arabidopsis thaliana OX=3702 GN=At5g05600 PE=2 SV=1	Q	Secondary metabolites biosynthesis, transport and catabolism	hypothetical protein GLYMA_09G107100, partial [Glycine max]
glyma.Wm82.gnm2.Glyma.16G194900	122	71	115	30	32	42	10.419882	7.865743	10.047729	2.433912	2.727759	3.039113	5.25E-11	-1.36	down	--	--	--	--	--	--	--	--	--	--	--	hypothetical protein GLYMA_16G194900 [Glycine max]
glyma.Wm82.gnm2.Glyma.13G109800	85	73	108	31	27	27	1.495587	1.674707	1.964986	0.528305	0.483835	0.403392	2.61E-10	-1.36	down	[C]	Energy production and conversion	Cellular Component: peroxisome (GO:0005777);; Biological Process: jasmonic acid biosynthetic process (GO:0009695);; Molecular Function: FMN binding (GO:0010181);; Molecular Function: oxidoreductase activity (GO:0016491);; Molecular Function: 12-oxophytodienoate reductase activity (GO:0016629);; Biological Process: oxylipin biosynthetic process (GO:0031408);;	K05894|2.5e-228|gmx:100796758|K05894 12-oxophytodienoic acid reductase [EC:1.3.1.42] | (RefSeq) 12-oxophytodienoate reductase 3	alpha-Linolenic acid metabolism (ko00592)	[CR]	Energy production and conversion;; General function prediction only	NADH:flavin oxidoreductase / NADH oxidase family	12-oxophytodienoate reductase 3 OS=Solanum lycopersicum OX=4081 GN=OPR3 PE=1 SV=1	C	Energy production and conversion	12-oxophytodienoate reductase 3 [Glycine max]
glyma.Wm82.gnm2.Glyma.08G070000	295	219	213	116	71	105	5.606236	5.419388	4.160672	2.114402	1.375869	1.692522	1.95E-16	-1.37	down	[Q]	Secondary metabolites biosynthesis, transport and catabolism	Molecular Function: metal ion binding (GO:0046872);; Molecular Function: dioxygenase activity (GO:0051213);;	K24028|1.2e-86|lja:Lj0g3v0213339.1|K24028 salicylic acid 3-hydroxylase [EC:1.14.11.-] | (RefSeq) Lj0g3v0213339.1; -	--	[QR]	Secondary metabolites biosynthesis, transport and catabolism;; General function prediction only	non-haem dioxygenase in morphine synthesis N-terminal	2-oxoglutarate-dependent dioxygenase 19 OS=Oryza sativa subsp. japonica OX=39947 GN=2ODD19 PE=1 SV=1	Q	Secondary metabolites biosynthesis, transport and catabolism	protein DMR6-LIKE OXYGENASE 1 [Glycine max]
glyma.Wm82.gnm2.Glyma.14G117200	9563	7005	8347	3976	3451	4201	125.778412	120.06517	112.967964	50.414227	46.41275	47.081009	2.65E-197	-1.38	down	[QV]	Secondary metabolites biosynthesis, transport and catabolism;; Defense mechanisms	Molecular Function: iron ion binding (GO:0005506);; Cellular Component: membrane (GO:0016020);; Cellular Component: integral component of membrane (GO:0016021);; Molecular Function: oxidoreductase activity, acting on paired donors, with incorporation or reduction of molecular oxygen, NAD(P)H as one donor, and incorporation of one atom of oxygen (GO:0016709);; Molecular Function: heme binding (GO:…	K23806|2.8e-166|vvi:100263449|K23806 alpha-guaiene 2-oxidase | (RefSeq) CYP71BE5; premnaspirodiene oxygenase-like	--	[Q]	Secondary metabolites biosynthesis, transport and catabolism	Cytochrome P450	Cytochrome P450 71D11 (Fragment) OS=Lotus japonicus OX=34305 GN=CYP71D11 PE=2 SV=1	Q	Secondary metabolites biosynthesis, transport and catabolism	cytochrome P450 71D11 [Glycine max]
glyma.Wm82.gnm2.Glyma.11G236100	106	70	99	33	26	30	1.191649	1.012453	1.143268	0.349019	0.288995	0.282373	8.32E-11	-1.38	down	[E]	Amino acid transport and metabolism	Molecular Function: peptidyltransferase activity (GO:0000048);; Cellular Component: plasma membrane (GO:0005886);; Biological Process: glutathione catabolic process (GO:0006751);; Molecular Function: glutathione hydrolase activity (GO:0036374);;	K18592|0.0e+00|gmx:100813586|K18592 gamma-glutamyltranspeptidase / glutathione hydrolase / leukotriene-C4 hydrolase [EC:2.3.2.2 3.4.19.13 3.4.19.14] | (RefSeq) glutathione hydrolase 1 isoform X3	Taurine and hypotaurine metabolism (ko00430);; Cyanoamino acid metabolism (ko00460);; Glutathione metabolism (ko00480);; Arachidonic acid metabolism (ko00590)	[E]	Amino acid transport and metabolism	Gamma-glutamyltranspeptidase	Glutathione hydrolase 1 OS=Arabidopsis thaliana OX=3702 GN=GGT1 PE=2 SV=1	E	Amino acid transport and metabolism	hypothetical protein GLYMA_11G236100 [Glycine max]
glyma.Wm82.gnm2.Glyma.14G054900	331	218	282	98	108	137	8.277275	7.130683	6.982174	2.621361	3.074702	3.262906	7.69E-22	-1.39	down	--	--	Molecular Function: soluble NSF attachment protein activity (GO:0005483);; Cellular Component: vacuolar membrane (GO:0005774);; Biological Process: intracellular protein transport (GO:0006886);; Molecular Function: syntaxin binding (GO:0019905);; Cellular Component: SNARE complex (GO:0031201);; Biological Process: SNARE complex disassembly (GO:0035494);;	K15296|1.1e-156|gmx:100809383|K15296 alpha-soluble NSF attachment protein | (RefSeq) GMSNAP14; soluble NSF attachment protein SNAP14	--	[U]	Intracellular trafficking, secretion, and vesicular transport	Soluble NSF attachment protein, SNAP	Alpha-soluble NSF attachment protein OS=Vitis vinifera OX=29760 PE=2 SV=1	U	Intracellular trafficking, secretion, and vesicular transport	soluble NSF attachment protein SNAP14 [Glycine max]
glyma.Wm82.gnm2.Glyma.10G249100	549	441	550	232	216	224	8.446266	8.853494	8.714938	3.446773	3.394203	2.935339	2.14E-36	-1.39	down	--	--	Molecular Function: oxidoreductase activity, acting on single donors with incorporation of molecular oxygen, incorporation of two atoms of oxygen (GO:0016702);; Biological Process: oxylipin biosynthetic process (GO:0031408);; Biological Process: lipid oxidation (GO:0034440);; Molecular Function: metal ion binding (GO:0046872);;	K15718|5.9e-266|gmx:100782558|K15718 linoleate 9S-lipoxygenase [EC:1.13.11.58] | (RefSeq) linoleate 9S-lipoxygenase 5	Linoleic acid metabolism (ko00591)	--	--	Lipoxygenase	Probable linoleate 9S-lipoxygenase 5 OS=Solanum tuberosum OX=4113 GN=LOX1.5 PE=2 SV=1	C	Energy production and conversion	linoleate 9S-lipoxygenase 5 [Glycine max]
glyma.Wm82.gnm2.Glyma.15G181500	2025	1572	1773	848	694	903	30.673256	31.137335	26.970546	12.523598	10.52574	11.340362	1.26E-83	-1.39	down	[IQ]	Lipid transport and metabolism;; Secondary metabolites biosynthesis, transport and catabolism	Molecular Function: 3-oxoacyl-[acyl-carrier-protein] synthase activity (GO:0004315);; Cellular Component: mitochondrion (GO:0005739);; Biological Process: fatty acid biosynthetic process (GO:0006633);; Cellular Component: chloroplast stroma (GO:0009570);;	K09458|4.1e-281|gmx:100794872|K09458 3-oxoacyl-[acyl-carrier-protein] synthase II [EC:2.3.1.179] | (RefSeq) 3-oxoacyl-[acyl-carrier-protein] synthase II, chloroplastic isoform X1	Fatty acid biosynthesis (ko00061);; Biotin metabolism (ko00780);; Fatty acid metabolism (ko01212)	[IQ]	Lipid transport and metabolism;; Secondary metabolites biosynthesis, transport and catabolism	Beta-ketoacyl synthase, N-terminal domain	3-oxoacyl-[acyl-carrier-protein] synthase II, chloroplastic OS=Arabidopsis thaliana OX=3702 GN=KAS2 PE=1 SV=1	--	--	3-oxoacyl-[acyl-carrier-protein] synthase II, chloroplastic isoform X1 [Glycine max]
glyma.Wm82.gnm2.Glyma.17G117200	311	245	288	111	93	146	19.873262	20.410343	18.972513	6.821599	6.082861	7.952648	5.49E-22	-1.4	down	--	--	Cellular Component: integral component of membrane (GO:0016021);;	--	--	--	--	Early nodulin 93 ENOD93 protein	Early nodulin-93 OS=Glycine max OX=3847 PE=2 SV=1	S	Function unknown	uncharacterized protein LOC100306683 [Glycine max]
glyma.Wm82.gnm2.Glyma.20G050100	75	68	101	18	28	24	1.501974	1.768076	2.078026	0.331933	0.555659	0.395134	3.37E-10	-1.4	down	--	--	--	--	--	--	--	--	--	S	Function unknown	uncharacterized protein LOC100811133 isoform X2 [Glycine max]
glyma.Wm82.gnm2.Glyma.18G236200	85	64	75	15	18	30	0.705751	0.692955	0.639214	0.117558	0.14748	0.209399	4.42E-10	-1.4	down	--	--	Cellular Component: nucleolus (GO:0005730);; Cellular Component: integral component of membrane (GO:0016021);; Biological Process: maturation of SSU-rRNA (GO:0030490);; Cellular Component: Noc4p-Nop14p complex (GO:0030692);; Cellular Component: small-subunit processome (GO:0032040);;	K14766|0.0e+00|gmx:100789131|K14766 nucleolar protein 14 | (RefSeq) nucleolar protein 14	--	[J]	Translation, ribosomal structure and biogenesis	Nop14-like family	--	J	Translation, ribosomal structure and biogenesis	hypothetical protein GLYMA_18G236200 [Glycine max]
glyma.Wm82.gnm2.Glyma.18G109100	103	99	125	40	33	36	0.363056	0.454056	0.454615	0.133531	0.117723	0.105645	4.84E-12	-1.41	down	--	--	Cellular Component: 1,3-beta-D-glucan synthase complex (GO:0000148);; Molecular Function: 1,3-beta-D-glucan synthase activity (GO:0003843);; Cellular Component: plasma membrane (GO:0005886);; Biological Process: (1->3)-beta-D-glucan biosynthetic process (GO:0006075);; Cellular Component: integral component of membrane (GO:0016021);; Molecular Function: glucosyltransferase activity (GO:0046527);;	K11000|0.0e+00|gmx:100813410|K11000 callose synthase [EC:2.4.1.-] | (RefSeq) callose synthase 7 isoform X1	--	[M]	Cell wall/membrane/envelope biogenesis	1,3-beta-glucan synthase component	Callose synthase 7 OS=Arabidopsis thaliana OX=3702 GN=CALS7 PE=3 SV=3	M	Cell wall/membrane/envelope biogenesis	hypothetical protein GLYMA_18G109100 [Glycine max]
glyma.Wm82.gnm2.Glyma.03G047900	49	55	74	18	4	12	0.316771	0.467419	0.49891	0.111012	0.02372	0.062407	2.89E-09	-1.42	down	--	--	Biological Process: signal transduction (GO:0007165);; Molecular Function: ADP binding (GO:0043531);;	K00695|2.7e-112|mtr:MTR_6g478030|K00695 sucrose synthase [EC:2.4.1.13] | (RefSeq) sucrose synthase	Starch and sucrose metabolism (ko00500)	--	--	TIR domain	Disease resistance protein Roq1 OS=Nicotiana benthamiana OX=4100 GN=ROQ1 PE=1 SV=1	S	Function unknown	hypothetical protein GLYMA_03G047900 [Glycine max]
glyma.Wm82.gnm2.Glyma.13G116100	2202	1681	2142	792	861	1047	73.284861	72.915212	73.283569	25.396509	29.303077	29.673407	4.23E-104	-1.42	down	--	--	Cellular Component: nucleus (GO:0005634);; Biological Process: response to wounding (GO:0009611);; Biological Process: regulation of defense response (GO:0031347);; Biological Process: regulation of jasmonic acid mediated signaling pathway (GO:2000022);;	K13464|2.2e-111|gmx:100306282|K13464 jasmonate ZIM domain-containing protein | (RefSeq) CCT motif and tify domain-containing protein	Plant hormone signal transduction (ko04075)	--	--	tify domain	Protein TIFY 3B OS=Arabidopsis thaliana OX=3702 GN=TIFY3B PE=1 SV=1	--	--	CCT motif and tify domain-containing protein [Glycine max]
glyma.Wm82.gnm2.Glyma.03G040100	882	575	680	310	291	317	49.5812	42.120754	39.317131	16.787493	16.698112	15.184183	1.42E-43	-1.42	down	--	--	Biological Process: lipid transport (GO:0006869);; Molecular Function: lipid binding (GO:0008289);; Cellular Component: membrane (GO:0016020);;	--	--	--	--	Protease inhibitor/seed storage/LTP family	Non-specific lipid-transfer protein 3 OS=Lens culinaris OX=3864 PE=3 SV=1	T	Signal transduction mechanisms	uncharacterized protein LOC100815185 precursor [Glycine max]
Glycine_max_newGene_4205	129	84	180	43	45	36	2.377773	2.056364	3.473157	0.799747	0.76126	0.506046	6.30E-12	-1.42	down	--	--	Molecular Function: transcription factor activity, sequence-specific DNA binding (GO:0003700);; Biological Process: positive regulation of transcription, DNA-templated (GO:0045893);;	--	--	--	--	bZIP transcription factor	bZIP transcription factor 27 OS=Arabidopsis thaliana OX=3702 GN=FDP PE=1 SV=1	--	--	bZIP transcription factor 27-like [Glycine max]
glyma.Wm82.gnm2.Glyma.19G245400	3170	2337	2592	1226	1057	1331	103.417801	99.354752	87.019081	38.576389	35.274036	37.011528	6.66E-107	-1.43	down	--	--	Molecular Function: chitin binding (GO:0008061);; Biological Process: defense response to bacterium (GO:0042742);; Biological Process: defense response to fungus (GO:0050832);;	K20547|1.4e-15|adu:107477929|K20547 basic endochitinase B [EC:3.2.1.14] | (RefSeq) endochitinase isoform X1	Amino sugar and nucleotide sugar metabolism (ko00520);; MAPK signaling pathway - plant (ko04016)	[R]	General function prediction only	Barwin family	Pro-hevein OS=Hevea brasiliensis OX=3981 GN=HEV1 PE=1 SV=2	S	Function unknown	wound-induced protein precursor [Glycine max]
glyma.Wm82.gnm2.Glyma.06G270400	15294	11435	13939	6025	5655	6730	177.223602	172.689468	166.214798	67.313004	67.017906	66.459251	0	-1.43	down	--	--	Molecular Function: catechol oxidase activity (GO:0004097);; Biological Process: pigment biosynthetic process (GO:0046148);; Molecular Function: metal ion binding (GO:0046872);;	K00422|0.0e+00|gmx:100792012|K00422 polyphenol oxidase [EC:1.10.3.1] | (RefSeq) polyphenol oxidase, chloroplastic	Tyrosine metabolism (ko00350);; Isoquinoline alkaloid biosynthesis (ko00950)	--	--	Protein of unknown function (DUF_B2219)	Polyphenol oxidase, chloroplastic OS=Malus domestica OX=3750 PE=1 SV=1	S	Function unknown	polyphenol oxidase, chloroplastic [Glycine max]
glyma.Wm82.gnm2.Glyma.09G084900	1727	1459	1947	812	654	789	95.572647	105.194031	110.837723	43.296158	36.964619	37.204468	1.46E-68	-1.43	down	--	--	--	--	--	--	--	Hydrophobic seed protein	pEARLI1-like lipid transfer protein 2 OS=Arabidopsis thaliana OX=3702 GN=At4g12490 PE=2 SV=1	--	--	putative lipid-binding protein AIR1 [Glycine max]
glyma.Wm82.gnm2.Glyma.08G127600	5566	4054	4669	2181	1900	2304	106.36259	100.966822	91.805327	40.192639	37.122082	37.525019	6.02E-155	-1.43	down	--	--	Molecular Function: nutrient reservoir activity (GO:0045735);;	--	--	--	--	Cupin	Conglutin alpha 3 OS=Lupinus angustifolius OX=3871 GN=TanjilG_01206 PE=1 SV=1	S	Function unknown	13S globulin seed storage protein 2 [Glycine max]
glyma.Wm82.gnm2.Glyma.15G024100	100	90	69	30	20	21	0.845174	0.992279	0.603019	0.239775	0.169829	0.148242	9.15E-11	-1.44	down	--	--	Molecular Function: GTPase activity (GO:0003924);; Molecular Function: GTP binding (GO:0005525);; Cellular Component: cytoplasm (GO:0005737);; Cellular Component: endoplasmic reticulum (GO:0005783);; Cellular Component: endoplasmic reticulum membrane (GO:0005789);; Biological Process: endoplasmic reticulum organization (GO:0007029);; Cellular Component: integral component of membrane (GO:0016021)…	K22698|0.0e+00|gmx:100797516|K22698 protein SEY1 [EC:3.6.5.-] | (RefSeq) protein ROOT HAIR DEFECTIVE 3 homolog 1	--	[R]	General function prediction only	Root hair defective 3 GTP-binding protein (RHD3)	Protein ROOT HAIR DEFECTIVE 3 homolog 1 OS=Arabidopsis thaliana OX=3702 GN=At1g72960 PE=2 SV=2	S	Function unknown	protein ROOT HAIR DEFECTIVE 3 homolog 1 [Glycine max]
glyma.Wm82.gnm2.Glyma.16G192000	45	50	69	3	10	15	1.395812	2.048743	2.210935	0.068537	0.319786	0.38668	1.50E-09	-1.44	down	--	--	Biological Process: response to abscisic acid (GO:0009737);;	--	--	--	--	--	Low-temperature-induced 65 kDa protein OS=Arabidopsis thaliana OX=3702 GN=LTI65 PE=2 SV=2	S	Function unknown	hypothetical protein GLYMA_16G192000, partial [Glycine max]
glyma.Wm82.gnm2.Glyma.16G162400	227	157	173	62	64	81	3.512859	3.161701	2.752002	0.915021	1.004202	1.065662	1.69E-17	-1.45	down	--	--	Molecular Function: carbon-sulfur lyase activity (GO:0016846);;	K14548|2.4e-158|mesc:110609029|K14548 U3 small nucleolar RNA-associated protein 4 | (RefSeq) LOW QUALITY PROTEIN: U3 small nucleolar RNA-associated protein 4 homolog	Ribosome biogenesis in eukaryotes (ko03008)	--	--	Allinase	Tryptophan aminotransferase-related protein 4 OS=Arabidopsis thaliana OX=3702 GN=TAR4 PE=2 SV=2	S	Function unknown	tryptophan aminotransferase-related protein 4 [Glycine max]
glyma.Wm82.gnm2.Glyma.05G003100	2729	1896	2382	944	962	1177	37.680145	34.119461	33.83379	12.56319	13.580791	13.840674	1.02E-123	-1.45	down	[QV]	Secondary metabolites biosynthesis, transport and catabolism;; Defense mechanisms	Molecular Function: monooxygenase activity (GO:0004497);; Molecular Function: iron ion binding (GO:0005506);; Molecular Function: oxidoreductase activity, acting on paired donors, with incorporation or reduction of molecular oxygen (GO:0016705);; Molecular Function: heme binding (GO:0020037);;	K15405|5.1e-117|csat:104750245|K15405 midchain alkane hydroxylase | (RefSeq) alkane hydroxylase MAH1-like	Cutin, suberine and wax biosynthesis (ko00073)	[QI]	Secondary metabolites biosynthesis, transport and catabolism;; Lipid transport and metabolism	Cytochrome P450	Alkane hydroxylase MAH1 OS=Arabidopsis thaliana OX=3702 GN=CYP96A15 PE=2 SV=1	Q	Secondary metabolites biosynthesis, transport and catabolism	alkane hydroxylase MAH1 [Glycine max]
glyma.Wm82.gnm2.Glyma.03G222600	1223	1105	1238	529	503	511	31.908272	37.569702	33.23225	13.309718	13.407214	11.354611	6.99E-61	-1.45	down	[IQR]	Lipid transport and metabolism;; Secondary metabolites biosynthesis, transport and catabolism;; General function prediction only	Molecular Function: oxidoreductase activity (GO:0016491);;	K09841|4.2e-62|nsy:104235616|K09841 xanthoxin dehydrogenase [EC:1.1.1.288] | (RefSeq) xanthoxin dehydrogenase-like	Carotenoid biosynthesis (ko00906)	[R]	General function prediction only	Enoyl-(Acyl carrier protein) reductase	Short-chain dehydrogenase reductase 3b OS=Arabidopsis thaliana OX=3702 GN=SDR3b PE=2 SV=1	Q	Secondary metabolites biosynthesis, transport and catabolism	short-chain dehydrogenase reductase 3b [Glycine max]
glyma.Wm82.gnm2.Glyma.05G002100	115	56	61	25	7	16	0.676181	0.428193	0.365068	0.140697	0.038766	0.07798	5.80E-10	-1.45	down	--	--	Cellular Component: trans-Golgi network (GO:0005802);; Biological Process: intracellular cholesterol transport (GO:0032367);;	--	--	[T]	Signal transduction mechanisms	HEAT repeat	--	T	Signal transduction mechanisms	hypothetical protein GLYMA_05G002100 [Glycine max]
glyma.Wm82.gnm2.Glyma.16G172600	973	782	1022	367	387	434	4.540267	4.752909	4.908611	1.651907	1.844471	1.724154	2.76E-63	-1.46	down	[V]	Defense mechanisms	Cellular Component: plant-type vacuole (GO:0000325);; Molecular Function: ATP binding (GO:0005524);; Cellular Component: vacuolar membrane (GO:0005774);; Cellular Component: membrane (GO:0016020);; Cellular Component: integral component of membrane (GO:0016021);; Molecular Function: ATPase activity (GO:0016887);; Molecular Function: ATPase activity, coupled to transmembrane movement of substances…	K05666|0.0e+00|gmx:100787314|K05666 ATP-binding cassette, subfamily C (CFTR/MRP), member 2 | (RefSeq) ABC transporter C family member 10	ABC transporters (ko02010)	[Q]	Secondary metabolites biosynthesis, transport and catabolism	ABC transporter	ABC transporter C family member 10 OS=Arabidopsis thaliana OX=3702 GN=ABCC10 PE=2 SV=2	Q	Secondary metabolites biosynthesis, transport and catabolism	hypothetical protein GLYMA_16G172600 [Glycine max]
glyma.Wm82.gnm2.Glyma.17G138500	4530	3055	4244	1573	1534	2018	48.511	42.629667	46.773199	16.244616	16.78883	18.415587	2.97E-137	-1.47	down	[G]	Carbohydrate transport and metabolism	Molecular Function: sucrose alpha-glucosidase activity (GO:0004575);; Biological Process: carbohydrate metabolic process (GO:0005975);; Cellular Component: integral component of membrane (GO:0016021);;	K01193|0.0e+00|gmx:100799487|K01193 beta-fructofuranosidase [EC:3.2.1.26] | (RefSeq) acid beta-fructofuranosidase	Galactose metabolism (ko00052);; Starch and sucrose metabolism (ko00500)	[G]	Carbohydrate transport and metabolism	Glycosyl hydrolases family 32 N-terminal domain	Acid beta-fructofuranosidase OS=Vigna radiata var. radiata OX=3916 GN=INVA PE=1 SV=1	G	Carbohydrate transport and metabolism	acid beta-fructofuranosidase [Glycine max]
glyma.Wm82.gnm2.Glyma.11G220900	100	84	71	13	32	11	1.010467	1.114498	0.741149	0.12148	0.323656	0.088096	2.25E-10	-1.47	down	[T]	Signal transduction mechanisms	Molecular Function: protein kinase activity (GO:0004672);; Molecular Function: ATP binding (GO:0005524);; Cellular Component: plasma membrane (GO:0005886);; Cellular Component: integral component of membrane (GO:0016021);; Molecular Function: carbohydrate binding (GO:0030246);;	K01176|7.7e-76|sbi:8065370|K01176 alpha-amylase [EC:3.2.1.1] | (RefSeq) alpha-amylase isozyme 2A	Starch and sucrose metabolism (ko00500)	--	--	Legume lectin domain	L-type lectin-domain containing receptor kinase S.4 OS=Arabidopsis thaliana OX=3702 GN=LECRKS4 PE=2 SV=1	T	Signal transduction mechanisms	L-type lectin-domain containing receptor kinase S.4 [Glycine max]
[truncated: 210 more rows]
