# Supplementary material for: Multiplex CRISPR-Cas9 knockout of EIL3, EIL4, and EIN2L advances soybean flowering time and pod set
Source: BMC Plant Biol. 2023 Oct 27;23:519. doi: 10.1186/s12870-023-04543-x (PMC10604859; doi:10.1186/s12870-023-04543-x)
Supplement: Supplementary file 7 — Additional file 7: Table S5. KEGG enrichment analysis of differentially expressed genes. [file 12870_2023_4543_MOESM7_ESM.xlsx]

## Sheet: Sheet1
Table S5 KEGG enrichment analysis of differentially expressed genes
ID	Description	GeneRatio	BgRatio	enrich_factor	pvalue	qvalue	geneID	gene_number	Contained
ko00591	Linoleic acid metabolism	0.0379	0.0038	10.05	4.30115e-10	3.71257e-08	glyma.Wm82.gnm2.Glyma.04G105500;glyma.Wm82.gnm2.Glyma.04G105900;glyma.Wm82.gnm2.Glyma.05G098600;glyma.Wm82.gnm2.Glyma.07G007000;glyma.Wm82.gnm2.Glyma.07G034800;glyma.Wm82.gnm2.Glyma.07G034900;glyma.Wm82.gnm2.Glyma.07G196800;glyma.Wm82.gnm2.Glyma.08G189300;glyma.Wm82.gnm2.Glyma.10G249100;glyma.Wm82.gnm2.Glyma.13G239000;glyma.Wm82.gnm2.Glyma.13G347700;glyma.Wm82.gnm2.Glyma.16G096200;glyma.Wm82.gnm2…	13	down
ko00500	Starch and sucrose metabolism	0.0962	0.0441	2.18	2.32077e-05	0.000714768	Glycine_max_newGene_3085;Glycine_max_newGene_4213;glyma.Wm82.gnm2.Glyma.01G203400;glyma.Wm82.gnm2.Glyma.03G047900;glyma.Wm82.gnm2.Glyma.03G053500;glyma.Wm82.gnm2.Glyma.03G054100;glyma.Wm82.gnm2.Glyma.03G069300;glyma.Wm82.gnm2.Glyma.11G220900;glyma.Wm82.gnm2.Glyma.12G027200;glyma.Wm82.gnm2.Glyma.13G194900;glyma.Wm82.gnm2.Glyma.13G278600;glyma.Wm82.gnm2.Glyma.13G343000;glyma.Wm82.gnm2.Glyma.13G3431…	33	up&down
ko00073	Cutin, suberine and wax biosynthesis	0.0292	0.0057	5.15	2.48425e-05	0.000714768	glyma.Wm82.gnm2.Glyma.02G169100;glyma.Wm82.gnm2.Glyma.05G003100;glyma.Wm82.gnm2.Glyma.06G211200;glyma.Wm82.gnm2.Glyma.07G043300;glyma.Wm82.gnm2.Glyma.07G121500;glyma.Wm82.gnm2.Glyma.09G104800;glyma.Wm82.gnm2.Glyma.09G196400;glyma.Wm82.gnm2.Glyma.09G282700;glyma.Wm82.gnm2.Glyma.11G100100;glyma.Wm82.gnm2.Glyma.13G317600	10	up&down
ko00940	Phenylpropanoid biosynthesis	0.0758	0.0329	2.31	7.23585e-05	0.00156142	Glycine_max_newGene_3085;Glycine_max_newGene_6490;glyma.Wm82.gnm2.Glyma.03G208100;glyma.Wm82.gnm2.Glyma.05G125000;glyma.Wm82.gnm2.Glyma.06G060100;glyma.Wm82.gnm2.Glyma.06G239500;glyma.Wm82.gnm2.Glyma.07G157200;glyma.Wm82.gnm2.Glyma.07G237400;glyma.Wm82.gnm2.Glyma.08G329700;glyma.Wm82.gnm2.Glyma.09G022300;glyma.Wm82.gnm2.Glyma.13G278600;glyma.Wm82.gnm2.Glyma.13G343000;glyma.Wm82.gnm2.Glyma.13G3431…	26	up&down
ko00904	Diterpenoid biosynthesis	0.0262	0.0058	4.51	0.000177775	0.00306896	glyma.Wm82.gnm2.Glyma.03G154700;glyma.Wm82.gnm2.Glyma.10G241100;glyma.Wm82.gnm2.Glyma.12G213700;glyma.Wm82.gnm2.Glyma.13G288000;glyma.Wm82.gnm2.Glyma.14G058600;glyma.Wm82.gnm2.Glyma.15G263300;glyma.Wm82.gnm2.Glyma.17G178300;glyma.Wm82.gnm2.Glyma.19G157000;glyma.Wm82.gnm2.Glyma.20G141200	9	up&down
ko02010	ABC transporters	0.0379	0.0141	2.7	0.0011941	0.0171782	Glycine_max_newGene_3720;glyma.Wm82.gnm2.Glyma.02G302200;glyma.Wm82.gnm2.Glyma.07G011600;glyma.Wm82.gnm2.Glyma.07G081000;glyma.Wm82.gnm2.Glyma.07G176600;glyma.Wm82.gnm2.Glyma.08G332100;glyma.Wm82.gnm2.Glyma.13G043500;glyma.Wm82.gnm2.Glyma.13G043800;glyma.Wm82.gnm2.Glyma.14G012000;glyma.Wm82.gnm2.Glyma.16G172600;glyma.Wm82.gnm2.Glyma.19G016600;glyma.Wm82.gnm2.Glyma.20G187400;glyma.Wm82.gnm2.Glyma.…	13	up&down
ko00592	alpha-Linolenic acid metabolism	0.0262	0.0078	3.36	0.001521	0.0187551	glyma.Wm82.gnm2.Glyma.02G141900;glyma.Wm82.gnm2.Glyma.02G142100;glyma.Wm82.gnm2.Glyma.02G142200;glyma.Wm82.gnm2.Glyma.07G196800;glyma.Wm82.gnm2.Glyma.13G070900;glyma.Wm82.gnm2.Glyma.13G109800;glyma.Wm82.gnm2.Glyma.13G239000;glyma.Wm82.gnm2.Glyma.17G027600;glyma.Wm82.gnm2.Glyma.19G057500	9	down
ko00941	Flavonoid biosynthesis	0.0292	0.0101	2.89	0.00257512	0.0277841	glyma.Wm82.gnm2.Glyma.01G073600;glyma.Wm82.gnm2.Glyma.10G292200;glyma.Wm82.gnm2.Glyma.11G097900;glyma.Wm82.gnm2.Glyma.11G230800;glyma.Wm82.gnm2.Glyma.15G018500;glyma.Wm82.gnm2.Glyma.16G044300;glyma.Wm82.gnm2.Glyma.16G128700;glyma.Wm82.gnm2.Glyma.18G026500;glyma.Wm82.gnm2.Glyma.18G103500;glyma.Wm82.gnm2.Glyma.18G103600	10	up&down
ko00909	Sesquiterpenoid and triterpenoid biosynthesis	0.0175	0.0041	4.22	0.00300535	0.0288232	glyma.Wm82.gnm2.Glyma.03G121500;glyma.Wm82.gnm2.Glyma.03G121600;glyma.Wm82.gnm2.Glyma.07G187700;glyma.Wm82.gnm2.Glyma.13G321100;glyma.Wm82.gnm2.Glyma.15G101800;glyma.Wm82.gnm2.Glyma.20G192700	6	up&down
ko00750	Vitamin B6 metabolism	0.0117	0.0022	5.41	0.00620177	0.053531	Glycine_max_newGene_5265;glyma.Wm82.gnm2.Glyma.08G195000;glyma.Wm82.gnm2.Glyma.08G195100;glyma.Wm82.gnm2.Glyma.15G023100	4	up&down
ko00460	Cyanoamino acid metabolism	0.0262	0.0102	2.58	0.00870301	0.0682916	Glycine_max_newGene_3085;glyma.Wm82.gnm2.Glyma.02G062900;glyma.Wm82.gnm2.Glyma.02G063400;glyma.Wm82.gnm2.Glyma.11G236100;glyma.Wm82.gnm2.Glyma.13G278600;glyma.Wm82.gnm2.Glyma.13G343000;glyma.Wm82.gnm2.Glyma.13G343100;glyma.Wm82.gnm2.Glyma.15G209300;glyma.Wm82.gnm2.Glyma.16G145200	9	up&down
ko00950	Isoquinoline alkaloid biosynthesis	0.0204	0.0073	2.81	0.0128189	0.0922058	glyma.Wm82.gnm2.Glyma.06G235900;glyma.Wm82.gnm2.Glyma.06G270400;glyma.Wm82.gnm2.Glyma.07G064900;glyma.Wm82.gnm2.Glyma.07G193200;glyma.Wm82.gnm2.Glyma.07G193500;glyma.Wm82.gnm2.Glyma.18G184600;glyma.Wm82.gnm2.Glyma.18G225100	7	down
ko00561	Glycerolipid metabolism	0.0379	0.0189	2	0.0140175	0.0930715	glyma.Wm82.gnm2.Glyma.03G066800;glyma.Wm82.gnm2.Glyma.06G294800;glyma.Wm82.gnm2.Glyma.07G203200;glyma.Wm82.gnm2.Glyma.08G309200;glyma.Wm82.gnm2.Glyma.10G168400;glyma.Wm82.gnm2.Glyma.13G353100;glyma.Wm82.gnm2.Glyma.14G220800;glyma.Wm82.gnm2.Glyma.14G220900;glyma.Wm82.gnm2.Glyma.15G079300;glyma.Wm82.gnm2.Glyma.18G107100;glyma.Wm82.gnm2.Glyma.19G050900;glyma.Wm82.gnm2.Glyma.19G250200;glyma.Wm82.gnm2…	13	up&down
ko00902	Monoterpenoid biosynthesis	0.0087	0.0016	5.6	0.0160225	0.0987853	glyma.Wm82.gnm2.Glyma.01G021000;glyma.Wm82.gnm2.Glyma.03G021200;glyma.Wm82.gnm2.Glyma.11G108300	3	up&down
ko00563	Glycosylphosphatidylinositol (GPI)-anchor biosynthesis	0.0146	0.0048	3.04	0.0246251	0.133817	glyma.Wm82.gnm2.Glyma.04G179500;glyma.Wm82.gnm2.Glyma.05G034500;glyma.Wm82.gnm2.Glyma.06G044400;glyma.Wm82.gnm2.Glyma.13G196100;glyma.Wm82.gnm2.Glyma.17G258200	5	up&down
ko00564	Glycerophospholipid metabolism	0.0321	0.0162	1.98	0.0248051	0.133817	Glycine_max_newGene_1693;glyma.Wm82.gnm2.Glyma.02G141900;glyma.Wm82.gnm2.Glyma.02G142100;glyma.Wm82.gnm2.Glyma.02G142200;glyma.Wm82.gnm2.Glyma.03G018900;glyma.Wm82.gnm2.Glyma.04G033600;glyma.Wm82.gnm2.Glyma.08G209800;glyma.Wm82.gnm2.Glyma.08G309200;glyma.Wm82.gnm2.Glyma.15G008400;glyma.Wm82.gnm2.Glyma.18G085500;glyma.Wm82.gnm2.Glyma.18G107100	11	up&down
ko00430	Taurine and hypotaurine metabolism	0.0058	0.0008	7.21	0.0305091	0.146301	glyma.Wm82.gnm2.Glyma.11G236100;glyma.Wm82.gnm2.Glyma.18G043600	2	down
ko00901	Indole alkaloid biosynthesis	0.0058	0.0008	7.21	0.0305091	0.146301	glyma.Wm82.gnm2.Glyma.13G345100;glyma.Wm82.gnm2.Glyma.15G029300	2	up
ko00062	Fatty acid elongation	0.0117	0.0048	2.43	0.0828172	0.365912	glyma.Wm82.gnm2.Glyma.03G125000;glyma.Wm82.gnm2.Glyma.05G083000;glyma.Wm82.gnm2.Glyma.17G183700;glyma.Wm82.gnm2.Glyma.19G127900	4	up&down
ko00944	Flavone and flavonol biosynthesis	0.0087	0.0031	2.85	0.0883722	0.365912	glyma.Wm82.gnm2.Glyma.14G034100;glyma.Wm82.gnm2.Glyma.18G085800;glyma.Wm82.gnm2.Glyma.20G196000	3	up&down
