# Supplementary material for: Multiplex CRISPR-Cas9 knockout of EIL3, EIL4, and EIN2L advances soybean flowering time and pod set
Source: BMC Plant Biol. 2023 Oct 27;23:519. doi: 10.1186/s12870-023-04543-x (PMC10604859; doi:10.1186/s12870-023-04543-x)
Supplement: Supplementary file 8 — Additional file 8: Table S6. FPKM value of all expressed genes. [file 12870_2023_4543_MOESM8_ESM.xlsx]

## Sheet: Sheet1
Table S6 FPKM values of all expressed genes
#ID	CK1	CK2	CK3	Z4-1	Z4-2	Z4-3
Glycine_max_newGene_1	0.043695	0	0	0.123695	0.028646	0.301019
Glycine_max_newGene_1001	0.04074	0	0.045978	0	0	0
Glycine_max_newGene_1003	1.42537	1.60582	0.780671	1.85901	0.970214	1.74089
Glycine_max_newGene_1005	0.027673	0.275323	0.199329	0.072202	0.093972	0.229375
Glycine_max_newGene_1007	2.34355	2.51351	1.93776	2.96505	2.33315	2.7082
Glycine_max_newGene_1008	0.019569	0.057984	0.063448	0.189669	0.272546	0.285805
Glycine_max_newGene_1009	5.4173	5.05794	5.4666	3.36937	4.02229	3.67566
Glycine_max_newGene_1011	0.177006	0.148674	0	0.189127	0.181407	0.123727
Glycine_max_newGene_1013	0	0	0	0.411965	0.191982	0.236061
Glycine_max_newGene_1014	0.109064	0.091161	0.034234	0.511406	0.518378	0.598727
Glycine_max_newGene_1015	11.5292	10.4511	10.5732	10.3838	14.1868	10.0656
Glycine_max_newGene_1016	0	0	0.262074	0.079589	0	0.082496
Glycine_max_newGene_1018	0.498534	0.17445	0.57597	0.76509	0.394927	0.261662
Glycine_max_newGene_1020	0.462207	0.572147	0.391372	0.906149	0.816842	0.473192
Glycine_max_newGene_1021	0	0	0	0	0.079132	0
Glycine_max_newGene_1024	1.5028	0.878582	1.08989	1.27208	1.78283	1.29638
Glycine_max_newGene_1028	0.069607	0	0	0	0	0.039277
Glycine_max_newGene_1037	0.364396	0.171157	0.407619	0.231403	0.275317	0.397998
Glycine_max_newGene_1041	0.453579	0.055129	0.38136	0.195861	0.585683	0.250783
Glycine_max_newGene_1042	1.20148	1.15887	1.5909	1.4501	1.04471	0.881007
Glycine_max_newGene_1045	1.58319	1.8024	2.0838	2.07045	2.18685	2.42107
Glycine_max_newGene_1047	0	0.030055	0.587883	0.072447	0	0.165475
Glycine_max_newGene_1049	0.782774	0.724893	0.508051	0.897073	0.987417	1.02807
Glycine_max_newGene_1050	0	0.102117	0.261835	0.576122	0.258904	0.133336
Glycine_max_newGene_1052	1.45899	1.60971	0.680189	1.2124	1.08056	1.51405
Glycine_max_newGene_1055	0	0	0.158198	0	0	0.052855
Glycine_max_newGene_1058	0.12595	0.177006	0.197179	0.236368	0.524036	0.728615
Glycine_max_newGene_1061	1.33647	1.22441	0.900153	1.14825	0.812622	0.846835
Glycine_max_newGene_1062	0	0.518484	0.084095	0.346938	0.471985	0.308949
Glycine_max_newGene_1064	0.450272	0.365075	0.500943	2.05664	1.64985	1.66475
Glycine_max_newGene_1065	0.139717	0	0.330361	0	0.122165	0.084758
Glycine_max_newGene_1069	0.325784	0	0	0	0.123536	0
Glycine_max_newGene_107	0.167675	0.218521	0.065114	0.344778	0.278516	0.285584
Glycine_max_newGene_1073	0.167255	0.142511	0.227281	0.334936	0.151071	0.201475
Glycine_max_newGene_1075	0.484599	1.01843	0.650755	0.095854	0.164349	0.151156
Glycine_max_newGene_1076	0	0.064839	0.067569	0	0.129814	0.37862
Glycine_max_newGene_1077	0	0	0	0	0.283094	0
Glycine_max_newGene_1078	0.112792	0	0.23348	0	0	0
Glycine_max_newGene_1079	0.384977	0	0	0.16426	0.170987	0
Glycine_max_newGene_108	0	0	0	0	0.283025	0
Glycine_max_newGene_1081	0.087651	0.265906	0.278491	0.502012	0.408948	0.225356
Glycine_max_newGene_1085	0.644455	0.269997	0.31978	0.451889	1.04129	0.64679
Glycine_max_newGene_1086	0.164543	0.098995	0	0.273522	0.18936	0
Glycine_max_newGene_1089	0.26298	0	0.161029	0.410047	0.118335	0.341357
Glycine_max_newGene_109	0	0	0	0	0	0.114683
Glycine_max_newGene_1092	0	0.062722	0	0.404765	0.324727	0.150397
Glycine_max_newGene_1093	0	0	0.193402	0.133627	0	0
Glycine_max_newGene_1094	0.103442	0.070754	0	0	0	0.305084
Glycine_max_newGene_1096	0.854565	1.41655	1.52972	1.1536	1.00355	0.727376
Glycine_max_newGene_1097	0	0	0	0.188183	0	0.17045
Glycine_max_newGene_11	0	0.647815	0.048686	0	0.154735	0.086744
Glycine_max_newGene_1100	1.33928	1.70891	0.951693	1.38318	1.22146	1.21841
Glycine_max_newGene_1101	0	0	0	0.209	0.120917	0
Glycine_max_newGene_1103	0.151671	0	0.234689	0	0	0
Glycine_max_newGene_1105	0.180098	0.098475	0.112561	0.115236	0.139102	0.253219
Glycine_max_newGene_1107	1.81359	1.68349	1.68382	2.76587	2.41838	1.83677
Glycine_max_newGene_1109	3.14375	2.74714	3.31581	1.39839	1.95503	1.50133
Glycine_max_newGene_1110	0.416607	0	0.290029	0.267998	0	0.364566
Glycine_max_newGene_1111	0.169835	0	0	0	0	0
Glycine_max_newGene_1116	4.19634	4.84979	5.95704	4.84171	5.6272	5.76844
Glycine_max_newGene_1117	2.4478	3.33386	2.45476	3.61644	4.08435	3.70404
Glycine_max_newGene_1118	0	0	0	0.291637	0	0
Glycine_max_newGene_1120	0.24373	0	0	0	0	0
Glycine_max_newGene_1121	0.548685	0.34131	0.126846	0.338396	0.265034	0.403152
Glycine_max_newGene_1122	0.537513	0.644791	0.981324	0.732805	0.719576	0.841484
Glycine_max_newGene_1123	0.179736	0	0.096782	0	0.303115	0.07433
Glycine_max_newGene_1125	0.459432	1.00999	0.609286	0.798224	0.728868	1.03497
Glycine_max_newGene_1129	3.99989	4.41704	4.09451	4.32633	4.41221	4.08223
Glycine_max_newGene_1131	0	0	0.110337	0.074114	0.122059	0.119323
Glycine_max_newGene_1132	1.7352	1.26497	1.39343	1.61377	2.16666	1.90601
Glycine_max_newGene_1133	3.68334	2.59526	2.15856	2.76167	3.2565	3.0773
Glycine_max_newGene_1135	0	0.200356	0.475019	0.356196	0.379059	0.6106
Glycine_max_newGene_1137	0.237751	0.065343	0.080026	0.084986	0	0.132639
Glycine_max_newGene_1139	0.635503	0.740111	0.587356	0.625884	0.898298	1.19002
Glycine_max_newGene_1142	1.52616	1.61183	1.47739	0.971505	0.91302	1.17374
Glycine_max_newGene_1145	2.1507	2.14614	2.29279	2.2925	3.17443	2.69578
Glycine_max_newGene_1146	0	0	0	0.23919	0	0
Glycine_max_newGene_1147	0	0	0	0.094499	0.360315	0
Glycine_max_newGene_1148	8.97579	9.09394	9.44777	10.7381	10.7882	10.9295
Glycine_max_newGene_1150	1.21257	1.12369	1.20105	1.76765	1.35367	1.91012
Glycine_max_newGene_1151	0.071194	0.029708	0	0.231307	0	0.02043
Glycine_max_newGene_1152	0.201643	0	0	0.102201	0	0
Glycine_max_newGene_1155	0	0	0.11177	0.357017	0.101098	0
Glycine_max_newGene_1156	0.248562	0	0	0	0	0
Glycine_max_newGene_1157	0.052733	0	0	0	0	0
Glycine_max_newGene_1158	249.523	253.012	243.992	309.905	271.069	295.546
Glycine_max_newGene_1159	1.39417	1.2454	1.76538	2.13308	1.88684	2.08091
Glycine_max_newGene_116	0	0	0	0.897537	0	0
Glycine_max_newGene_1160	3.72254	4.33209	3.17152	2.29851	4.13925	2.1207
Glycine_max_newGene_1163	0.181307	0.318598	0.138778	0.197073	0.157039	0.224908
Glycine_max_newGene_1164	0	0	0	0.497126	0.051963	0.540533
Glycine_max_newGene_1165	0	0	0	0	0	0.23631
Glycine_max_newGene_1166	0	0	0.309188	0	0	0
Glycine_max_newGene_1167	1.87764	2.04712	1.71448	2.4895	1.29658	1.96103
Glycine_max_newGene_1168	1.63857	1.38859	1.0313	1.8225	2.04207	1.62413
Glycine_max_newGene_1171	0	0	0	0.121512	0	0.058136
Glycine_max_newGene_1176	3.27839	2.34745	1.77617	1.3301	1.34975	1.14699
Glycine_max_newGene_1177	1.92139	1.74783	1.64747	1.59086	1.99069	1.96312
Glycine_max_newGene_1178	0	0	0	0	0	0.118385
Glycine_max_newGene_1179	0	0	0	0	0	0.118443
Glycine_max_newGene_1180	0	0.064239	0	0.162719	0.184501	0.37811
Glycine_max_newGene_1181	0.397129	0.615716	0.83554	1.005	0.705326	0.989569
Glycine_max_newGene_1183	2.03816	2.58837	2.23092	3.73714	2.75687	2.97782
Glycine_max_newGene_1184	4.56668	4.81966	4.472	3.82286	5.04688	4.05058
Glycine_max_newGene_1185	5.61925	5.96289	5.92191	4.46481	5.31858	5.84293
Glycine_max_newGene_1186	0.061099	0.346603	0.078819	0.190937	0.115754	0.742761
Glycine_max_newGene_1188	0	0.220859	0.029109	0.293669	0.218932	0.251185
Glycine_max_newGene_1189	0	0	0.01951	0	0	0.054182
Glycine_max_newGene_119	0	0	0.474654	0.231418	0	0
Glycine_max_newGene_1190	0	0	0	0	0.141513	0
Glycine_max_newGene_1192	0	0	0	0.493094	0.2222	0.172153
Glycine_max_newGene_1194	0.549183	0.644777	0.57895	2.7824	2.4794	2.53222
Glycine_max_newGene_1196	0	0	0	0.13446	0	0
Glycine_max_newGene_1197	0.244792	0.363093	0.382071	0.307162	0	0.486905
Glycine_max_newGene_1199	0.301567	0.260525	0.205573	0.202355	0.222592	0.054114
Glycine_max_newGene_1201	0.383563	0.360302	0.428384	0.408653	0.586079	0.409197
Glycine_max_newGene_1202	0.529024	0.493505	0.554191	0.687429	0.764912	0.828671
Glycine_max_newGene_1203	0.30994	0	0	0	0	0
Glycine_max_newGene_1205	0	0	0	0	0.247504	0
Glycine_max_newGene_1207	0	0	0	0.533671	0	0
Glycine_max_newGene_1209	0.660695	0.563356	1.19876	1.33895	1.63595	1.07658
Glycine_max_newGene_121	0.299778	0.366307	0.339347	0.307562	0.2804	0.423336
Glycine_max_newGene_1210	0.78819	0.909903	1.10691	0.786453	0.601297	1.15704
Glycine_max_newGene_1213	0	0.081196	0	0.172502	0	0.116859
Glycine_max_newGene_1214	0.138366	0	0	0	0	0
Glycine_max_newGene_1217	0	0.099883	0	0.129134	0.224811	0.114441
Glycine_max_newGene_1218	0.535823	0	0.16649	0.365889	0	0
Glycine_max_newGene_122	0.024741	0	0	0.024298	0.080128	0.08122
Glycine_max_newGene_1220	0	0.220682	0	0.291044	0	0.156441
Glycine_max_newGene_1221	3.20762	2.12805	2.43072	2.80222	3.08748	2.24567
Glycine_max_newGene_1222	1.51034	0.502428	0.804926	1.01812	1.04963	0.720968
Glycine_max_newGene_1223	0.13067	0	0.173394	0.29018	0.631478	0.253477
Glycine_max_newGene_1226	1.32761	0.857389	0.859236	0.718593	0.669137	0.619073
Glycine_max_newGene_1227	0.919151	0.937895	0.560013	0.384728	0.58168	0.105727
Glycine_max_newGene_1229	0	0.111861	0	0.418803	0.086396	0.174785
Glycine_max_newGene_1230	0.043511	0.236655	0	1.6866	1.43322	0.63091
Glycine_max_newGene_1231	0.29955	0.04594	0.21748	0.343276	0.177414	0.386559
Glycine_max_newGene_1232	0.299396	0	0	0	0	0
Glycine_max_newGene_1238	1.27949	1.36144	1.84173	0.963852	1.1853	1.04297
Glycine_max_newGene_1239	0	0	0	0	0	0.471699
Glycine_max_newGene_1240	0.065931	0	0.050998	0	0	0.109324
Glycine_max_newGene_1241	4.6534	4.43769	4.22261	4.77518	5.2784	4.02453
Glycine_max_newGene_1242	0	0	0	0.168022	0.115005	0
Glycine_max_newGene_1248	0.354496	0	0	0	0	0
Glycine_max_newGene_1249	0.064202	0.165505	0.582776	0.03107	0	0
Glycine_max_newGene_1250	0.615395	0.33485	0.209658	0.675968	0.669654	0.630241
Glycine_max_newGene_1257	0.276732	0	0	0	0	0
Glycine_max_newGene_1261	0.455222	0.244249	0.392298	0.468877	0.768438	0.52733
Glycine_max_newGene_1262	0.458259	0.388209	0.721376	0.365536	0.343968	0.348083
Glycine_max_newGene_1263	0.269688	0.335517	0.361554	0.868913	0.337572	0.345198
Glycine_max_newGene_1265	1.43718	1.23211	1.77434	1.64259	1.7005	1.43755
Glycine_max_newGene_1269	0.4533	0.324351	0.213067	0.306521	0.106977	0.358455
Glycine_max_newGene_127	3.05088	2.4617	2.9852	2.76108	3.78829	2.13706
Glycine_max_newGene_1270	0.860327	1.01196	1.30982	0.723119	0.806796	1.1927
Glycine_max_newGene_1271	0.07476	1.03677	0	0.322715	0.271036	0.056246
Glycine_max_newGene_1276	0.281609	0.469842	0.412907	0.23474	0.354462	0.247427
Glycine_max_newGene_1278	0.343363	0.197314	0.214599	0.127353	0.243778	0.144648
Glycine_max_newGene_128	0	0.169853	0.035986	0	0.062648	0
Glycine_max_newGene_1280	0.057885	0.080752	0.04722	0.343203	0.100655	0
Glycine_max_newGene_1281	0.30599	0.132296	0.403848	0.127495	0	0
Glycine_max_newGene_1282	0	0	0.284756	0	0	0
Glycine_max_newGene_1287	0	0.620071	0.214997	0	0	0
Glycine_max_newGene_129	0.318446	0.415093	0.627091	0.294918	0.322799	0.515353
Glycine_max_newGene_1290	0	0	0	0	0.141513	0
Glycine_max_newGene_1293	0	0	0.089957	0	0	0
Glycine_max_newGene_1295	0	0	0	1.24734	0.95087	1.22246
Glycine_max_newGene_1306	0.117018	0.123447	0.468301	0.280253	0.342703	0.152157
Glycine_max_newGene_1307	0	0.092068	0	0	0	0.23585
Glycine_max_newGene_1314	0.065548	0.14378	0.067211	0.346172	0.234517	0.096976
Glycine_max_newGene_1315	0.129439	0	0.153669	0.093249	0.182217	0.135836
Glycine_max_newGene_1316	0.353756	0.186338	0.426659	0	0.20425	0.17846
Glycine_max_newGene_1318	0.29665	0.078841	0.333051	0.201266	0.491285	0.158377
Glycine_max_newGene_1320	0.103645	0	0	0	0.141513	0
Glycine_max_newGene_1322	0	0.214701	0.166718	0.399849	0.430747	0.971408
Glycine_max_newGene_1323	14.2324	15.4078	13.6569	15.5928	17.1914	14.3115
Glycine_max_newGene_1325	0.054361	0.047311	0.049368	0.108528	0	0.219137
Glycine_max_newGene_1327	0.444018	0.21225	0.641684	0.378362	0.389221	0.256726
Glycine_max_newGene_1329	3.40345	3.84107	4.75095	4.71799	5.20497	5.32176
Glycine_max_newGene_133	0	0	0.196018	0	0	0
Glycine_max_newGene_1330	3.44204	3.76209	2.99772	4.08218	3.44953	3.94162
Glycine_max_newGene_1331	0.018689	0	0	0	0	0
Glycine_max_newGene_1334	0.346773	0.255337	0.150404	0.25314	0.267869	0.248214
Glycine_max_newGene_1335	0	0	0	0	0.232624	0
Glycine_max_newGene_1338	0.414574	0.822325	0.812431	1.21152	0.911269	0.851294
Glycine_max_newGene_1339	0.30431	0.12278	0.204709	0.19398	0.07255	0.048638
Glycine_max_newGene_134	0.138366	0	0	0	0	0
Glycine_max_newGene_1340	0.298672	0	0.089099	0.62224	0.340468	0.212913
Glycine_max_newGene_1342	1.01272	0.377441	0.846518	0.336247	1.00111	0.256742
Glycine_max_newGene_1345	0.608713	1.07961	0.968526	0.869146	0.720138	0.847438
Glycine_max_newGene_1348	0.205444	0.822628	0.487493	0.473322	0.358805	0.161459
Glycine_max_newGene_135	0	0	0.056951	0.368509	0.134193	0.145983
Glycine_max_newGene_1350	0.250085	0.108987	0.308896	0.092331	0.054189	0.159273
Glycine_max_newGene_1354	0.086126	0	0	0	0	0
Glycine_max_newGene_1355	1.00886	1.29571	1.05672	1.59092	0.877724	1.04723
Glycine_max_newGene_1356	0.32572	0.037657	0.288623	0.739234	1.05955	0.721778
Glycine_max_newGene_1359	1.20259	1.41216	0.979181	0.75395	1.06713	1.27843
Glycine_max_newGene_136	0.076417	0	0.055217	0.173917	0.350837	0.092544
Glycine_max_newGene_1360	0.177275	0.076997	0.10984	0.07946	0.038247	0
Glycine_max_newGene_1363	0.132092	0.279581	0	0.282467	0	0.374982
Glycine_max_newGene_1364	0.643409	0.560529	0.436695	0.578683	0.497375	0.558484
Glycine_max_newGene_1367	0	0.124864	0.085284	0.155205	0	0.053816
Glycine_max_newGene_1368	2.95929	1.59789	2.081	2.13395	2.25187	2.16837
Glycine_max_newGene_1369	0.702061	0.180174	0.541976	0.459804	0.320362	0.309759
Glycine_max_newGene_1372	0.30778	0.367678	0.657746	0.135321	0.813575	0.17364
Glycine_max_newGene_1373	0	0	0	0	0.066704	0.074124
Glycine_max_newGene_1376	0.183461	0.250876	0.385685	0.115997	0.157497	0.166561
Glycine_max_newGene_1377	0.87513	1.02658	1.02735	0.752939	0.825855	0.594183
Glycine_max_newGene_1380	1.47083	1.55547	1.9083	1.91147	1.34698	1.16549
Glycine_max_newGene_1381	0.444434	0.677344	0.38104	0.238959	0.403269	0.367121
Glycine_max_newGene_1382	0.105532	0.260847	0.328821	0.29038	0.276025	0.290792
Glycine_max_newGene_1383	0.589335	0.782367	0.771963	0.5661	0.645564	0.476999
Glycine_max_newGene_1385	0.23427	0.18852	0.205381	1.45622	1.85844	1.85495
Glycine_max_newGene_1386	0	0	0.209606	0.276867	0	0.090439
Glycine_max_newGene_1388	0.230933	0	0.245359	0.193467	0.112021	0
Glycine_max_newGene_139	1.21018	1.19979	1.43403	1.81175	1.03106	1.21007
Glycine_max_newGene_1390	0	0	0	0.622354	0.747409	0.675403
Glycine_max_newGene_1392	0	0	0	0	0.071726	0
Glycine_max_newGene_1395	0	0	0	0	0.424538	0.041294
Glycine_max_newGene_1397	0	0	0	0	0.358012	0
Glycine_max_newGene_1399	0.493	0	0.173632	0	0	0.139976
Glycine_max_newGene_14	0.176199	0.43444	0	0.064804	0.317118	0.361441
Glycine_max_newGene_140	0	0	0	0	0	0.298134
Glycine_max_newGene_1407	0	0.238235	0	0	0	0
Glycine_max_newGene_1408	0	0	0	0.229488	0	0
Glycine_max_newGene_141	0.338368	0.21944	0.651488	0	0	0
Glycine_max_newGene_1410	0	0	0.064125	0.111609	0.086222	0.030591
Glycine_max_newGene_1411	0.559777	0.580203	0.762194	0.89266	0.606215	0.454933
Glycine_max_newGene_1412	0.529618	1.32906	1.94131	1.85195	2.50221	1.71317
Glycine_max_newGene_1413	0.362002	0.273706	0.212247	0.389024	0.453809	0.353606
Glycine_max_newGene_1414	0.398069	0	0	0	0	0
Glycine_max_newGene_1415	0.239904	0	0.064361	0	0	0
Glycine_max_newGene_1417	0	0	0	0.059934	0	0.069097
Glycine_max_newGene_142	0.302699	0	0	0	0	0
Glycine_max_newGene_1421	0	0	0	0.301957	0	0.024039
Glycine_max_newGene_1422	0	0	0	0.306539	0	0
Glycine_max_newGene_1423	0	0.330037	0	0	0	0
Glycine_max_newGene_1424	0	0	0.007513	0.510085	0.279292	0
Glycine_max_newGene_1426	0.840651	0.676456	0.799879	0.549074	0.756576	0.795642
Glycine_max_newGene_1429	0	0	0	0.266835	0	0
Glycine_max_newGene_1432	0.175445	0.076217	0.076028	0.368312	0.34925	0.606703
Glycine_max_newGene_1433	0	0.053861	0.195208	0.044063	0.249695	0.0661
Glycine_max_newGene_1435	1.48714	1.07119	1.25005	0	0	0
Glycine_max_newGene_1438	1.89375	0.701267	0.813157	0.475462	0.198804	0.205574
Glycine_max_newGene_1439	0.980928	0.685493	0.711618	2.00034	1.56764	2.02613
Glycine_max_newGene_144	1.3488	2.2356	1.06416	3.31331	3.35932	2.36053
Glycine_max_newGene_1443	0.149832	0.258604	0.213352	0.257162	0.050876	0.074935
Glycine_max_newGene_1445	0.113143	0.198976	0.132395	0.155635	0.382973	0.263548
Glycine_max_newGene_1448	0.329908	0.471108	0.386293	0.795274	0.979112	0.763308
Glycine_max_newGene_1450	0	0	0	0.13843	0.104294	0.208243
Glycine_max_newGene_1451	0.116959	0.180327	0.099933	0.094148	0.085976	0
Glycine_max_newGene_1454	0.232865	0	0.35325	0.357955	0.081693	0.155125
Glycine_max_newGene_1456	0.535899	0.264676	0.194402	1.2698	1.31668	2.25007
Glycine_max_newGene_1457	0.129321	0.263163	0	0.633852	0.206268	0.375651
Glycine_max_newGene_1458	0	0.295546	0	0	0.122748	0.042948
Glycine_max_newGene_1459	0.370441	0.176192	0	0	0.164724	0.077786
Glycine_max_newGene_1460	0	0.132968	0	0	0.066825	0.205178
Glycine_max_newGene_1461	0.324656	0.105191	0.397101	0.446115	0.082181	0.261646
Glycine_max_newGene_1463	0	0	0.142378	0	0	0
Glycine_max_newGene_1464	0	0.051047	0	0	0	0
Glycine_max_newGene_1467	0	0	0	0.492977	0.49117	0.564267
Glycine_max_newGene_1469	0.539711	0.386857	0.596755	0.15935	0.309385	0.182455
Glycine_max_newGene_1471	0.038626	0.303603	0.092917	0	0	0
Glycine_max_newGene_1473	0	0	0	0.091336	0	0.306858
Glycine_max_newGene_1475	1.15355	1.52928	0.960888	1.44216	1.11514	1.55546
Glycine_max_newGene_148	0	0	0	0.4159	0.046576	0.133539
Glycine_max_newGene_1481	0	0	0.284756	0	0	0
Glycine_max_newGene_1483	0.030657	0.073782	0	0	0	0
Glycine_max_newGene_1485	0.235535	0.05681	0.073544	0.154885	0.092994	0.090882
Glycine_max_newGene_1487	0	0	0.183057	0	0	0
Glycine_max_newGene_149	0	0	0.066237	0	0	0.353775
Glycine_max_newGene_1490	0	0	0	0.158616	0.357861	0.340177
Glycine_max_newGene_1494	0	0	0	6.27488	5.12479	5.10548
Glycine_max_newGene_1497	0.089563	0.35646	0	0.096702	0	0
Glycine_max_newGene_1499	0	0	0.415851	0	0	0
Glycine_max_newGene_15	0.159607	0	0	0	0	0
Glycine_max_newGene_1507	0	0	0	0.10916	0.190399	0
Glycine_max_newGene_1509	0.120393	0	0.134778	0	0.093922	0.263967
Glycine_max_newGene_151	0.182461	0	0	0	0	0
Glycine_max_newGene_1513	0.090639	0	0	0	0	0
Glycine_max_newGene_1516	0.184419	0	0	0.161743	0	0.080189
Glycine_max_newGene_1518	0	0	0	0.116741	0	0
Glycine_max_newGene_1520	1.85963	2.818	2.43121	5.0017	3.58908	4.46658
Glycine_max_newGene_1522	0	0	0	0.839353	0.519065	0.813016
Glycine_max_newGene_1523	0.176059	0.103222	0.387857	0	0.152248	0.276717
Glycine_max_newGene_1524	0	0	0	0	0	0.158396
Glycine_max_newGene_1525	0.574309	0.269773	0.638038	1.20256	1.09558	1.1441
Glycine_max_newGene_1528	2.28528	2.21598	2.90463	3.54075	3.63567	3.78718
Glycine_max_newGene_153	0	0.156806	0.020634	0	0.08983	0.089213
Glycine_max_newGene_1531	0.956894	1.04138	1.2877	2.1432	1.41344	2.01553
Glycine_max_newGene_1532	0	0	0	0.31952	0	0
Glycine_max_newGene_1534	0.408484	0	0.343558	0	0.183182	0.133483
Glycine_max_newGene_1537	0.05056	0.11685	0.142898	0.072478	0.060845	0.075265
Glycine_max_newGene_1538	0	0.173551	0	0.212336	0.347006	0.089337
Glycine_max_newGene_1540	5.17855	6.64657	5.77953	9.19442	9.06277	8.20753
Glycine_max_newGene_1541	0	0	0.266809	0	0	0
Glycine_max_newGene_1542	0.156679	0.079556	0.165331	0.393939	0.342544	0.247122
Glycine_max_newGene_1546	0	0	0.150883	0	0	0
Glycine_max_newGene_1550	0.064285	0.051253	0.092262	0	0	0
Glycine_max_newGene_1553	0.390825	0.295672	0.506573	0.487875	0.550636	0.359152
Glycine_max_newGene_1554	0.250155	0	0	0	0.103956	0
Glycine_max_newGene_1561	0	0	0	0.053921	0	0.206682
Glycine_max_newGene_1562	0	0	0	0.191419	0.927419	0.106242
Glycine_max_newGene_1564	0	0	0	0.618963	0.504459	0.393958
Glycine_max_newGene_1565	0	0	0	0.906939	0.852178	0.87786
Glycine_max_newGene_1566	0.646427	0.569865	0.586141	0.891628	0.768954	0.595134
Glycine_max_newGene_1569	1.10971	0.998371	1.10891	1.14131	1.58304	1.214
Glycine_max_newGene_1571	0	0	0	0.054829	0.129881	0.317912
Glycine_max_newGene_1572	0	0.126651	0	0.133418	0.121161	0
Glycine_max_newGene_1575	0	0.10759	0	0.237461	0	0
Glycine_max_newGene_1576	0.391789	0.442406	0.214796	0.608174	0.704816	0.71524
Glycine_max_newGene_1577	0.039533	0.281899	1.08488	0.471863	0.752712	0
Glycine_max_newGene_1578	0	0.109827	0	1.11489	0.888971	0.409289
Glycine_max_newGene_158	0	0	0	0	0	0.117925
Glycine_max_newGene_1585	0	0.221241	0	0.060169	0.129522	0.087539
Glycine_max_newGene_1586	0.293023	0.334093	0.169983	0.212024	0.337404	0.238745
Glycine_max_newGene_1589	0.077475	0	0	0.036727	0	0
Glycine_max_newGene_1590	0.214527	0.517076	0	0	0.111334	0.244686
Glycine_max_newGene_1592	0.052905	0	0	0.29038	0.1232	0
Glycine_max_newGene_1595	0.268327	0.18117	0	0	0	0
Glycine_max_newGene_1599	0	0	0	0	0	0.436759
Glycine_max_newGene_1600	0	0.122335	0.023217	0	0.033931	0.034975
Glycine_max_newGene_1601	0.77207	0.450535	0.820256	0.94091	0.988301	1.05896
Glycine_max_newGene_1602	0	0	0	0	0.283025	0
Glycine_max_newGene_1607	0	0	0.254269	0	0	0
Glycine_max_newGene_1609	0.04489	0.036386	0.165755	0	0.057949	0
Glycine_max_newGene_1612	0	0	0	0	0	0.313359
Glycine_max_newGene_1615	2.20602	2.05437	2.28885	2.81468	2.21026	2.23868
Glycine_max_newGene_1616	0.164432	0.195081	0.209198	0.551642	0.588789	0.285964
Glycine_max_newGene_1623	0	0	0	0	0.187306	0.252491
Glycine_max_newGene_1624	15.3571	14.9886	14.5057	15.8776	16.4518	16.1709
Glycine_max_newGene_1626	0.075807	0.158625	0.075638	0.237029	0.124012	0.375023
Glycine_max_newGene_1627	0	0	0	0	0.65464	0.056885
Glycine_max_newGene_1628	0	0	0.139202	0.133418	0	0
Glycine_max_newGene_1632	0	0	0	0	0.729868	0.041443
Glycine_max_newGene_1634	0	0	0	0.258228	0	0
Glycine_max_newGene_1639	0	0.147451	0.138181	0.060033	0.110992	0.261283
Glycine_max_newGene_1640	0.065699	0.175786	0.310107	0	0.232885	0
Glycine_max_newGene_1642	0	0.332307	0.177269	0.981912	0.369909	0.783974
Glycine_max_newGene_1643	0	0.789145	0	0.348157	0.486534	0
Glycine_max_newGene_1645	0.192979	0.526244	0.188282	0.180746	0.07333	0.167965
Glycine_max_newGene_1650	0	0	0	0	0.141513	0
Glycine_max_newGene_1652	0.021654	0	0	0.058392	0.266134	0.079764
Glycine_max_newGene_1654	2.36273	2.62926	2.87798	3.70471	3.92139	3.35113
Glycine_max_newGene_1655	0.355343	0.265009	0.18133	0.199847	0.089002	0.274045
Glycine_max_newGene_1656	0.066929	0	0	0.606247	0.862905	0.506462
Glycine_max_newGene_1657	0	0	0	0	0	0.174756
Glycine_max_newGene_166	0	0	0	0.300135	0.382964	0.776162
Glycine_max_newGene_1660	8.22471	7.7712	8.96901	7.71445	7.96501	7.72969
Glycine_max_newGene_1661	0.142408	0	0	0.467191	0.145889	0
Glycine_max_newGene_1663	11.0742	10.5974	8.68661	4.83356	5.8473	5.22599
Glycine_max_newGene_1664	0	0	0.085355	0	0	0
Glycine_max_newGene_1665	0.39782	0	0.110922	0.23235	0.054301	0
Glycine_max_newGene_1666	0	0	0.161657	0.334317	0.283144	0.443731
Glycine_max_newGene_1667	1.32644	1.05847	1.2513	0.575626	0.329534	0.32894
Glycine_max_newGene_1670	0.048386	0	0.26147	0	0	0.031823
Glycine_max_newGene_1672	0	0	0.079808	0	0	0
Glycine_max_newGene_1674	0.20288	1.06979	0.347355	0.644443	0.475182	0.166638
Glycine_max_newGene_1675	0	0	0	0.071257	0	0
Glycine_max_newGene_1676	4.97348	4.9278	5.11769	5.43591	6.21908	5.59769
Glycine_max_newGene_1677	0	0.024489	0.192215	0.99544	0.852673	1.20126
Glycine_max_newGene_1679	44.5237	40.2532	41.4575	33.0005	35.4176	33.1277
Glycine_max_newGene_1680	12.3605	12.4182	13.1876	15.2556	14.5561	15.8948
Glycine_max_newGene_1683	0.532232	0.472944	0.875123	0.730371	0.642236	0.55919
Glycine_max_newGene_1684	0.966659	1.10738	0.50263	0.292846	0.389064	0.439451
Glycine_max_newGene_1685	1.61286	1.50218	1.51466	2.01607	1.98986	2.1713
Glycine_max_newGene_1686	0	0	0.252742	0	0	0
Glycine_max_newGene_1687	0.083324	0.275444	0	0	0	0
Glycine_max_newGene_1689	2.83315	2.70367	2.01443	2.77783	3.90437	2.71013
Glycine_max_newGene_169	0	0	0.086125	0	0	0
Glycine_max_newGene_1690	0	0	0	0	0	0.117925
Glycine_max_newGene_1691	2.47919	2.90661	2.4673	2.47634	3.05067	3.08329
Glycine_max_newGene_1693	0.161872	0.073095	0.257879	1.2813	0.854913	0.746068
Glycine_max_newGene_1696	3.11468	1.72075	2.61791	5.25847	1.14668	2.57562
Glycine_max_newGene_1698	0.120318	0	0	0.058836	0	0.203256
Glycine_max_newGene_1699	1.553	1.07624	1.20008	0.902915	0.946718	0.511755
Glycine_max_newGene_1702	1.48554	1.07201	1.19624	1.04365	1.4649	0.942842
Glycine_max_newGene_1703	0.063363	0.142777	0.137246	0.132633	0.042473	0.118671
Glycine_max_newGene_1704	0.347501	0.140541	0.18195	0.113157	0.066516	0.318651
Glycine_max_newGene_1705	0.748276	0.803129	1.12325	0	0.016758	0.004012
Glycine_max_newGene_1706	0.259529	0.401423	0.174813	0	0	0
Glycine_max_newGene_1709	0.094311	0	0	0.168896	0.273203	0
Glycine_max_newGene_171	0.179696	0.498826	0.16395	0.207057	0.05881	0.066875
Glycine_max_newGene_1710	3.55232	3.6967	3.89471	4.83345	3.81625	3.56954
Glycine_max_newGene_1711	14.2191	14.3577	14.4716	15.2886	16.3666	15.5055
Glycine_max_newGene_1713	0	0	0	0	0.086681	0
Glycine_max_newGene_1715	0.501784	0.446408	0.484021	0.374117	0.427766	0.49088
Glycine_max_newGene_1717	0	0.360654	0	0	0	0
Glycine_max_newGene_172	0.091445	0.10981	0.133543	0.211197	0.3255	0.224108
Glycine_max_newGene_1722	0.008222	0	0.127805	0.196125	0.205744	0.276498
Glycine_max_newGene_1725	0.180847	0.175642	0.111868	0.195845	0.343608	0.200531
Glycine_max_newGene_1728	1.53826	1.19266	1.59998	1.70334	1.34178	1.76198
Glycine_max_newGene_1731	0.078311	0.28354	0.032628	0.049617	0.030878	0
Glycine_max_newGene_1736	2.01072	1.00444	1.19796	0.879918	0.637628	0.929713
Glycine_max_newGene_1739	0.115872	0.188703	0.185754	0.243501	0	0.128719
Glycine_max_newGene_1742	0	0	0.547827	0.64249	0.24389	0.18504
Glycine_max_newGene_1746	0.392127	0.213733	0.068876	1.1783	0.608602	0.453995
Glycine_max_newGene_1748	0.13221	0.317775	0.187864	0.51696	0.202308	0.584248
Glycine_max_newGene_1750	1.99144	2.42336	2.68271	3.07301	2.75425	2.47841
Glycine_max_newGene_1751	5.35469	4.6039	5.40342	3.55602	2.97604	3.3538
Glycine_max_newGene_1753	0.229165	0.288617	0.206318	0.476926	0.261049	0.433007
Glycine_max_newGene_1754	0.050383	0	0	0.299288	0	0.110448
Glycine_max_newGene_1755	0.031359	0.163477	0	0	0.200944	0.062603
Glycine_max_newGene_1756	0	0.128882	0	0	0	0
Glycine_max_newGene_1757	3.75208	6.41522	3.78508	3.73854	4.97445	4.75056
Glycine_max_newGene_1758	2.11957	1.60639	2.13378	1.93839	1.04272	1.63295
Glycine_max_newGene_1759	0	0	0	0.086886	0	0
Glycine_max_newGene_1763	4.53514	3.24334	4.26936	3.09258	4.41988	4.18706
Glycine_max_newGene_1764	2.10674	1.77795	1.41769	2.84253	3.60568	2.32354
Glycine_max_newGene_1767	0.882825	0.881282	1.09814	0.93543	0.778799	1.01753
Glycine_max_newGene_1768	7.34689	7.10429	7.09413	7.35925	7.34929	6.94669
Glycine_max_newGene_1769	0.246412	0.317305	0.473839	0.229636	0.265916	0.289176
Glycine_max_newGene_177	0.186749	0	0	0	0	0
Glycine_max_newGene_1770	0	0.180327	0	0	0	0
Glycine_max_newGene_1775	1.84735	1.40776	1.57712	1.37641	1.50828	2.08218
Glycine_max_newGene_1777	0	0.726973	0.05836	0.75386	0.115994	0.251442
Glycine_max_newGene_1779	0	0.095814	0.15906	0.150569	0.117991	0.418681
Glycine_max_newGene_178	0	0	0.08225	0	0	0.148933
Glycine_max_newGene_1781	1.20943	1.28478	1.59627	2.22993	1.7189	2.1223
Glycine_max_newGene_1784	0	0.088081	0	0.108319	0	0
Glycine_max_newGene_1786	0.046014	0.235869	0.135616	0.233526	0	0.420817
Glycine_max_newGene_1789	0	0	0	0	0	0.117925
Glycine_max_newGene_1790	2.71301	1.77514	2.43872	3.24755	3.58314	3.06578
Glycine_max_newGene_1791	0.242447	0.421523	0.348655	0.2105	0.418992	0.522984
Glycine_max_newGene_1795	0	0	0	0	0	0.117925
Glycine_max_newGene_1796	3.32495	1.82792	2.68305	2.13301	3.27551	3.33373
Glycine_max_newGene_18	1.1798	0.958145	1.04178	2.25314	2.10068	1.84284
Glycine_max_newGene_180	0	0.607537	0.885258	0.25	0.714706	0.617524
Glycine_max_newGene_1802	0	0.067347	0	0	0	0.117925
Glycine_max_newGene_1806	3.32211	4.12397	3.78568	4.15081	5.16135	3.39426
Glycine_max_newGene_1808	0.179157	0.090163	0.121629	0.377458	0.392925	0.345972
Glycine_max_newGene_181	0.542964	0.465308	0	0.352008	0.397373	0.21953
Glycine_max_newGene_1813	1.67829	2.03962	1.77768	1.57888	1.60217	1.37928
Glycine_max_newGene_1814	1.00152	0.968514	0.67848	0.849807	0.780544	0.574249
Glycine_max_newGene_1815	0	0.360654	0	0	0	0.078968
Glycine_max_newGene_1816	3.09141	3.16344	4.05472	3.11284	3.05501	2.72583
Glycine_max_newGene_1817	0.127413	0.061463	0.871445	0.217509	0.197905	0.14058
Glycine_max_newGene_1820	1.08045	0.916244	0.511098	0.991108	0.919797	0.634768
Glycine_max_newGene_1825	0	0	0.126339	0.138736	0.468642	0.213164
Glycine_max_newGene_1828	0.138366	0	0	0	0	0
Glycine_max_newGene_183	0	0	0	0.119005	0	0
Glycine_max_newGene_1830	3.38144	3.59294	3.60287	4.57162	4.68296	4.24258
Glycine_max_newGene_1832	0	0	0	0.999538	1.14662	1.29657
Glycine_max_newGene_1833	0	0	0	0	0	0.117925
Glycine_max_newGene_1834	0	0.360654	0	0	0	0
Glycine_max_newGene_1835	0	0.252703	0	0	0	0
Glycine_max_newGene_184	0.17638	0.191917	0	0.207567	0.052967	0.213409
Glycine_max_newGene_1840	0	0	0	0	0	0.23585
Glycine_max_newGene_1847	0	0	0	0	0	0.052026
Glycine_max_newGene_1848	0.851468	0.858883	1.05129	0.987149	1.12701	1.36643
Glycine_max_newGene_1849	0	0.305622	0.339455	0.271481	0.295414	0.305505
Glycine_max_newGene_1850	0.233858	0	0	0	0	0
Glycine_max_newGene_1851	0	0.175905	0	0.451174	0.788277	0.335545
Glycine_max_newGene_1853	0	0.360654	0	0	0.121102	0
Glycine_max_newGene_1854	0.72977	0.966021	0.746399	1.19345	1.48764	1.1023
Glycine_max_newGene_1855	0	0	0.107373	0.221134	0	0.182425
Glycine_max_newGene_1856	0	0	0	0	0	0.244882
Glycine_max_newGene_1857	0	0	0	0.184733	0	0.099523
Glycine_max_newGene_1859	0	0	0	0.378362	0.293535	0.768446
Glycine_max_newGene_186	0.204758	0	0	0.226825	0.139661	0.223247
Glycine_max_newGene_1860	0	0	0	0	0	0.23585
Glycine_max_newGene_1861	0	0	0	0.1565	0.323178	0
Glycine_max_newGene_1862	0	0	0	0	0	0.197874
Glycine_max_newGene_1863	1.16837	1.41198	0.401846	1.21982	0.767119	0.778122
Glycine_max_newGene_1866	0.106303	0.084779	0.374754	0.617746	0.343036	0.43779
Glycine_max_newGene_1867	0	0	0	0	0.141513	0
Glycine_max_newGene_1871	0	0	0	0.332959	0	0.042584
Glycine_max_newGene_1872	0.458539	0.295652	0	0	0	0.117011
Glycine_max_newGene_1875	0	0	0	0.088641	0	0.188196
Glycine_max_newGene_1879	0	0.381938	0	0	0	0.058382
Glycine_max_newGene_1884	0	0.115549	0	0	0	0.059535
Glycine_max_newGene_1886	0.110872	0.280811	0.303964	0.076178	0	0
Glycine_max_newGene_189	10.8942	10.2903	11.2456	9.92908	11.2055	8.95837
Glycine_max_newGene_1890	0.140313	0.450579	0.029553	0.186076	0.224707	0.139705
Glycine_max_newGene_1891	0.327252	0.180606	0.256501	0.329407	0.27754	0.136299
Glycine_max_newGene_1899	2.82389	3.79643	3.26687	3.58394	2.99603	2.92407
Glycine_max_newGene_19	0.502071	0.612424	0.451903	0.823039	0.905771	1.0444
Glycine_max_newGene_190	0.064143	0	0	0	0	0
Glycine_max_newGene_1902	0	0	0	0	0	0.360311
Glycine_max_newGene_1903	0	0	0.225305	0.089993	0	0.127773
Glycine_max_newGene_1906	0.751071	1.58542	1.11451	1.3142	1.62994	2.03385
Glycine_max_newGene_1907	5.40334	5.94267	6.72006	5.35038	5.61742	5.54324
Glycine_max_newGene_1909	0	0	0.17906	0	0.141513	0
Glycine_max_newGene_1910	0	0.0728	0	0.139889	0	0.498952
Glycine_max_newGene_1911	1.33462	1.06691	1.66065	1.36097	1.1244	0.997701
Glycine_max_newGene_1913	0.278354	0	0.092601	0	0.088998	0
Glycine_max_newGene_1914	0	0	0.138524	0.152477	0	0
Glycine_max_newGene_1915	0	0	0.093261	0.043987	0.093827	0.187959
Glycine_max_newGene_1916	3.28429	4.00095	3.69309	4.04325	4.22017	3.39475
Glycine_max_newGene_1918	0	0	0	0	0.141513	0
Glycine_max_newGene_1922	3.91113	4.12349	5.34729	4.66705	4.40526	4.38166
Glycine_max_newGene_1923	0	0	0.101584	0.094816	0.112097	0.322306
Glycine_max_newGene_1924	0.20062	0.194688	0.335956	0.150725	0.202161	0.580523
Glycine_max_newGene_1925	0	0.116643	0	0	0	0
Glycine_max_newGene_1926	0.073126	0.165377	0.068407	0	0	0
Glycine_max_newGene_1927	0.073268	0.03945	0.036811	0.043035	0.039842	0.113747
Glycine_max_newGene_1928	0.240188	0.150945	0	0.181585	0.255898	0.121441
Glycine_max_newGene_1929	0.055548	0.394876	0	0	0	0.072304
Glycine_max_newGene_193	0	0	0	0.147349	0	0
Glycine_max_newGene_1933	0	0	0.088543	0.100341	0	0.18868
Glycine_max_newGene_1934	0	0	0	0.434893	0.255666	0
Glycine_max_newGene_1936	0	0	0	0	0	0.23585
Glycine_max_newGene_1941	0	0.180327	0	0	0	0.117925
Glycine_max_newGene_1943	0.111482	0.473709	0.192173	0	0	0.186663
Glycine_max_newGene_1946	0.156729	0.134442	0.037134	0.234415	0.333197	0.180905
Glycine_max_newGene_1947	0.334355	0	0	0.072783	0	0
Glycine_max_newGene_1948	0	0	0	0	0.132804	0
Glycine_max_newGene_1949	0.274387	0	0.051105	0.088356	0.138139	0.145102
Glycine_max_newGene_1952	2.21899	2.30777	2.16501	2.49901	2.63686	2.48383
Glycine_max_newGene_1953	0	0.023289	0.118736	0.049232	0.038816	0.180151
Glycine_max_newGene_1958	1.16927	1.05342	1.34685	1.42962	1.03798	1.56605
Glycine_max_newGene_1959	0	0	0	0	0.141513	0.255146
Glycine_max_newGene_1960	0.727679	0.064746	0.611691	0.80583	1.69328	1.59574
Glycine_max_newGene_1961	0	0.028126	0	0.278163	0	0
Glycine_max_newGene_1962	0.280987	0	0.197692	0.461568	0.692649	0.289205
Glycine_max_newGene_1964	0	0	0	0.235787	0.260527	0
Glycine_max_newGene_1965	0	0	0.284756	0	0	0
Glycine_max_newGene_1966	0	0	0	0.133418	0	0
Glycine_max_newGene_1968	0	0	0	0	0.198026	0
Glycine_max_newGene_1969	4.39891	4.09794	4.85987	0	0	0
Glycine_max_newGene_1970	0.143652	0	0	0	0	0
Glycine_max_newGene_1974	0	0.360654	0	0	0	0.188989
Glycine_max_newGene_1976	2.13497	1.57045	2.39884	1.85491	1.83037	1.73504
Glycine_max_newGene_1977	0	0	0.042394	0	0	0
Glycine_max_newGene_1979	0.712451	1.23502	0.9981	0.73056	0.726955	0.61121
Glycine_max_newGene_198	0	0	0	0.322191	0.117586	0.322031
Glycine_max_newGene_1980	1.71489	1.1686	1.28164	1.09679	1.46894	0.712755
Glycine_max_newGene_1983	0.622271	0.49948	0.693559	0.537839	0.490367	0.180609
Glycine_max_newGene_1986	0.501659	0.393877	0.241713	0.692311	0.593306	0.487082
Glycine_max_newGene_1987	0	0	0	0	0	0.117925
Glycine_max_newGene_199	0.15471	0.061625	0.058352	0.138521	0	0
Glycine_max_newGene_1991	0.089722	0.229283	0	0	0	0
Glycine_max_newGene_1992	0	0.210302	0	0	0.280038	0.08961
Glycine_max_newGene_1993	0.186963	0.877884	0.663967	0.5968	0.839412	0.34342
Glycine_max_newGene_1995	0	0	0	0	0.122318	0.225186
Glycine_max_newGene_1998	1.22537	0	0.957644	0	0	0.776632
Glycine_max_newGene_2000	0.300814	0.231651	0.181774	0.07791	0.272822	0.143811
Glycine_max_newGene_2001	0.415098	0	0	0	0	0
Glycine_max_newGene_2002	0.214501	0.221244	0.205029	0.290621	0.10516	0.356546
Glycine_max_newGene_2003	0.209717	0.298747	0.367302	0.196515	0.162276	0.036117
Glycine_max_newGene_2007	0.303845	1.00276	0.758066	1.95619	2.65336	1.74019
Glycine_max_newGene_2008	0.452057	0.684685	0.255526	0.955424	0.723495	0.933246
Glycine_max_newGene_2009	0	0	0	0	0.066103	0.07728
Glycine_max_newGene_2010	0	0	0	0.585415	1.04727	1.24008
Glycine_max_newGene_2011	0	0	0	0	0	0.191289
Glycine_max_newGene_2014	0.766808	0.873186	0.383208	0.693925	1.03713	0.851811
Glycine_max_newGene_2015	0.684124	0.302097	0.541321	0.404742	0.37909	0.580802
Glycine_max_newGene_2018	0	0.461214	0.114768	0.155095	0.051769	0.14685
Glycine_max_newGene_2019	1.11841	0.746707	0.937691	0.996242	0.522201	0.984723
Glycine_max_newGene_2022	0	0	0.284756	0	0	0
Glycine_max_newGene_2023	6.29789	7.59411	7.33468	0.082826	0.050342	0.07491
Glycine_max_newGene_2026	2.21938	2.43902	1.84726	0	0	0
Glycine_max_newGene_2028	0.060588	0.039327	0	0.50146	0.319358	0.263202
Glycine_max_newGene_2029	0	0	0	0.133418	0	0
Glycine_max_newGene_203	2.93485	2.45845	2.56783	2.6713	3.10985	2.26594
Glycine_max_newGene_2034	0	0	0.183582	0	0	0
Glycine_max_newGene_2038	2.42784	2.32156	1.91768	4.61268	3.30766	2.48523
Glycine_max_newGene_204	0.301941	0.175946	0.133011	0.585796	0.406348	0.333723
Glycine_max_newGene_2040	0.217779	0	0.11537	0.22803	0.130638	0.108748
Glycine_max_newGene_2043	0	0	0.142382	0	0	0
Glycine_max_newGene_2044	0.149083	0.058738	0.083797	0.336514	0.263973	0.278743
Glycine_max_newGene_2049	0.172506	0.435245	0.559391	0.23411	0.60261	0.525955
Glycine_max_newGene_2054	0.13158	0.169487	0.165149	0.2096	0.255131	0.077207
Glycine_max_newGene_2055	0.216571	0.337073	0.234219	0.456846	0.792782	0.512001
Glycine_max_newGene_2062	0	0	0	0.238814	0	0.048057
Glycine_max_newGene_2065	0.168395	0	0	0.051098	0.309002	0
Glycine_max_newGene_2066	0.297203	0	0	0	0.218278	0.175756
Glycine_max_newGene_2067	0.023149	0.255111	0.127897	0.125848	0.220312	0.364919
Glycine_max_newGene_2069	0.102105	0.039603	0.102562	0.221614	0.154566	0.128889
Glycine_max_newGene_2072	0.243198	0.422713	0.278725	0.271094	0.320226	0.43164
Glycine_max_newGene_2074	0.139684	0	0	0	0.097037	0
Glycine_max_newGene_2077	2.37971	2.24112	2.34104	3.49121	4.53282	3.77899
Glycine_max_newGene_2079	0	0	0	0.083057	0	0
Glycine_max_newGene_2082	1.05997	0.942637	0.894855	1.19638	0.850677	1.08801
Glycine_max_newGene_2083	3.4809	3.45179	3.92382	3.27415	3.27602	3.79091
Glycine_max_newGene_2085	0.376042	0.078059	0	0.208814	0	0.174714
Glycine_max_newGene_209	0.996316	0.91892	1.01107	1.22338	1.83087	1.10191
Glycine_max_newGene_2096	2.7497	2.4238	0	2.77296	3.87951	2.3647
Glycine_max_newGene_2097	1.36915	0	0	0.372575	0.229	0
Glycine_max_newGene_2098	0.400347	0.365079	0.512309	0.392972	0.946864	0.415286
Glycine_max_newGene_2102	0	0	0	0	0.558401	0.064612
Glycine_max_newGene_2104	0	0	0.179222	0	0	0.214096
Glycine_max_newGene_2106	0	0	0	0	0.136649	0.196768
Glycine_max_newGene_2108	1.65261	1.82516	1.83183	1.27419	1.6991	1.59892
Glycine_max_newGene_2110	0	0.046581	0.177652	0.132262	0.136388	0.275341
Glycine_max_newGene_2115	0.083301	0	0.288568	0.089807	0	0
Glycine_max_newGene_2116	0.190858	0.076466	0.127983	0.093136	0.198686	0.192528
Glycine_max_newGene_2117	0.613856	0	0	0	0	0
Glycine_max_newGene_2118	0.231628	0.080047	0.068108	0.290045	0.298576	0.399257
Glycine_max_newGene_212	1.6219	0	1.08621	1.4216	1.20143	0
Glycine_max_newGene_2121	0	0	0	0	0	0.117925
Glycine_max_newGene_2122	0.643322	0.409592	0.583056	0.284293	0.21047	0.552948
Glycine_max_newGene_2123	0	0	0	0.17634	0	0.040116
Glycine_max_newGene_2124	1.10202	0.92273	1.22251	1.54963	2.29588	1.75886
Glycine_max_newGene_2126	1.06833	0.858391	1.06214	0	0.026983	0
Glycine_max_newGene_2127	0.734336	0.547033	0.585312	0.496463	0.630541	0.675624
Glycine_max_newGene_213	0	0	0	0.166895	0	0.065707
Glycine_max_newGene_2131	0.261645	0	0	0.22549	0.257805	0
Glycine_max_newGene_2133	0.62771	0.444163	0.810103	0.654795	0.495486	0.405866
Glycine_max_newGene_2135	0	0.204291	0.232241	0	0.527507	0
Glycine_max_newGene_2136	0.851052	1.5728	0.736709	0.776067	0.8519	1.3453
Glycine_max_newGene_2137	0.286862	0.238883	0.226503	0.169187	0.036567	0.223559
Glycine_max_newGene_214	0.088498	0.048005	0.054591	0.193477	0.10665	0.35207
Glycine_max_newGene_2140	0.441986	0.168239	0.364603	0.832876	0.193896	0.662964
Glycine_max_newGene_2141	1.26928	0.501203	0.772385	0.540538	1.07086	0.565717
Glycine_max_newGene_2142	0	0.214291	0.234943	0	0	0.121121
Glycine_max_newGene_2143	0.484125	0	0.155728	0.511586	0.498985	0
Glycine_max_newGene_2145	0	0	0	0.132702	0.528078	0.049367
Glycine_max_newGene_2146	0	0	0.26964	0.336286	0.327127	0.352563
Glycine_max_newGene_2148	0	0	0	0.067575	0	0.05404
Glycine_max_newGene_2149	0	0	0	0.051147	0	0
Glycine_max_newGene_215	1.9941	1.39924	2.47067	1.66362	2.19234	1.48246
Glycine_max_newGene_2151	1.15025	1.43976	0.797227	0.868055	0.704984	0.61473
Glycine_max_newGene_2153	0.110149	0.390339	0.182258	0.149808	0.191237	0
Glycine_max_newGene_2154	0	0	0	0.084651	0	0.317177
Glycine_max_newGene_2156	0.077095	0.152978	0.16732	0	0.130379	0.121202
Glycine_max_newGene_216	0	0	0.188679	0	0	0
Glycine_max_newGene_2164	0.643438	0.858161	0.850064	0.987194	1.06823	1.17934
Glycine_max_newGene_2165	10.6033	11.6787	11.3493	10.1892	11.57	10.7143
Glycine_max_newGene_2168	1.39713	1.27709	1.53329	2.01256	1.60939	1.77678
Glycine_max_newGene_2169	0.438325	0.10513	0.107399	0.39005	0.146454	0.258773
Glycine_max_newGene_2170	0	0.14501	0.203002	0.207773	0.202422	0.754405
Glycine_max_newGene_2171	0.459296	0.575343	1.21789	0.968951	1.35312	0.539056
Glycine_max_newGene_2175	0	0	0.079855	0	0.175348	0.292505
Glycine_max_newGene_2178	3.07839	2.87513	1.95516	2.79862	3.62944	2.64551
Glycine_max_newGene_2180	0	0	0.223653	0.109769	0	0.40558
Glycine_max_newGene_2181	0	0	0	0	0.141513	0
Glycine_max_newGene_2184	0.089085	0.183044	0.528749	0.370097	0.406704	0.011954
Glycine_max_newGene_2187	0	0	0.383839	0	0	0
Glycine_max_newGene_2189	1.35281	1.33482	1.30601	0.89399	0.955835	0.789691
Glycine_max_newGene_2192	0.215256	0.020405	0	0.300206	0.045672	0.204278
Glycine_max_newGene_2193	0.190184	0.074628	0.239773	0.069821	0.921985	0.394228
Glycine_max_newGene_2194	0.835721	0.487092	0.838216	0.260457	0.174029	0.490047
Glycine_max_newGene_2195	0.226817	0.095488	0.134209	0.220165	0.246206	0.238864
Glycine_max_newGene_2199	0.324669	0.381216	0.462807	0.257133	0.412981	0.514096
Glycine_max_newGene_2200	0	0	0	0	0.06817	0.117954
Glycine_max_newGene_2203	0.018854	0.041392	0	0	0	0
Glycine_max_newGene_2204	2.43609	2.12661	2.2396	0.595831	0.410517	0.340027
Glycine_max_newGene_2205	2.85947	1.96716	1.86795	2.40218	3.79875	2.79046
Glycine_max_newGene_2206	0.108694	0	0	0	0.180913	0
Glycine_max_newGene_2208	0	0	0	0	0.145935	0
Glycine_max_newGene_221	0.566962	0.401942	0.45743	0.649994	0.969703	0.664312
Glycine_max_newGene_2211	0	0	0	0	0.099024	0
Glycine_max_newGene_2214	0.155328	0.223055	0.062049	0.292106	0.362054	0.102166
Glycine_max_newGene_2215	1.27295	1.30575	1.26567	1.49091	1.97014	2.67848
Glycine_max_newGene_2216	0	0	0.060348	0	0	0
Glycine_max_newGene_2217	0	0	0.143837	0.255228	0	0.16916
Glycine_max_newGene_2219	2.14019	0.655484	2.74831	2.43906	2.42971	2.11389
Glycine_max_newGene_2221	0.051392	0	0.230338	0.146002	0	0
Glycine_max_newGene_2227	0.631785	0.456267	0.902194	0.654081	0.782561	1.05543
Glycine_max_newGene_2228	2.28947	2.23558	2.62642	3.01374	3.18673	2.68273
Glycine_max_newGene_2229	0.206811	0.280407	0.036258	0.07205	0	0.316723
Glycine_max_newGene_2238	0.679031	0.77433	0.515665	0.438155	0.511685	0.612836
Glycine_max_newGene_2240	0.151362	0.262382	0.496972	0	0	0
Glycine_max_newGene_2241	0	0	0.120946	0.074259	0	0
Glycine_max_newGene_2242	0.500809	0.650019	1.2073	1.12258	1.21973	0.906755
Glycine_max_newGene_2243	0.447311	0.098526	0.181808	0.735323	0.689994	1.04204
Glycine_max_newGene_2244	0	0	0	0	0.145106	0
Glycine_max_newGene_2245	0	0	0	0	0.145106	0
Glycine_max_newGene_225	0.112641	0.12358	0.205767	0.260514	0.614102	0.367332
Glycine_max_newGene_2250	0	0	0.983309	0.814924	0	0
Glycine_max_newGene_2252	0.117163	0	0	0	0	0
Glycine_max_newGene_2253	0.123349	0.048074	0.075315	0.201582	0.197744	0.270146
Glycine_max_newGene_2258	0	0	0	0	0	0.23585
Glycine_max_newGene_2259	0	0	0.501594	0.244356	0.709764	0.103733
Glycine_max_newGene_226	0.032151	0.110459	0	0	0.132262	0.063963
Glycine_max_newGene_2261	0.184203	0	0	0.116482	0.196366	0.079225
Glycine_max_newGene_2262	0.155389	0	0.332365	0.42298	0.299319	0.405111
Glycine_max_newGene_2265	1.24526	0.509801	1.90635	2.4277	1.69814	0.546034
Glycine_max_newGene_227	0.131863	0	0.45205	0	0.300007	0.378067
Glycine_max_newGene_2272	0	0	0	0	0	0.117925
Glycine_max_newGene_2277	5.50332	5.18565	6.29237	5.50389	6.02758	4.3742
Glycine_max_newGene_2278	3.66952	2.76049	2.96799	2.62132	3.25992	3.33036
Glycine_max_newGene_2279	0.182592	0.155493	0.16901	0.134652	0	0.173676
Glycine_max_newGene_228	0	0.360654	0	0.049831	0	0
Glycine_max_newGene_2281	0.699706	0.834782	0.318954	0.502311	1.20954	0.491336
Glycine_max_newGene_2283	0.216762	0	0	0.232	0.226494	0
Glycine_max_newGene_2284	0.217016	0	0	0	0.212517	0
Glycine_max_newGene_2285	0	0.09392	0	0.043546	0.279686	0.460005
Glycine_max_newGene_2286	0.182051	0	0.170159	0.118232	0.048513	0.165702
Glycine_max_newGene_2287	0.102139	0.419998	0.122186	0.072773	0.08851	0.206904
Glycine_max_newGene_2288	0	0	0	0	0.540893	0
Glycine_max_newGene_2292	0	0.077394	0.043997	0	0	0
Glycine_max_newGene_2299	0.753067	0.769842	0.374544	0.541634	0.683181	0.656953
Glycine_max_newGene_23	0.387075	0	0.160761	0	0	0
Glycine_max_newGene_230	0.69527	0.536127	0.788237	0.811141	0.757664	0.658963
Glycine_max_newGene_2301	0	0	0	0	0	0.072211
Glycine_max_newGene_2302	0	0	0	0.133418	0	0
Glycine_max_newGene_2307	0.11729	0	0.046241	0.025786	0.053914	0.022709
Glycine_max_newGene_231	0.121286	0.150422	0.32754	0.125266	0.224973	0.123512
Glycine_max_newGene_2315	0.372626	0	0	0.28922	0.232302	0.096228
Glycine_max_newGene_2319	0.482552	0.534948	0.344708	0.590845	0.468072	0.368947
Glycine_max_newGene_2320	0.956	0.919687	0.40352	0.82958	1.27011	1.27079
Glycine_max_newGene_2323	0	0	0.202914	0	0	0
Glycine_max_newGene_2328	0.12035	0.226348	0	0.085123	0.413851	0
Glycine_max_newGene_2329	0	0.234	0	0.045711	0	0
Glycine_max_newGene_233	1.32539	1.41774	1.189	1.75284	1.8039	1.55237
Glycine_max_newGene_2330	0	0	0.336647	0.427637	0	0
Glycine_max_newGene_2334	4.22861	3.18236	4.12674	3.51562	4.28042	3.71456
Glycine_max_newGene_2335	2.5643	2.30774	1.77884	1.35101	2.13415	1.7371
Glycine_max_newGene_2336	0	0	0.433968	0.320736	0	0
Glycine_max_newGene_2339	0	0	0	0.401444	0.094832	0.305868
Glycine_max_newGene_2344	0	0	0	0	0.138205	0
Glycine_max_newGene_2346	0.789434	1.1656	0.582574	1.46637	1.59285	1.34417
Glycine_max_newGene_2348	0.031608	0	0.03706	0	0.027888	0
Glycine_max_newGene_2349	0	0	0.183419	0	0	0
Glycine_max_newGene_235	0.370663	0.036291	0.151731	0.243046	0.263252	0.090995
Glycine_max_newGene_2350	0.01476	0.022328	0	0	0	0
Glycine_max_newGene_2351	3.53626	3.73176	3.35653	3.63011	3.7179	3.00005
Glycine_max_newGene_2352	0.839973	0.443957	0.578488	0.518299	0.434298	0.147662
Glycine_max_newGene_2355	0	0	0.142378	0	0	0
Glycine_max_newGene_2357	9.75185	8.1404	9.55852	11.0621	11.7624	10.3398
Glycine_max_newGene_2361	0.104904	0	0	0	0.09791	0.052489
Glycine_max_newGene_2362	0.116872	0	0	0.085923	0	0
Glycine_max_newGene_2365	1.31423	1.14441	1.34767	1.81346	1.54815	1.42182
Glycine_max_newGene_2367	0	0	0	0	0.141582	0
Glycine_max_newGene_2368	0	0	0.166701	0	0	0.127752
Glycine_max_newGene_2369	0.058771	0	0	0.361433	0	0.093099
Glycine_max_newGene_237	0.509914	0.425997	0.621906	0.108976	0.200492	0.091927
Glycine_max_newGene_2370	0.007532	0.222674	0	0.154582	0.266368	0
Glycine_max_newGene_2371	0.041066	0	0.169026	0.231519	0.00915	0.311208
Glycine_max_newGene_2374	0.183325	0.188915	0	0.328473	0	0.324129
Glycine_max_newGene_2375	2.3727	1.87016	2.10105	1.61779	2.07617	1.69521
Glycine_max_newGene_2379	0.460964	0.128566	0	0	0	0
Glycine_max_newGene_2380	17.0323	14.7186	16.1161	10.7318	11.908	8.89115
Glycine_max_newGene_2381	0.076076	0.056641	0.031373	0.296886	0.096528	0.283792
Glycine_max_newGene_2383	0.115396	0	0.320223	0	0.419014	0.677722
Glycine_max_newGene_2389	0.142102	0.425158	0.192506	0	0.075982	0
Glycine_max_newGene_239	0.691846	0	0	0	0	0
Glycine_max_newGene_2395	1.21818	1.16539	0.745911	1.27152	1.63458	1.24804
Glycine_max_newGene_2396	0.246782	0	0.218788	0.041529	0	0.153577
Glycine_max_newGene_2397	0.383651	0	0.126199	0	0.48645	0.064323
Glycine_max_newGene_2398	0.232151	0.158716	0.495945	0.117429	0.093137	0.094989
Glycine_max_newGene_240	0	0	0	0.110862	0	0.134292
Glycine_max_newGene_2401	0.40486	0.454058	0	0	0.129246	0.190605
Glycine_max_newGene_2402	0.344957	0.205802	0	0	0	0
Glycine_max_newGene_2404	0.85258	0.987631	0.611686	0.938689	0.295512	0.525212
Glycine_max_newGene_2405	2.35038	1.75612	2.33488	0.490128	0.505779	0.344537
Glycine_max_newGene_2406	0.311905	0.060624	0.397319	0.503342	0.218212	0.367125
Glycine_max_newGene_241	1.99927	1.03387	1.60832	1.55256	1.44257	1.39648
Glycine_max_newGene_2412	0.068725	0	0	0	0.420458	0.087858
Glycine_max_newGene_2413	0	0	0	0.303177	0.462028	0
Glycine_max_newGene_2414	0.130345	0	0.109363	0.05269	0.109211	0.140997
Glycine_max_newGene_2415	0	0	0	0	0.110351	0
Glycine_max_newGene_2416	1.01839	0.847277	1.15094	1.32185	1.27785	1.14466
Glycine_max_newGene_2417	3.299	3.2271	3.4692	2.45447	4.34998	1.14826
Glycine_max_newGene_2418	0.596673	1.14254	1.01855	1.02741	1.30875	1.4092
Glycine_max_newGene_2419	0.52753	0.70928	0.4209	0.603059	0.789076	0.721125
Glycine_max_newGene_242	0.161524	0	0.130163	0.355405	0.140916	0.220923
Glycine_max_newGene_2424	1.5508	1.0531	1.48132	1.12618	1.28001	1.50154
Glycine_max_newGene_2426	0.482372	0.325584	0.267543	0.239661	0.609007	0.217254
Glycine_max_newGene_2428	5.82476	3.90106	6.26463	5.73555	6.31534	5.78597
Glycine_max_newGene_2429	0	0.245794	0.196375	0.225981	0.375245	0.271017
Glycine_max_newGene_2431	0	0	0	0	0	0.141454
Glycine_max_newGene_2433	0	0.604857	0.103583	0.178496	0	0
Glycine_max_newGene_2434	2.99575	1.76213	2.26174	1.16586	1.01472	1.13214
Glycine_max_newGene_2437	0	0	0.173026	0.019992	0.246495	0.302633
Glycine_max_newGene_2441	0.430182	0.288448	0.115584	0.335083	0.345657	0.496669
Glycine_max_newGene_2447	0.269647	0.122108	0.149269	0.169448	0.134791	0.101443
Glycine_max_newGene_2448	1.35687	1.6581	1.09039	1.56474	2.04017	1.76687
Glycine_max_newGene_2455	0.163408	0.25253	0.249268	0.342594	0.102977	0.149209
Glycine_max_newGene_2457	0	0	0	0	0.177213	0
Glycine_max_newGene_2460	0.110171	0.540981	0	0	0	0
Glycine_max_newGene_2462	0	0	0	0.117018	0.311033	0
Glycine_max_newGene_247	0.403629	0.85711	0.630782	0.446373	0.558813	0.228986
Glycine_max_newGene_2470	1.14037	0.666113	1.83663	0.559428	0.650138	0.55133
Glycine_max_newGene_2471	11.8784	10.9831	11.11	11.7038	12.7138	12.8029
Glycine_max_newGene_2472	1.28685	1.20767	1.20112	2.10334	1.84876	2.09388
Glycine_max_newGene_2473	0.337024	0.565604	0.125572	0.321488	0.1256	0.414631
Glycine_max_newGene_2474	0.306881	0	0.375125	0.183409	0.100252	0
Glycine_max_newGene_248	0	0.128876	0	0	0	0
Glycine_max_newGene_2481	3.98091	6.36115	5.56223	6.60815	6.10847	6.53069
Glycine_max_newGene_2482	0	0	0.013347	0	0.094889	0.042794
Glycine_max_newGene_2484	0.235182	0.085254	0.29859	0.180392	0.070885	0.228252
Glycine_max_newGene_2485	0.087261	0.407888	0.27786	0.134795	0.637811	0.330589
Glycine_max_newGene_2486	0.083674	0.205418	0.116935	0.261428	0.218789	0.378458
Glycine_max_newGene_2489	0.016044	0	0.087869	0.127176	0	0
Glycine_max_newGene_249	0.049117	0.095297	0	0.077794	0	0
Glycine_max_newGene_2490	0	0	0.116512	0	0	0
Glycine_max_newGene_2493	0	0	0	4.1857	2.60779	3.50561
Glycine_max_newGene_2495	2.60968	3.54575	2.57414	3.0806	2.75775	3.20146
Glycine_max_newGene_2496	0	0	0.093879	0.205679	0.396939	0
Glycine_max_newGene_2499	0	0	0	0	0	0.23585
Glycine_max_newGene_25	0	0.183083	0.303408	0	0	0
Glycine_max_newGene_2500	0	0	0	0	0.141774	0
Glycine_max_newGene_2502	0.407504	0.282061	0.263956	0.112635	0.200008	0.431344
Glycine_max_newGene_2506	0	0.180327	0	0	0	0
Glycine_max_newGene_2507	0.093098	0.099736	0	0	0	0
Glycine_max_newGene_2509	0.052345	0.114154	0.151894	0.305532	0.625519	0.306591
Glycine_max_newGene_2510	4.43278	3.96235	3.80257	7.63869	6.31477	5.87882
Glycine_max_newGene_2511	0	0	0	0	0	0.117925
Glycine_max_newGene_2514	0	0	0	0	0	0.117925
Glycine_max_newGene_2516	0	0	0.441076	0	0	0
Glycine_max_newGene_2517	1.37304	1.90219	2.44216	2.0681	3.19281	2.60869
Glycine_max_newGene_2519	0	0	0	0	0.22694	0
Glycine_max_newGene_252	0	0.540981	0	0	0	0
Glycine_max_newGene_2521	0	0	0	0.135221	0.41595	0.202385
Glycine_max_newGene_2525	0.105809	0.192702	0	0	0	0
Glycine_max_newGene_2532	0.336205	0.646435	0.234875	0	0.330334	0
Glycine_max_newGene_2534	0	0	0	0	0	0.23585
Glycine_max_newGene_2535	0.046168	0	0.063153	0.160874	0.152133	0.42281
Glycine_max_newGene_2536	1.06499	0.617869	0.886376	1.0185	0.936853	0.99533
Glycine_max_newGene_2539	0	0.180327	0	0	0	0
Glycine_max_newGene_2540	0.331531	0.213114	0.550368	0.1678	0	0
Glycine_max_newGene_255	0.156467	0.083366	0.353103	0.138299	0.188265	0.17035
Glycine_max_newGene_2551	0.245942	0.155557	0.412661	0.386142	0.382383	0.241195
Glycine_max_newGene_2553	0	0.047497	0.262033	0.07058	0.08118	0.039221
Glycine_max_newGene_2554	0	0	0	0	0.129245	0
Glycine_max_newGene_2557	0.272965	0.351916	0.360013	0.363428	0.358589	0.624345
Glycine_max_newGene_2561	2.49202	2.34641	2.83631	3.62323	3.90416	3.51469
Glycine_max_newGene_2562	0	0	0	0.327961	0	0
Glycine_max_newGene_2563	0	0	0	0	0	0.330937
Glycine_max_newGene_2564	0	0	0	0.050298	0	0.339081
Glycine_max_newGene_2568	0	0	0	0	0.250465	0
Glycine_max_newGene_2572	0.380127	0.594484	0.421993	0.558595	0.485853	0.268987
Glycine_max_newGene_2573	1.89466	1.54879	0.889286	1.75413	3.75413	2.27669
Glycine_max_newGene_2575	0.133419	0.171731	0.021133	0.088463	0.337636	0.296409
Glycine_max_newGene_2577	2.27409	1.96718	2.16615	0	0	0
Glycine_max_newGene_2578	4.26255	3.55966	4.22577	0	0	0
Glycine_max_newGene_2589	1.84821	2.44581	2.23898	3.33737	3.70743	3.08776
Glycine_max_newGene_2591	0.199133	0.365278	0.194731	0	0	0
Glycine_max_newGene_2593	0	0.400428	0.051774	0	0	0.075746
Glycine_max_newGene_2594	0	0	0.280052	0	0.163342	0
Glycine_max_newGene_2595	0	0	0.142378	0	0	0
Glycine_max_newGene_2596	2.05168	2.46482	2.32621	2.74672	2.81488	2.32547
Glycine_max_newGene_26	0.024289	0	0	0.753271	1.63563	0.903276
Glycine_max_newGene_260	0.10583	0	0	0.092431	0	0
Glycine_max_newGene_2600	0	0	0	0	0	0.23585
Glycine_max_newGene_2601	4.86107	4.75684	4.98931	4.94631	5.6617	4.37642
Glycine_max_newGene_2604	0.074441	0	0.138705	0.21337	0.180818	0.183813
Glycine_max_newGene_2605	0.162982	0.237734	0.079721	0.149408	0.234264	0.109533
Glycine_max_newGene_2606	0.086094	0.111702	0	0.115999	0.072722	0.14888
Glycine_max_newGene_2612	0	0	0	1.61291	1.60406	2.27939
Glycine_max_newGene_2615	0.027153	0	0.024671	0.897157	0.970598	0.883575
Glycine_max_newGene_2616	0	0	0	0.133418	0	0
Glycine_max_newGene_2620	0.212597	0.419473	0.194318	0	0	0.359848
Glycine_max_newGene_2622	0	3.09343	1.17872	1.70046	2.44409	2.46409
Glycine_max_newGene_2623	0.257481	0.102708	0.214805	0.216949	0.135975	0.867517
Glycine_max_newGene_2624	13.5333	13.4215	13.9876	11.803	15.1029	12.6371
Glycine_max_newGene_2628	0.329442	0.363425	0.200044	0.114932	0.18633	0.084876
Glycine_max_newGene_2631	1.04194	0.580718	1.10719	1.03674	0.652034	0.923567
Glycine_max_newGene_2632	0.093182	0.132443	0.182598	0.031206	0.06556	0.080082
Glycine_max_newGene_2634	0.090185	0	0	0.064922	0	0.206368
Glycine_max_newGene_2635	0.09277	0.261842	0.307607	0.255559	0.16745	0.107398
Glycine_max_newGene_2638	0.476041	0.179531	0.190859	0.310155	0.632333	0.157982
Glycine_max_newGene_2639	0	0	0	0	0.07213	0.117925
Glycine_max_newGene_2641	0	0	0	0.278057	0	0.149335
Glycine_max_newGene_2643	0	0	0	0.035316	0.208523	0.116017
Glycine_max_newGene_2645	0	0.18199	0.199644	0	0.20052	0
Glycine_max_newGene_2646	0	0	0	0.708622	0.12371	0.07342
Glycine_max_newGene_2648	0.911671	1.36487	1.45681	1.42027	1.81639	1.45812
Glycine_max_newGene_2649	1.14274	0.753038	1.08037	1.12716	1.0863	0.991832
Glycine_max_newGene_265	0.486426	0.580253	0.435844	0.623015	0.456318	0.431355
Glycine_max_newGene_2650	1.01315	1.87443	1.29221	1.22163	1.42694	1.38598
Glycine_max_newGene_2652	0.464034	0.510898	0.493911	1.45081	1.25743	1.21196
Glycine_max_newGene_2655	0.078416	0	0.195316	0.198252	0.274234	0.160011
Glycine_max_newGene_2656	0	0	0.197203	0.260282	0.032806	0.164956
Glycine_max_newGene_2657	2.28734	2.62423	2.67833	2.96874	3.14484	2.9274
Glycine_max_newGene_2660	5.19047	4.27033	4.91806	4.62514	4.06524	3.53993
Glycine_max_newGene_2661	1.65128	0.782888	0.770969	0.735915	0.539244	0.716819
Glycine_max_newGene_2663	0	0.251585	0.150989	0.266835	0	0
Glycine_max_newGene_2664	2.37029	2.12453	2.3036	1.88513	1.6987	1.76436
Glycine_max_newGene_2665	5.01718	5.47399	5.26014	6.08937	6.88785	5.31336
Glycine_max_newGene_2666	0	0.191116	0	0.10605	0	0
Glycine_max_newGene_2668	1.03108	1.53165	0.986167	1.01778	1.14336	0.836103
Glycine_max_newGene_2669	0	0	0.337211	0.325118	0.16907	0
Glycine_max_newGene_267	0	0.038204	0	0	0	0
Glycine_max_newGene_2670	0	0	0	0	0	0.089984
Glycine_max_newGene_2671	0	0	0	0	0	0.28152
Glycine_max_newGene_2673	0	0	0	0.038322	0.087567	0.048508
Glycine_max_newGene_2674	0	0	0	0.040926	0.366949	0.023874
Glycine_max_newGene_2678	0.745496	0.785872	0.518468	0.524647	0.985678	1.03303
Glycine_max_newGene_268	0.0419	0	0	0	0	0
Glycine_max_newGene_2681	0.634727	0.543485	0.520363	0.913805	1.45079	0.894731
Glycine_max_newGene_2684	2.27538	1.69529	2.23048	1.99426	2.1907	1.56134
Glycine_max_newGene_2688	0	0	0	0.133418	0	0
Glycine_max_newGene_2689	1.15925	0.353876	1.092	0.677422	0.978823	1.612
Glycine_max_newGene_269	2.3583	1.78697	2.14917	1.86297	1.6623	2.90423
Glycine_max_newGene_2692	0.128459	0.121079	0.453792	0.092039	0.864037	0.11614
Glycine_max_newGene_2694	0.182925	0.222352	0.421101	0.08169	0.157703	0.136413
Glycine_max_newGene_2696	0.242297	0	0	0.082405	0	0.07497
Glycine_max_newGene_2697	9.25975	9.06292	8.50394	10.7301	11.6647	11.6274
Glycine_max_newGene_2699	0	0.099654	0.195535	0.169186	0.23438	0.044028
Glycine_max_newGene_27	0.272226	0.308145	0	0	0	0
Glycine_max_newGene_270	1.49676	1.62217	1.31827	1.65529	1.64738	1.64082
Glycine_max_newGene_2706	0.054848	0.055685	0.073434	0.105773	0.117608	0.184058
Glycine_max_newGene_2711	0.20882	0	0	0	0	0.233993
Glycine_max_newGene_2712	0.347774	0.072444	0	0.158309	0.165168	0.069699
Glycine_max_newGene_2714	0.226547	0.322071	0.115987	0.228978	0.159323	0.03643
Glycine_max_newGene_2716	0.997935	1.52051	1.08848	1.28598	1.45434	2.06344
Glycine_max_newGene_2717	0	0.310909	0	0	0	0
Glycine_max_newGene_2718	0.103859	0.136678	0.288759	0.176477	0.230953	0.245076
Glycine_max_newGene_272	2.19357	1.15183	1.40564	0	0	0
Glycine_max_newGene_2720	0.157176	0	0	0	0.054022	0.233215
Glycine_max_newGene_2721	0.1415	0	0.265337	0.071107	0.337223	0.178757
Glycine_max_newGene_2723	1.72402	2.24936	1.45773	1.44515	2.08049	1.34485
Glycine_max_newGene_2724	0.046494	0	0	0	0	0
Glycine_max_newGene_2725	0	0	0	0.258398	0	0
Glycine_max_newGene_2727	0	0	0	0.049167	0	0.097839
Glycine_max_newGene_2728	0	0	0.159688	0.268458	0	0.259506
Glycine_max_newGene_2729	0.490459	0.226016	0.499922	0.411672	0.254165	0.2263
Glycine_max_newGene_273	0.896803	0.879589	1.03771	0.649631	1.09845	0.410994
Glycine_max_newGene_2730	0.568692	0.615614	0.235332	0.342184	0.295244	0.252708
Glycine_max_newGene_2732	3.4312	3.37535	3.49625	3.75692	3.92426	4.35914
Glycine_max_newGene_2733	0	0	0.152505	0	0	0.117932
Glycine_max_newGene_2737	0.312093	0.057866	0	0.06152	0.125396	0.193921
Glycine_max_newGene_2738	0.777373	0.920836	0.89349	0.663386	0.693844	0.673828
Glycine_max_newGene_2739	0	0.23186	0.162718	0	0.196385	0
Glycine_max_newGene_2740	0	0	0	0.071297	0	0
Glycine_max_newGene_2745	0.199216	0	0	0.318006	0.110255	0.098529
Glycine_max_newGene_2747	0	0	0	0.030331	0	0
Glycine_max_newGene_275	3.55947	3.21582	0.471333	1.00659	3.11574	0.258958
Glycine_max_newGene_2753	0.778149	1.09331	1.38096	1.16777	1.24043	1.36797
Glycine_max_newGene_2755	0.092157	0.225068	0.229954	0.092511	0.229357	0.240411
Glycine_max_newGene_2765	0.234383	0.216614	0.110991	0.188846	0.228642	0.277341
Glycine_max_newGene_2767	1.69745	1.06124	1.34708	1.36365	1.24498	1.94726
Glycine_max_newGene_2768	0.530046	0	0	0	0	0
Glycine_max_newGene_2771	2.23496	2.04761	2.49306	0.668741	1.29148	1.15257
Glycine_max_newGene_2773	5.8756	5.76618	5.27752	3.97263	2.99311	3.21466
Glycine_max_newGene_2775	0.05486	0	0	0	0	0
Glycine_max_newGene_278	0	0	0.081359	0	0	0.349197
Glycine_max_newGene_2782	0.586384	0	0.404374	0	0	0.341941
Glycine_max_newGene_2784	0.731585	0	0	0.117487	0	0.308015
Glycine_max_newGene_2789	0	0	0	0	0.149214	0
Glycine_max_newGene_279	0	0	0	0.222462	0	0
Glycine_max_newGene_2792	0	0	0	0	0	0.117925
Glycine_max_newGene_2797	3.10871	3.24235	2.27365	2.87441	2.87763	3.2072
Glycine_max_newGene_2799	1.9062	1.54	1.5875	2.32711	2.59598	2.56734
Glycine_max_newGene_28	0.297087	0.311034	0.119058	0.61947	0.519793	0.725552
Glycine_max_newGene_2800	1.75597	1.4103	2.89028	1.59278	2.75992	2.07382
Glycine_max_newGene_2801	4.0579	3.74448	4.65201	4.19819	4.43057	3.42166
Glycine_max_newGene_2803	0.863192	0.68445	0.568993	0.037823	0.031804	0
Glycine_max_newGene_2806	0.077084	0.046547	0.13828	0	0.039419	0.113764
Glycine_max_newGene_2807	0	0.076198	0.06316	0.164716	0.08278	0.037062
Glycine_max_newGene_2808	0.946567	1.09502	1.07151	1.72078	1.56465	1.12357
Glycine_max_newGene_2809	0.900147	1.11515	0.697131	0.957516	1.03891	0.641135
Glycine_max_newGene_2811	0	0	0	0.152666	0.140312	0.310408
Glycine_max_newGene_2812	0	0	0	0	0	0.301364
Glycine_max_newGene_2814	0	0	0	0.133418	0	0
Glycine_max_newGene_2815	0	0	0.142378	0	0	0
Glycine_max_newGene_2817	0	0	0.378076	0.114062	0.083221	0.046437
Glycine_max_newGene_2819	0.147485	0.136924	0	0	0.243288	0
Glycine_max_newGene_2820	0.107965	0.340207	0.094226	0.129777	0.315833	0
Glycine_max_newGene_2824	0.046888	0	0.012008	0.389152	0.646451	0.32123
Glycine_max_newGene_2827	4.03898	3.21034	3.42736	1.66616	1.28272	1.35755
Glycine_max_newGene_2828	0.18796	0.182589	0.216374	0.239817	0.347188	0.312353
Glycine_max_newGene_283	0	0	0.195128	0.091226	0.339268	0.498149
Glycine_max_newGene_2830	0.748312	0.752411	0.763061	0.895009	1.12195	1.50629
Glycine_max_newGene_2833	2.96872	2.56829	3.36039	2.13578	2.69402	2.01289
Glycine_max_newGene_2835	0.184488	0	0	0	0.377367	0
Glycine_max_newGene_2839	0.117926	0.289226	0.24269	0.342857	0.095337	0.166167
Glycine_max_newGene_2840	2.93331	2.93369	4.21352	3.14922	2.52572	2.5641
Glycine_max_newGene_2842	0	0.12684	0	0.132287	0	0
Glycine_max_newGene_2844	0	0	0	0.335809	0	0.148407
Glycine_max_newGene_2846	0.206714	0.340061	0.319127	0.648507	0.312195	0.324978
Glycine_max_newGene_2851	0.450024	0.211609	0.562919	0.172173	0.069515	0.111898
Glycine_max_newGene_2852	0.127784	0.176194	0.406487	0.167801	0.074121	0.092233
Glycine_max_newGene_2853	0.907673	0.596607	0.855917	0.552082	0.398978	0.590636
Glycine_max_newGene_2854	13.9055	11.69	13.7576	13.797	15.1094	11.7465
Glycine_max_newGene_2855	0.373527	0.314101	0.460401	0.554015	0.547131	0.757133
Glycine_max_newGene_2859	0.592932	0.554543	0	0.360785	0.546026	0
Glycine_max_newGene_2860	0.037077	0	0	0.047668	0	0
Glycine_max_newGene_2864	0.206344	0	0.101699	0	0	0.114021
Glycine_max_newGene_2865	0.195504	0.080704	0.033846	0.910993	0.750365	0.577779
Glycine_max_newGene_2866	0.409342	0.166662	0.278224	0.651621	0.378975	0.094896
Glycine_max_newGene_2869	0.466833	0.212449	0.616218	0.507787	0.475453	0.711085
Glycine_max_newGene_287	1.12316	0.931454	0.928738	1.12339	0.856507	1.01401
Glycine_max_newGene_2874	1.30955	1.27096	1.22023	1.08256	1.20536	1.3602
Glycine_max_newGene_2876	0.15533	0	0	0	0	0
Glycine_max_newGene_2878	0.034069	0.285465	0.034726	0	0	0
Glycine_max_newGene_2879	0.069024	0.208316	0.155425	0.1338	0.058275	0.223625
Glycine_max_newGene_288	0	0	0	0	0.141521	0.067719
Glycine_max_newGene_2883	1.60013	1.30073	1.38842	1.5352	1.93184	1.65007
Glycine_max_newGene_2885	0.590779	3.47397	1.25282	0.473246	1.85824	0.800519
Glycine_max_newGene_2887	0	0.106974	0.157661	0	0	0.062183
Glycine_max_newGene_2888	0.108915	0.365477	0.48978	0.670833	0.069813	1.1198
Glycine_max_newGene_2889	0.275989	0.137618	0.476256	0.233481	0.271553	0.599061
Glycine_max_newGene_2890	5.05488	4.31272	4.47096	4.89757	4.8909	5.29741
Glycine_max_newGene_2891	0.14736	0.139753	0	0.106734	0	0
Glycine_max_newGene_2892	0	0.132269	0	0.226386	0.089959	0
Glycine_max_newGene_2895	0	0.325603	0.201972	0.595855	0.309395	0.324857
Glycine_max_newGene_2896	0.135817	0.07642	0	0.130959	0	0.177776
Glycine_max_newGene_29	0.043039	0.148445	0.03335	0.271643	0.364812	0.548722
Glycine_max_newGene_290	0.138366	0	0	0	0	0
Glycine_max_newGene_2902	1.18785	1.06496	1.11911	1.28614	1.14689	1.06845
Glycine_max_newGene_2906	0	0	0.26119	0.26225	0.111746	0.180551
Glycine_max_newGene_291	0.059256	0.101772	0.092127	0	0	0.078952
Glycine_max_newGene_2910	0	0	0	0	0	0.23585
Glycine_max_newGene_2913	0.276732	0	0	0	0	0
Glycine_max_newGene_2914	0.062668	0	0	0	0	0
Glycine_max_newGene_2917	0.305554	0.33985	0.551088	0.280067	0.468894	0.354295
Glycine_max_newGene_2920	1.08353	1.09228	1.19361	1.45824	1.53534	1.19613
Glycine_max_newGene_2921	0	0	0.068339	0.05636	0	0.043481
Glycine_max_newGene_2923	0.038365	0	0.048969	0.026125	0.030876	0.172909
Glycine_max_newGene_2924	0	0	0	0.11391	0	0
Glycine_max_newGene_2925	0	0	0	0	0.424538	0
Glycine_max_newGene_2926	0.870921	0.382141	0.582044	0.54637	1.18402	0.415926
Glycine_max_newGene_2928	0	0	0.534934	0.110115	0.207231	0
Glycine_max_newGene_293	0	0	0.143683	0	0	0
Glycine_max_newGene_2930	0	0	0.423306	0.024747	0	0
Glycine_max_newGene_2931	0.286457	0	0.206507	0.388138	0.292235	0.350607
Glycine_max_newGene_2935	0	0	0	0	0	0.117925
Glycine_max_newGene_2938	0	0.191682	0	0	0	0
Glycine_max_newGene_2941	0.518131	0.492458	0.582886	0.66748	0.735672	0.754857
Glycine_max_newGene_2943	1.22236	1.35341	1.13166	0.344974	0.285318	0.506452
Glycine_max_newGene_2944	0.447342	0.233364	0.292809	0.147605	0.102132	0
Glycine_max_newGene_2946	0.593418	1.27217	0.641456	1.05684	1.02456	0.945542
Glycine_max_newGene_2950	0	0.06469	0	0	0.147841	0
Glycine_max_newGene_2951	0.434182	0.336909	0.645682	0.493252	0.40322	0.357575
Glycine_max_newGene_2954	0	0.286926	0.181235	0.040122	0.135683	0.017162
Glycine_max_newGene_2955	0.056296	0	0	0.065277	0.108412	0.439745
Glycine_max_newGene_2956	0	0	0	0.267151	0	0
Glycine_max_newGene_2960	7.14895	7.56336	8.61353	8.65806	7.78288	6.13735
Glycine_max_newGene_2961	1.03294	0.633809	0.396798	0.97231	0.777769	0.470419
Glycine_max_newGene_2963	0	0	0.142378	0	0	0
Glycine_max_newGene_2964	0.593201	0.78538	0.508286	0.177597	0.326049	0.270493
Glycine_max_newGene_2966	0.432394	0.037067	0	0.126562	0	0.143639
Glycine_max_newGene_297	0	0	0	0.046422	0	0.404498
Glycine_max_newGene_2970	0.824975	1.12393	1.12917	0.886431	0.741384	1.072
Glycine_max_newGene_2971	0	0	0.141386	0	0	0.131064
Glycine_max_newGene_2974	0.204434	0.251417	0.209562	0.118097	0.126791	0.210796
Glycine_max_newGene_2976	0.082697	0.165863	0.159507	0.205046	0.3006	0.193439
Glycine_max_newGene_2977	0.257938	0.424761	0.334916	0.194869	0.172441	0.191092
Glycine_max_newGene_2979	0.140121	0	0.109001	0	0	0
Glycine_max_newGene_298	0.062232	0	0.068123	0.534948	0	0
Glycine_max_newGene_2981	0.248656	0.374161	0.394114	0.434115	0.516798	0.203507
Glycine_max_newGene_2982	0	0	0	0	0	0.054983
Glycine_max_newGene_2985	0.700685	0.863682	0.663993	0.50468	0.719779	0.879681
Glycine_max_newGene_299	0	0	0	0.336788	0	0
Glycine_max_newGene_2992	0	0.360659	0	0	0	0
Glycine_max_newGene_2995	1.69635	2.248	1.37191	0.462671	0.624801	0.596287
Glycine_max_newGene_2996	0	0.411197	0.183637	0.121692	0.057815	0
Glycine_max_newGene_2997	0	0	0.020529	0	0	0
Glycine_max_newGene_2998	0	0	0	0.254129	0	0
Glycine_max_newGene_2999	0	0.901182	0.15248	0	0.108994	0
Glycine_max_newGene_3	2.42011	1.78451	2.45856	2.07294	2.2211	1.95776
Glycine_max_newGene_30	0.142384	0.477817	0.449614	0	0	0
Glycine_max_newGene_300	0.665973	0.60587	0.725476	1.33444	1.45986	1.30772
Glycine_max_newGene_3000	0.284828	1.04104	0.361082	0.573286	0.69066	0.855156
Glycine_max_newGene_3001	0.525759	0.425587	0.41854	0.412552	0.442747	0.249084
Glycine_max_newGene_3004	2.32431	2.05852	2.85565	2.25281	2.15592	3.28903
Glycine_max_newGene_3005	0.411375	0.92285	0.401388	0.800277	1.13268	0.470158
Glycine_max_newGene_3006	0	0	0	0.258704	0	0.07427
Glycine_max_newGene_3007	0.403208	0.253237	0	0	0	0
Glycine_max_newGene_301	0.056296	0	0	0.147148	0.359364	0.124856
Glycine_max_newGene_3012	0.531666	0.443523	0.725874	0.993401	0.639785	0.714228
Glycine_max_newGene_3015	0.214138	0.219425	0.227367	0.058025	0.036118	0.033067
Glycine_max_newGene_3018	0	0	0	0.280177	0	0
Glycine_max_newGene_3019	1.14436	0	1.21316	0	0.304782	0.789471
Glycine_max_newGene_302	0	0.074922	0	0.2951	0.241482	0.301184
Glycine_max_newGene_3020	0.47968	0.467301	0.678553	0	0	0
Glycine_max_newGene_3024	0.605134	0.730568	0.492602	0.887802	0.863784	0.468285
Glycine_max_newGene_3026	0	0.195136	0.07566	0	0	0
Glycine_max_newGene_303	0	0	0	0	0.188591	0.225362
Glycine_max_newGene_3032	0.320544	0.184843	0	0.145145	0	0
Glycine_max_newGene_3036	0.167144	0.148173	0.32752	0.981603	1.09844	0.729835
Glycine_max_newGene_3037	0.691536	0.57597	0.74422	0.250336	0.409891	0.466671
Glycine_max_newGene_3040	0.478753	0.40817	0.489097	0.48526	0.598893	0.41223
Glycine_max_newGene_3042	12.7798	12.9403	11.4432	10.9918	13.2435	11.2937
Glycine_max_newGene_3046	2.13393	2.1439	1.74761	2.85462	2.40362	2.26517
Glycine_max_newGene_3050	0.187033	0.14012	0.080871	0.224668	0.431812	0.176493
Glycine_max_newGene_3054	1.16367	1.2232	1.33212	1.26662	1.31753	1.31975
Glycine_max_newGene_3057	1.36062	2.21203	1.40708	1.52862	2.10665	2.09544
Glycine_max_newGene_3058	0	0	0	0.072711	0.060163	0.454723
Glycine_max_newGene_3059	1.89943	2.307	1.69937	1.85848	2.4109	2.52762
Glycine_max_newGene_3062	0	0	0	0.133418	0	0
Glycine_max_newGene_3063	0	0.164945	0	0	0	0
Glycine_max_newGene_3069	0.969044	1.25686	1.17442	1.045	1.43498	0.916297
Glycine_max_newGene_307	0	0	0	0.235307	0.162719	0.060492
Glycine_max_newGene_3070	0	0	0	0	0	0.084367
Glycine_max_newGene_3071	0.603133	1.34513	0.513551	1.34781	1.25713	1.28616
Glycine_max_newGene_3072	1.3957	1.56445	1.9678	1.40273	1.94513	1.54681
Glycine_max_newGene_3073	0.723873	1.11857	0.793164	1.21003	0.89988	0.848965
Glycine_max_newGene_3076	0.422997	0.191867	0.422428	0.322755	0.2138	0.402205
Glycine_max_newGene_308	1.05729	1.2624	1.2504	1.48577	1.83595	1.63355
Glycine_max_newGene_3080	0.082232	0	0	0.146069	0.13465	0.183812
Glycine_max_newGene_3081	0.068724	0	0.209004	0.213013	0.467714	0.30413
Glycine_max_newGene_3083	0.205098	0.491321	0.414279	0.334366	0.238038	0.343802
Glycine_max_newGene_3085	5.60831	5.26504	6.32152	3.25815	4.40885	3.6977
Glycine_max_newGene_3088	0.524489	0.40929	0.828076	0.332177	0.408583	0.29819
Glycine_max_newGene_309	0.122065	0.195429	0.344375	0.13105	0.086776	0.094658
Glycine_max_newGene_3093	6.39373	5.9722	8.24737	6.22637	9.00242	6.85431
Glycine_max_newGene_3095	12.2501	11.3213	10.5598	11.0804	11.8309	12.5887
Glycine_max_newGene_3096	56.4713	55.9648	56.6308	52.4484	50.9197	53.3328
Glycine_max_newGene_3097	0.537837	0.605629	0.001835	0.022483	0.003394	0.003374
Glycine_max_newGene_3098	0	0.689641	0.06598	0	0.093123	0.223194
Glycine_max_newGene_3099	0.129989	0	0.218471	0	0.207023	0.14279
Glycine_max_newGene_31	0	0	0	0.133418	0	0
Glycine_max_newGene_3101	0	0	0	0	0	0.187333
Glycine_max_newGene_3102	0.381526	0.693123	0	0.244175	0.174964	0.113837
Glycine_max_newGene_3105	0.135933	0.112852	0.147247	0.410444	0.447683	0.259921
Glycine_max_newGene_311	1.87982	1.37771	1.30177	0.989928	1.96042	1.40399
Glycine_max_newGene_3110	2.53581	4.07734	2.90864	4.30017	3.36815	4.81649
Glycine_max_newGene_3111	1.99438	2.35391	2.57783	3.27337	3.49872	2.85431
Glycine_max_newGene_3112	0.179027	0.271539	0.319699	0.624471	0.645024	0.272073
Glycine_max_newGene_3113	0	0	0.083103	0.223767	0.283647	0
Glycine_max_newGene_3114	1.98212	2.39028	2.33613	2.00942	2.21448	2.22594
Glycine_max_newGene_3115	0.012753	0	0	0.033734	0.048218	0.033149
Glycine_max_newGene_3116	0	0	0.073634	0.058816	0	0.032236
Glycine_max_newGene_3117	0	0	0	0	0.061226	0.048663
Glycine_max_newGene_3122	2.19599	3.18031	3.35695	2.76368	2.01602	2.36889
Glycine_max_newGene_3123	2.81653	2.91536	2.39229	2.18934	2.13996	2.8579
Glycine_max_newGene_3124	0.844209	0.521581	1.31104	0.674031	0.675718	0.776048
Glycine_max_newGene_3125	0.348422	0.544063	0.200928	0.556423	0.769347	0.606097
Glycine_max_newGene_3126	0.530403	0.731718	0.581501	0.918007	0.896247	0.738375
Glycine_max_newGene_313	0	0.040547	0.072453	0	0	0
Glycine_max_newGene_3134	0	0.045644	0	0.363153	0.449798	0.210205
Glycine_max_newGene_3135	0.795727	1.34043	1.00639	1.3845	1.29099	0.819888
Glycine_max_newGene_3137	0	0.216478	0.077136	0.123388	0.171944	0.031662
Glycine_max_newGene_314	0.354313	0.225161	0.142399	0	0	0
Glycine_max_newGene_3142	0.078223	0.129354	0.158704	0.213468	0	0
Glycine_max_newGene_3143	0.051089	0	0.086053	0.04985	0	0.045874
Glycine_max_newGene_3145	0.284	0.193552	0.098493	0.115831	0.261707	0.197749
Glycine_max_newGene_315	0	0	0	0.691883	0	0.10088
Glycine_max_newGene_3151	0.329503	0	0.124118	0.210803	0.144243	0.252983
Glycine_max_newGene_3152	1.06402	0.372896	0.803849	0.505518	0.396757	0.378658
Glycine_max_newGene_3159	0.602978	0	0	0	0	0
Glycine_max_newGene_316	0	0.20559	0.13378	0	0	0
Glycine_max_newGene_3160	1.28189	1.26407	0.927798	1.44934	1.63298	1.22223
Glycine_max_newGene_3164	1.4511	0.784303	1.15321	1.28084	1.21246	1.29009
Glycine_max_newGene_3166	0	0.143356	0.089359	0.138721	0.252236	0.25682
Glycine_max_newGene_3168	0	0	0	0	0	0.058746
Glycine_max_newGene_3170	0	0	0	0.140629	0	0
Glycine_max_newGene_3173	0.119006	0.365849	0.123645	0	0.09143	0.024588
Glycine_max_newGene_3174	0.138366	0	0	0	0	0
Glycine_max_newGene_3176	2.87114	4.13658	3.66341	2.29285	2.44731	1.78421
Glycine_max_newGene_3177	0.028741	0.104343	0.039714	0.181011	0.326977	0.152753
Glycine_max_newGene_318	0.373866	0	0	0.187748	0	0.068738
Glycine_max_newGene_3180	0.077633	0.271193	0.221518	0	0	0
Glycine_max_newGene_3181	0	0.180327	0	0	0	0
Glycine_max_newGene_3183	0	0.254921	0	0.140759	0.070354	0
Glycine_max_newGene_3187	0	0	0	0.068095	0.355251	0.074184
Glycine_max_newGene_319	0	0.241933	0	0	0	0.058855
Glycine_max_newGene_3193	0	0.061442	0	0	0	0.10119
Glycine_max_newGene_3194	1.48032	3.13652	2.21843	1.14377	1.18812	0.962961
Glycine_max_newGene_3198	1.32894	1.5814	1.22002	1.02456	0.905547	1.42406
Glycine_max_newGene_320	0.027157	0	0	0.271523	0	0.137409
Glycine_max_newGene_3200	0.387773	0.14778	0.144644	1.19471	1.17173	0.702642
Glycine_max_newGene_3201	131.163	122.084	124.667	120.043	126.554	116.654
Glycine_max_newGene_3204	2.06799	1.54464	1.50352	1.92322	1.2269	1.466
Glycine_max_newGene_3205	0.656131	0.599106	0.984579	0.553675	0.713652	0.678337
Glycine_max_newGene_3206	0	0	0	0	0.141513	0
Glycine_max_newGene_3207	219.412	249.06	244.826	296.772	243.011	257.515
Glycine_max_newGene_3208	0.822137	0.765789	0.443822	1.53877	2.54449	1.52759
Glycine_max_newGene_3209	0	0.181031	0	0	0	0
Glycine_max_newGene_321	0	0	0	0	0	0.275287
Glycine_max_newGene_3210	0.191884	0	0	0.54558	0.420724	0.368723
Glycine_max_newGene_3211	0.345365	0.124899	0.293603	0.277581	0.241659	0.211214
Glycine_max_newGene_3213	0	0	0	0	0.141513	0
Glycine_max_newGene_3214	0.391243	0.43216	0.638947	0.009463	0.008153	0.019611
Glycine_max_newGene_3215	0.962706	0.784311	0.297368	0	0	0
Glycine_max_newGene_3217	0.143751	0.297226	0.253718	0.207744	0	0
Glycine_max_newGene_3218	0.231427	0	0.129914	0.492088	0.122692	0.486192
Glycine_max_newGene_3219	0.057397	0.138134	0.095274	0.111902	0.309493	0.464085
Glycine_max_newGene_3223	1.22074	2.04297	1.67216	1.63099	1.92765	2.35085
Glycine_max_newGene_3224	0.21233	0	0.290614	0.553481	0.486307	0.363362
Glycine_max_newGene_3226	2.80634	2.90218	3.46803	1.44749	1.63173	1.05133
Glycine_max_newGene_3228	0	0.180855	0	0	0	0
Glycine_max_newGene_323	5.353	5.11726	3.5739	4.32153	3.87547	3.38077
Glycine_max_newGene_3230	0.619379	1.09115	0.42095	0.236935	0.735676	0.363298
Glycine_max_newGene_3231	0.13963	0.126414	0.095392	0	0	0.229007
Glycine_max_newGene_3234	0.105712	0.068796	0.044709	0.04767	0.317494	0.199482
Glycine_max_newGene_3238	0.078664	0.157807	0.312509	0.091931	0	0
Glycine_max_newGene_3239	0.045803	0.091314	0	0.080051	0	0.096199
Glycine_max_newGene_324	0.401892	0.193684	0	0.08598	0.205175	0
Glycine_max_newGene_3240	0.231348	0.338822	0.251362	0.093392	0	0.141824
Glycine_max_newGene_3244	0.579408	0.112078	0.410572	0.304128	0.078127	0.369129
Glycine_max_newGene_3245	0.24859	0.54051	0.256354	0.684483	0.218819	0.214017
Glycine_max_newGene_3246	0.508419	0.398314	0.674459	0.414021	0.825259	0.343054
Glycine_max_newGene_3248	0.104983	0.162624	0.181264	0.304204	0.368184	0.211388
Glycine_max_newGene_3249	0	0.461637	0.150659	0.399885	0	0.221107
Glycine_max_newGene_3251	12.1005	11.8904	12.4475	15.3565	16.6919	14.2577
Glycine_max_newGene_3255	0.21987	0.819389	0.514582	0.483184	0.450037	0.338401
Glycine_max_newGene_3257	0.260597	0.049441	0.160937	0.107539	0.252616	0.120071
Glycine_max_newGene_3258	0.306806	0.174991	0.099519	0.482754	0.417029	0.515139
Glycine_max_newGene_3259	0	0	0	0	0.07115	0
Glycine_max_newGene_3261	0.065464	0	0.209739	0.133418	0.120717	0.037618
Glycine_max_newGene_3263	0.260774	0.216342	0.145982	0.418455	0.45081	0.313305
Glycine_max_newGene_3267	0	0	0	0.115898	0.396807	0.035258
Glycine_max_newGene_3270	0.271306	0	0	0	0	0
Glycine_max_newGene_3273	0	0	0	0.128226	0	0
Glycine_max_newGene_328	0.180563	0.129091	0.278654	0.149513	0.187129	0.024238
Glycine_max_newGene_3280	0.087703	0	0	0.256005	0.142979	0
Glycine_max_newGene_3284	1.40631	1.22988	1.60776	0.990854	1.62612	1.14811
Glycine_max_newGene_3286	0.222573	0	0	0	0	0
Glycine_max_newGene_3290	0.13401	0.414084	0.44559	0.680924	0.212269	0.397669
Glycine_max_newGene_3291	0.48762	0.393857	0.551921	0.261009	0.481959	0.286026
Glycine_max_newGene_3292	0.570172	0.493343	0.358177	0.50154	0.38857	0.274948
Glycine_max_newGene_3293	0.155131	0.483282	0.184046	0.391146	0.373705	0.225386
Glycine_max_newGene_3294	0	0.199477	0	0	0	0
Glycine_max_newGene_3295	2.93067	3.49992	4.01285	3.94998	4.3094	4.17183
Glycine_max_newGene_3296	0.08247	0.091716	0	0	0.082096	0
Glycine_max_newGene_3298	0.416802	0.400547	0.789786	0.600266	0.640125	0.760977
Glycine_max_newGene_3299	0	0	0	0	0.274631	0.222858
Glycine_max_newGene_3305	0.22683	0	0.08247	0	0	0
Glycine_max_newGene_3306	1.27886	1.51995	2.04478	0.844339	1.36362	0.772349
Glycine_max_newGene_3308	0	0	0	0	0.05161	0
Glycine_max_newGene_3315	0	0	0	0.214728	0.145309	0
Glycine_max_newGene_3316	0.111478	0.36026	1.36347	0.533088	0.807055	0.482256
Glycine_max_newGene_3317	0	0	0	0.133418	0	0
Glycine_max_newGene_3320	0.248585	0	0.052023	0.059924	0.063862	0
Glycine_max_newGene_3321	0.170837	0.042664	0.09601	0	0.172147	0.116569
Glycine_max_newGene_3322	1.06089	0.862424	0.66275	0.628362	1.11031	0.576522
Glycine_max_newGene_3323	0	0	0.045428	0.366899	0	0.099112
Glycine_max_newGene_3328	0.039743	0	0.136319	0.240933	0	0.385451
Glycine_max_newGene_3338	0.185865	0	0	0.125054	0	0
Glycine_max_newGene_3340	0.18373	0	0.057695	0.034838	0.042974	0.065463
Glycine_max_newGene_3341	0.268309	0.049164	0.268912	0.492539	0.440549	0.450787
Glycine_max_newGene_335	0.068337	0.380114	0.677839	0.119913	0.262247	0.585558
Glycine_max_newGene_3355	0.298944	0.241701	0.270768	0.125225	0.536383	0.233781
Glycine_max_newGene_336	0	0	0	0	0.502736	0.050539
Glycine_max_newGene_3369	0	0	0	0	0.245398	0
Glycine_max_newGene_3373	0.036326	0.244691	0.101218	0.0856	0.352321	0
Glycine_max_newGene_3377	3.79239	3.78175	4.08216	3.30904	3.45333	3.11212
Glycine_max_newGene_3386	0.033657	0	0.10518	0	0	0.04462
Glycine_max_newGene_339	0	0	0	0	0.070196	0
Glycine_max_newGene_3397	0	0	0	0.327865	0.327632	0.264989
Glycine_max_newGene_3400	6.57228	6.02288	7.01108	6.46144	7.68191	7.36474
Glycine_max_newGene_3401	0	0.156252	0	0	0	1.62235
Glycine_max_newGene_3403	0	0.191525	0	0.227981	0	0
Glycine_max_newGene_3404	0.602734	0.380016	0.613559	0.546984	0.609831	0.63766
Glycine_max_newGene_3405	0	0	0.427134	0	0	0.34354
Glycine_max_newGene_3407	0	0	0	0.2554	0	0.29032
Glycine_max_newGene_341	0	0	0	0.124646	0.115071	0
Glycine_max_newGene_3410	0.035733	0.088336	0.017395	0.017614	0.073665	0.059133
Glycine_max_newGene_3411	1.863	1.07748	1.37234	1.23139	1.85587	1.26598
Glycine_max_newGene_3412	0.818186	0.213214	0.325748	0.245784	0.421493	0.489944
Glycine_max_newGene_3415	0.161142	0.107973	0.055662	0.027452	0.385811	0
Glycine_max_newGene_3417	0.171922	0.212181	0	0.061716	0.115244	0.143169
Glycine_max_newGene_3418	0.029208	0	0	0.179877	0	0
Glycine_max_newGene_342	0.459315	0.465392	0.245167	0.438035	0.334859	0.66417
Glycine_max_newGene_3421	0	0	0.142378	0	0	0
Glycine_max_newGene_3423	0.048326	0.544296	0.171168	0	0	0
Glycine_max_newGene_3426	0.714074	0.854613	0.828585	0.461051	1.12915	0.710535
Glycine_max_newGene_3428	1.49278	1.62624	1.66148	3.7868	4.5579	3.93716
Glycine_max_newGene_3430	5.01855	5.2418	6.01589	6.29169	6.57084	6.79054
Glycine_max_newGene_3432	0	0	0	0.066267	0	0
Glycine_max_newGene_3437	0.126009	0.176301	0.333275	0.25976	0.247273	0.189428
Glycine_max_newGene_3439	0.059808	0.120668	0.124399	1.91501	1.50523	1.00875
Glycine_max_newGene_3440	0.923285	0.898209	0.958474	1.34501	1.75729	1.7074
Glycine_max_newGene_3442	0.699066	0.509158	0.39658	0.479606	0.843789	0.539654
Glycine_max_newGene_3443	1.24257	1.76411	0.797162	0.989824	0.89769	0.749271
Glycine_max_newGene_3446	10.278	6.72824	4.58243	0.815221	1.3817	12.7934
Glycine_max_newGene_3450	0.480539	0.527371	0.227626	1.40231	0.222504	0.577164
Glycine_max_newGene_3453	0	0	0.155258	0.082856	0	0
Glycine_max_newGene_3458	0.728793	0.487911	0.845795	1.12296	1.29153	0.916461
Glycine_max_newGene_3461	0	0	0	0.041707	0	0
Glycine_max_newGene_3462	1.79004	1.89503	2.00899	2.19509	2.23746	2.28431
Glycine_max_newGene_3463	0	0	0	0	0.316035	0.049437
Glycine_max_newGene_3464	0.276732	0	0	0	0	0
Glycine_max_newGene_3466	0	0	0.056304	0.006303	0.031199	0
Glycine_max_newGene_3470	0	0	0	0.133423	0	0
Glycine_max_newGene_3473	0.615549	2.13052	1.13085	1.51064	1.87953	1.51938
Glycine_max_newGene_3476	0	0	0.030156	0	0	0.211487
Glycine_max_newGene_3477	0	0	0	0	0.229071	0.02958
Glycine_max_newGene_3478	0	0.12533	0	0.20776	0	0
Glycine_max_newGene_3479	3.32881	3.21073	2.95126	3.47452	3.52378	3.33881
Glycine_max_newGene_348	0.150423	0.097085	0.243774	0.324915	0.268519	0.357245
Glycine_max_newGene_3480	0.390005	0.258966	0.22913	0.168844	0.186789	0.22676
Glycine_max_newGene_3483	0	0	0	0	0.174016	0
Glycine_max_newGene_3484	0	0	0	0.210518	0	0
Glycine_max_newGene_3486	0.607671	0.543964	0.759161	0.304037	0.444362	0.749068
Glycine_max_newGene_3488	0	0	0.27557	0	0	0
Glycine_max_newGene_3490	0	0.182904	0	0	0	0
Glycine_max_newGene_3491	0.185854	0.167881	0.466319	0.310286	0.338424	0.127235
Glycine_max_newGene_3492	0.723447	0.793989	0.442515	0.648713	0.562627	1.04572
Glycine_max_newGene_3493	0	0	0	0	0	0.064859
Glycine_max_newGene_3494	0	0	0	0	0.104223	0
Glycine_max_newGene_3495	0	0	0	0.304108	0.081988	0
Glycine_max_newGene_3496	0	0	0.147545	0	0	0
Glycine_max_newGene_3499	0.696994	1.21586	0.394727	0.567772	0.201972	0.472359
Glycine_max_newGene_35	0.222356	0.066372	0	0	0.023075	0
Glycine_max_newGene_350	0	0	0	0.110953	0	0.307525
Glycine_max_newGene_3500	0	0	0	0.064963	0	0.329387
Glycine_max_newGene_3502	0.235484	0.051197	0.044465	0.053241	0	0
Glycine_max_newGene_3504	3.99319	4.09795	4.25708	4.23636	4.82462	3.40002
Glycine_max_newGene_3505	0.493955	0.712371	0.303152	0.793658	0.541505	0.722577
Glycine_max_newGene_3508	0	0	0	0	0	0.155829
Glycine_max_newGene_3509	0	0.046854	0	0	0	0
Glycine_max_newGene_351	0	0	0	0.559084	0.187301	0
Glycine_max_newGene_3510	0.141032	0	0.151705	0.538298	0.299112	0.050101
Glycine_max_newGene_3511	0.235437	0.342554	0.462343	0.67238	0.315537	0.660079
Glycine_max_newGene_3514	2.92823	3.00439	2.8588	3.64926	4.6388	3.64669
Glycine_max_newGene_3515	0.813906	0.382527	0.434353	0.829646	0.870767	0.869443
Glycine_max_newGene_3516	0	0.24162	0.353139	0	0	0
Glycine_max_newGene_3517	0.117157	0	0	0.077922	0.043235	0
Glycine_max_newGene_352	0	0	0	0.055131	0	0.126428
Glycine_max_newGene_3525	0.514311	0.826252	0.415852	0.285426	0.295527	0.153367
Glycine_max_newGene_3526	7.0464	8.6686	6.12921	6.54027	5.47208	8.28118
Glycine_max_newGene_3527	0.47209	0.655821	0.490704	0.468366	0.909405	0.175646
Glycine_max_newGene_3528	0	0	0	0.17384	0.382351	0.139556
Glycine_max_newGene_3530	0.781277	0.466131	0.835144	0.714183	0.978387	0.69779
Glycine_max_newGene_3532	0.579102	1.71473	0.503297	0.796915	0.822844	0.880693
Glycine_max_newGene_3534	0.134654	0.66765	0.528187	0.273344	0.179134	0.268926
Glycine_max_newGene_3538	0	0	0	0	0	0.23585
Glycine_max_newGene_354	0.075651	0.181093	0.218003	0.24378	0.262179	0.278777
Glycine_max_newGene_3544	0.25528	0	0.149736	0.161687	0	0.272111
Glycine_max_newGene_3545	0.276732	0	0	0	0	0
Glycine_max_newGene_3546	0	0	0.178352	0.093567	0	0.23585
Glycine_max_newGene_3547	0.211545	0.220887	0.123986	0	0	0.10753
Glycine_max_newGene_3548	0.220428	0.050492	0.426757	0.169016	0.169686	0.252847
Glycine_max_newGene_3549	0.075446	0	0.4057	0.055506	0.184413	0.332051
Glycine_max_newGene_355	2.29101	1.96958	2.68497	1.03694	1.14009	1.07729
Glycine_max_newGene_3551	0.157827	0.293621	0.213368	0.315158	0.066506	0.226699
Glycine_max_newGene_3552	0.450552	0.753191	0.590337	0.490475	0.429087	0.381936
Glycine_max_newGene_3553	0	0	0.115723	0	0	0.117925
Glycine_max_newGene_3554	0.889992	0.695673	0.722594	0.280243	0.851092	0.056072
Glycine_max_newGene_3555	0.128103	0	0	0.105719	0	0
Glycine_max_newGene_3560	0.688516	1.17582	0.648757	0.810479	0.979138	0.688288
Glycine_max_newGene_3564	0	0	0	0	0.141513	0
Glycine_max_newGene_3565	0.678243	0.685458	0.207855	0.670923	0.334546	0.58935
Glycine_max_newGene_3566	0	0	0	0.30457	0.080905	0
Glycine_max_newGene_357	0	0	0	0.20137	0	0
Glycine_max_newGene_3572	0.52497	0.272608	0.374907	0.580654	0.714477	0.718618
Glycine_max_newGene_3574	13.9065	13.1171	12.2017	9.89713	10.3525	9.97499
Glycine_max_newGene_3575	0.080595	0	0	0.098632	0.06151	0.08234
Glycine_max_newGene_3578	0.993179	0.870049	0.482272	0.496655	0.489398	0.384463
Glycine_max_newGene_3580	0.336617	0.365501	0.06851	0	0	0.157233
Glycine_max_newGene_3581	0	0	0	0.262316	0	0
Glycine_max_newGene_3582	0.60313	0.157689	0.404845	0.379889	0.367635	0.102123
Glycine_max_newGene_3583	0.237913	0.409946	0.594116	0.754514	0.23169	0.650232
Glycine_max_newGene_3586	0.574506	0.739202	0.900657	0.914929	0.765959	0.715858
Glycine_max_newGene_3587	0.112621	0	0.112023	0	0	0
Glycine_max_newGene_3588	0.027516	0.189548	0.36188	0.144536	0.045295	0.048465
Glycine_max_newGene_3589	0	0.229507	0	0.192925	0	0
Glycine_max_newGene_359	0	0	0	0.101011	0.210623	0.229515
Glycine_max_newGene_3590	32.6324	28.4749	29.2084	18.6544	19.4541	18.0722
Glycine_max_newGene_3597	0	0	0	0.163642	0	0
Glycine_max_newGene_36	0.288959	0.591936	0.128263	0.100638	0.129361	0.083097
Glycine_max_newGene_3601	2.1421	1.86782	2.94264	2.27399	2.38525	2.05302
Glycine_max_newGene_3602	0.053113	0.384613	0.084962	0.100514	0	0.069877
Glycine_max_newGene_3603	0.817745	0.730197	0.793439	1.04974	1.22792	0.835437
Glycine_max_newGene_3606	0.222844	0	0.209085	0.354348	0.186474	0.353207
Glycine_max_newGene_361	0	0	0.139395	0	0	0
Glycine_max_newGene_3612	1.8276	1.41828	1.75839	0.716884	0.765034	0.930478
Glycine_max_newGene_3614	0.173924	0	0	0	0	0
Glycine_max_newGene_3615	0.096088	0	0	0.266835	0.227993	0
Glycine_max_newGene_3616	1.29252	1.25082	2.05954	1.93507	1.30543	1.90285
Glycine_max_newGene_3617	1.50322	1.25404	1.07415	1.06805	0.571784	0.882157
Glycine_max_newGene_3619	0.348361	0.302544	0.239763	0.219127	0.220948	0.126506
Glycine_max_newGene_362	0.238618	0.114062	0.280896	0	0.19715	0.423438
Glycine_max_newGene_3620	1.55383	0.99828	1.20562	1.11303	1.22867	1.15874
Glycine_max_newGene_3622	0.226234	0	0	0.056552	0.087025	0
Glycine_max_newGene_3623	0	0	0	0	0	0.282966
Glycine_max_newGene_363	0.041344	0.339999	0.289719	0.217003	0.13968	0.442571
Glycine_max_newGene_3630	0.34586	0.450021	0.355316	0.407755	0.16686	0.655833
Glycine_max_newGene_3631	0.24457	0.276755	0	0	0	0
Glycine_max_newGene_3635	0.213687	0	0	0	0	0
Glycine_max_newGene_3643	0	0	0	0.144375	0	0.410799
Glycine_max_newGene_365	0.332913	0.104011	0.208427	0.118161	0.340851	0.053476
Glycine_max_newGene_3651	0.23902	0.21818	0.249214	1.14908	0.996024	0.906982
Glycine_max_newGene_3652	0.315928	0.562651	0.174459	0.606434	0.722342	0.591686
Glycine_max_newGene_3653	0.673785	0.074549	0.572296	0.037984	0	0
Glycine_max_newGene_3656	0.224774	0.25945	0.345484	0	0	0
Glycine_max_newGene_3657	0	0	0	0	0.137681	0.070597
Glycine_max_newGene_3658	0.094116	0	0.171038	0	0.034459	0.233935
Glycine_max_newGene_3659	2.95999	2.00301	2.42413	1.88706	2.66638	1.87733
Glycine_max_newGene_366	0.440376	0.226417	0.267244	0.18638	0.390743	0.208394
Glycine_max_newGene_3660	0	0	0	0	0	0.121895
Glycine_max_newGene_3661	0	0	0	0.134102	0	0.025058
Glycine_max_newGene_3667	0.37819	1.09939	0.463146	0.779857	0.607163	0.711326
Glycine_max_newGene_3668	0.506156	0.339056	0.440424	0.245976	0.416758	0.35872
Glycine_max_newGene_3669	0.258518	0.214039	0.222387	0.277314	0.509383	0.345556
Glycine_max_newGene_3670	0	0	0.142378	0	0	0
Glycine_max_newGene_3671	0.231323	0.15255	0.306429	0.023244	0.047147	0.103918
Glycine_max_newGene_3672	0.407659	0.315751	0.325819	0.244877	0.090267	0.146318
Glycine_max_newGene_3674	0.078122	0.153796	0.101057	0.237886	0.179982	0.06611
Glycine_max_newGene_3675	3.22131	3.54997	3.00333	2.41893	3.08984	3.2107
Glycine_max_newGene_3677	0	0	0	0.143743	0	0
Glycine_max_newGene_3679	0.068584	0.300935	0.237297	0	0	0
Glycine_max_newGene_368	0.327266	0.406128	0.644105	0.618652	0.228881	0.345315
Glycine_max_newGene_3680	0.118	0.027911	0.091282	0.084829	0.024588	0.119893
Glycine_max_newGene_3683	0.559159	0.748345	0.05274	0.594769	0.38857	0.669254
Glycine_max_newGene_3685	0.237865	0	0	0.22666	0	0
Glycine_max_newGene_3687	0.269303	0	0.33712	0.552117	0.396615	0.522985
Glycine_max_newGene_3692	0.309148	0.450817	0	0	0	0
Glycine_max_newGene_3695	0	0	0.36998	0.100776	0	0
Glycine_max_newGene_3696	0.342761	0.256514	0.16315	0.244532	0	0.054985
Glycine_max_newGene_37	3.09051	3.54824	2.62344	3.63303	4.15997	3.98683
Glycine_max_newGene_3702	2.42594	2.6602	2.55098	2.44137	3.57952	3.64581
Glycine_max_newGene_3705	0	0	0	0	0.087343	0
Glycine_max_newGene_3706	0	0	0.140899	0	0.377122	0
Glycine_max_newGene_3707	0	0.046327	0	0	0	0
Glycine_max_newGene_3708	0.252083	0.377256	0.211755	0.194534	0.125095	0.18236
Glycine_max_newGene_3714	0.188178	0	0	0.14587	0.53539	0.091195
Glycine_max_newGene_3715	2.10844	1.96126	2.49803	1.04966	0.973101	0.826394
Glycine_max_newGene_372	0.34917	0.157916	0.252322	0.22584	0.326819	0.358572
Glycine_max_newGene_3720	0	0	0	8.23725	8.76392	7.62916
Glycine_max_newGene_3722	0	0	0	0	0.283025	0
Glycine_max_newGene_3723	0	1.13316	1.09215	0.501277	0.271961	1.07637
Glycine_max_newGene_3726	0.222994	0	0	0.052633	0.143244	0.059864
Glycine_max_newGene_3728	4.17134	3.35713	3.45097	3.88062	3.85304	4.66918
Glycine_max_newGene_3733	0.495185	0.614419	0.249608	0.630989	0.199144	0.40476
Glycine_max_newGene_3735	0.179772	0.087241	0.187115	0.339367	0.252323	0.333483
Glycine_max_newGene_3736	0.563039	0.872563	0.882688	0.72399	1.26864	0.604013
Glycine_max_newGene_3739	0.219864	0.146623	0.322691	0	0.202104	0.388906
Glycine_max_newGene_3741	0.415964	0.452036	0.582496	0.768819	0.914398	0.913324
Glycine_max_newGene_3742	0	0	0	0	0	0.383133
Glycine_max_newGene_3743	0	0	0	0.133418	0	0
Glycine_max_newGene_3745	0.684013	0.355802	0.381036	0.35586	0.210175	0.380004
Glycine_max_newGene_3746	0.563055	0.197565	0.376302	0.289921	0.599003	0.58854
Glycine_max_newGene_3747	0	0.033534	0	0.76173	0.510108	0
Glycine_max_newGene_3754	0.036772	0.22038	0.160054	0.292344	0.150778	0.247516
Glycine_max_newGene_3763	0.2218	0.767909	0.578843	0.399254	0.7762	0.075719
Glycine_max_newGene_3765	0.947988	0.773522	1.0209	0.772141	0.645394	0.793704
Glycine_max_newGene_3767	0	0	0.16521	0.246046	0.052666	0.28277
Glycine_max_newGene_3768	0.470127	0.753618	0.533314	0.514853	0.354039	0.574634
Glycine_max_newGene_3769	0.13292	0.302098	0.209216	0.098463	0.416705	0.123582
Glycine_max_newGene_377	9.50005	8.82937	8.92509	9.79135	9.10559	8.90332
Glycine_max_newGene_3770	1.6046	1.78289	2.62099	1.02384	1.66554	1.66992
Glycine_max_newGene_3771	0	0.184931	0.203267	0	0.063831	0.078282
Glycine_max_newGene_3776	8.03216	8.83166	9.39452	10.5647	10.1021	9.22697
Glycine_max_newGene_3778	0.034527	0.411674	0.395435	0.092947	0.174331	0.206861
Glycine_max_newGene_3779	0	0	0	0.012169	0.088251	0.335308
Glycine_max_newGene_378	0	0	0.492373	0	0	0
Glycine_max_newGene_3782	2.13648	2.25605	1.45971	2.57047	1.6285	1.73526
Glycine_max_newGene_3783	0	0	0	20.9501	20.7785	18.3175
Glycine_max_newGene_3785	0.964247	1.13469	1.63166	0.945627	1.44078	1.08983
Glycine_max_newGene_3787	0.517523	0.632049	0.361262	0.269661	0.801905	0.453426
Glycine_max_newGene_3788	0.632611	0	0	0.059537	0	0.05382
Glycine_max_newGene_3790	0	0	0	0	0.283025	0
Glycine_max_newGene_3793	0	0	0	0.167856	0	0
Glycine_max_newGene_3795	0.027848	0.156582	0.03508	0.05828	0	0.174759
Glycine_max_newGene_3797	0.409715	0.390124	0.896648	0.729385	0.651674	0.68518
Glycine_max_newGene_3799	0	0	0	0.20893	0.118493	0
Glycine_max_newGene_38	0.148476	0	0	0.397746	0.344433	0.156084
Glycine_max_newGene_380	1.91176	2.04508	1.60498	1.97386	2.73103	2.19553
Glycine_max_newGene_3801	0.071969	0.157332	0	0.091184	0.248154	0.193903
Glycine_max_newGene_3803	0	0	0	0.346157	0.223304	0
Glycine_max_newGene_3806	0.348301	0.104977	0	0.080646	0.324647	0.426491
Glycine_max_newGene_3809	0.151729	0.142689	0	0.086036	0	0.136293
Glycine_max_newGene_381	1.60918	2.49702	1.95494	2.20719	2.54258	2.39651
Glycine_max_newGene_3810	0	0.186338	0	0	0.067387	0
Glycine_max_newGene_3823	0.241435	0	0	0	0.329234	0.098271
Glycine_max_newGene_3825	1.55218	1.6733	1.43768	2.12231	1.86502	1.64351
Glycine_max_newGene_3827	1.75673	0.847857	1.97214	0.749624	0.749923	0.81057
Glycine_max_newGene_3828	0	0	0	0	0	0.480224
Glycine_max_newGene_3830	0	0	0.339927	0	0	0
Glycine_max_newGene_3834	0.412819	0.214412	0.23484	0.074609	0.028413	0.074177
Glycine_max_newGene_3835	0.342114	0	0.065713	0	0	0.091359
Glycine_max_newGene_3840	0.060398	0	0.084372	0.144712	0.314473	0
Glycine_max_newGene_3842	0.843451	0.403652	0.725547	0.73242	1.01608	0.893785
Glycine_max_newGene_3844	0	0	0	0	0.154907	0
Glycine_max_newGene_3847	0	0	0.199542	0	0	0
Glycine_max_newGene_385	0	0	0	0	0.283025	0
Glycine_max_newGene_3850	0	0	0	0	0.141513	0
Glycine_max_newGene_3853	0.547029	0.066852	0	0.106953	0	0.186808
Glycine_max_newGene_3854	3.97511	4.6903	5.54175	7.17851	7.93233	5.81492
Glycine_max_newGene_3860	0	0	0	0.740274	0	0
Glycine_max_newGene_3865	0	0	0.076286	0	0	0
Glycine_max_newGene_3866	0.051357	0.065308	0.057977	0.246162	0.174405	0
Glycine_max_newGene_3868	0.103441	0.087558	0	0.418762	0.17914	0.515552
Glycine_max_newGene_3869	0	0	0	0	0	0.175659
Glycine_max_newGene_3872	0	0	0	0	0.283025	0
Glycine_max_newGene_388	3.18032	2.72191	2.2917	5.98699	3.3248	3.32702
Glycine_max_newGene_3880	0.077171	0.260786	0.158352	0.11958	0.276102	0.173541
Glycine_max_newGene_3882	0.439234	0.569636	0.493479	0.494101	0.629824	0.340609
Glycine_max_newGene_3883	0	0.396892	0	0.133418	0	0
Glycine_max_newGene_3885	0.578934	0.341243	0.773466	0.325684	0.509175	0.513048
Glycine_max_newGene_3886	0.673903	0.279469	0.591461	0.698299	0.626078	0.634192
Glycine_max_newGene_3887	0.723855	0.665399	0.773973	0.469608	0.516332	0.596928
Glycine_max_newGene_3888	0.096705	0.141083	0.20968	0.537625	0.993348	0.689428
Glycine_max_newGene_389	0	0	0	0	0.117279	0.04134
Glycine_max_newGene_3890	6.31236	6.05356	6.77121	6.89302	6.1537	6.90465
Glycine_max_newGene_3893	0.08458	0.179623	0.190267	0.049309	0.108023	0.171484
Glycine_max_newGene_3896	0.858263	0.992031	1.04127	0.897208	1.88016	1.94279
Glycine_max_newGene_3898	0.252299	0.209993	0.090549	0.428741	0.409177	0.39745
Glycine_max_newGene_39	3.53829	2.87925	3.02776	1.64877	1.59869	2.12134
Glycine_max_newGene_3901	4.71716	4.07413	4.3959	5.42166	5.66828	5.05293
Glycine_max_newGene_3903	0	0	0	0	0	0.070134
Glycine_max_newGene_3905	0.20054	0.202766	0.265237	0.421989	0.274334	0.364637
Glycine_max_newGene_3906	0	0.135666	0.061603	0.099219	0.054123	0
Glycine_max_newGene_3908	0.717038	1.81476	0.991261	1.09488	0.777555	0.738972
Glycine_max_newGene_3909	0.587536	0.122026	0.324171	0.215702	0.231525	0.388132
Glycine_max_newGene_3912	0.360878	0	0	0	0	0
Glycine_max_newGene_3915	0	0.16361	0.502095	0	0	0
Glycine_max_newGene_3921	0	0.180327	0	0	0	0.17383
Glycine_max_newGene_3922	0	0	0	0.062345	0.050371	0
Glycine_max_newGene_3923	0.437069	0.452645	0.517425	0.530365	0.51256	0.411409
Glycine_max_newGene_3924	0	0	0	0	0	0.117925
Glycine_max_newGene_3925	1.74856	1.61634	0.977842	1.96648	1.71681	2.15984
Glycine_max_newGene_3926	206.501	208.859	217.145	269.88	233.807	249.919
Glycine_max_newGene_393	0.437165	0.074424	0.261128	0.569182	0.223248	0.246143
Glycine_max_newGene_3930	0.674137	0.305838	0.467969	0	0	0
Glycine_max_newGene_3933	0.309016	0.082472	0.299207	0.393268	0.17284	0.426081
Glycine_max_newGene_3938	0.354613	0	0	0	0	0
Glycine_max_newGene_3942	2.13682	1.48658	1.539	0	0.078618	0
Glycine_max_newGene_3943	0	0	0	0.73191	0.867949	1.02644
Glycine_max_newGene_3952	2.63224	2.89776	2.4754	3.05382	3.47484	2.53813
Glycine_max_newGene_3954	0	0	0	0.23657	0.232443	0.271909
Glycine_max_newGene_3955	0.319972	0.224719	0.629283	0.178514	0.445786	0.398845
Glycine_max_newGene_3956	1.20601	0.921869	0.907371	1.90882	1.75006	1.49624
Glycine_max_newGene_3962	0	0.326359	0	0	0.250035	0.114488
Glycine_max_newGene_3964	0.216422	0.225287	0.170215	1.26346	1.14746	0.959052
Glycine_max_newGene_3967	1.40351	0.767911	1.89347	0.05985	0.177829	0.311649
Glycine_max_newGene_3969	0.082473	0.401816	0	0	0	0
Glycine_max_newGene_3970	1.42458	1.08787	1.22245	1.36113	1.4886	1.15284
Glycine_max_newGene_3971	0	0	0.711889	0	0	0
Glycine_max_newGene_3972	0.439396	0.264239	0.099824	0.218267	0.320812	0.308659
Glycine_max_newGene_3974	0.640233	1.05131	1.69872	0.981471	0.457248	0.70171
Glycine_max_newGene_3977	0.048245	0.436427	0.273494	0.221497	0.442918	0.206838
Glycine_max_newGene_3981	0	0	0	0	0.566051	0
Glycine_max_newGene_3982	2.65385	2.49189	2.94991	0.866329	1.40198	1.9301
Glycine_max_newGene_3984	0.228663	0	0	0.801787	1.29236	0.466493
Glycine_max_newGene_3990	0.538506	0.31218	0.307116	0.911119	0.45772	0.559313
Glycine_max_newGene_3992	0	0	0	0.256217	0	0.104546
Glycine_max_newGene_4	1.33734	1.06849	1.51569	1.13576	0.958702	0.969947
Glycine_max_newGene_4000	0.0645	0.063713	0.063589	0.157073	0.133124	0.174856
Glycine_max_newGene_4006	0.905064	0.437025	0.900701	0.215717	0.288137	0.331476
Glycine_max_newGene_4007	2.32109	2.64121	2.1502	2.4546	1.3882	2.37626
Glycine_max_newGene_4008	13.3596	15.3645	11.9727	16.5893	15.921	15.0542
Glycine_max_newGene_4009	0	0.134947	0.291828	0.085264	0.541684	0.556433
Glycine_max_newGene_4010	0.183918	0.250845	0.132035	0.114653	0	0
Glycine_max_newGene_4016	0.480607	1.18157	0.219514	0.902344	0.858424	0.352159
Glycine_max_newGene_4019	0.293407	0.077649	0.372959	0.094485	0	0.176288
Glycine_max_newGene_402	0.194777	0	0.695461	0.248053	0.455381	0.471699
Glycine_max_newGene_4020	1.60633	1.24467	2.06897	1.14114	1.43482	1.69227
Glycine_max_newGene_4023	0	0	0.162029	0.204296	0.242119	0
Glycine_max_newGene_4024	0.184313	0.308514	0	0	0.166349	0.149788
Glycine_max_newGene_4030	0.523355	0.479057	0.96602	0.250221	0.73996	0.839862
Glycine_max_newGene_4041	0.088883	0.239156	0.318116	0.290468	0.135643	0.161287
Glycine_max_newGene_4043	0.767415	0.37361	0.514158	0.929722	0.744334	1.05703
Glycine_max_newGene_4044	0.269171	0.160373	0.153201	0.380204	0.530479	0.227311
Glycine_max_newGene_4047	0.613215	0.598961	0.786926	0.792495	0.540878	0.557842
Glycine_max_newGene_4050	0.475946	0	0	0	0	0
Glycine_max_newGene_4053	0	0.191762	0	0	0.092501	0.31926
Glycine_max_newGene_406	5.70313	5.75869	5.37026	7.23439	7.66884	7.52282
Glycine_max_newGene_4066	0	0	0.142378	0	0	0
Glycine_max_newGene_4068	0.217513	0	0.171835	0.053989	0.031288	0.122828
Glycine_max_newGene_4071	0	0	0.124646	0	0.172614	0
Glycine_max_newGene_4073	0	0	0	0.055891	0.10733	0.058564
Glycine_max_newGene_4074	0.069535	0.147664	0.080495	0.592163	0.321756	0.294046
Glycine_max_newGene_4079	0	0	0	0	0	0.586797
Glycine_max_newGene_4080	0	0	0	0	0.034459	0
Glycine_max_newGene_4084	0.14897	0.070228	0.222153	0	0	0.106666
Glycine_max_newGene_4087	1.29699	1.11531	1.08971	0.888302	0.925302	0.681486
Glycine_max_newGene_4088	0.146775	0.031383	0.260108	0.426912	0	0
Glycine_max_newGene_4091	0	0	0	0.373375	0	0
Glycine_max_newGene_4092	0	0	0.090785	0.139461	0	0
Glycine_max_newGene_4098	0.221836	0.485875	0.360465	0.650554	0.437023	0.694531
Glycine_max_newGene_410	0.639943	0.491564	0.103361	0.04041	0.322486	0.346971
Glycine_max_newGene_4102	0	0	0.244393	0.440569	0.200146	0
Glycine_max_newGene_4103	0	0.295306	0	0.047125	0.061452	0
Glycine_max_newGene_4107	0.222651	0.123693	0.223824	0.258317	0.221243	0.042937
Glycine_max_newGene_4108	0.194908	0	0	0	0	0
Glycine_max_newGene_4109	0.98813	1.51669	1.32886	1.1226	1.46277	1.91181
Glycine_max_newGene_411	0	0.180327	0	0	0	0
Glycine_max_newGene_4111	0	0.180327	0	0	0	0
Glycine_max_newGene_4112	0	0.180327	0	0	0	0
Glycine_max_newGene_4113	11.1875	11.1368	11.8151	10.227	10.4808	8.96094
Glycine_max_newGene_4118	0	0	0.154417	0	0	0.150658
Glycine_max_newGene_4119	0.176638	0	0.04443	0.446934	0.189353	0.117646
Glycine_max_newGene_412	0	0	0.237825	0.342637	0	0.11031
Glycine_max_newGene_4120	0.062673	0	0.07017	0.396728	0.263641	0.426152
Glycine_max_newGene_4121	0.151108	0	0.038564	0.877227	0.214645	0.083046
Glycine_max_newGene_4124	0.146366	0	0	0.144274	0.103635	0.041918
Glycine_max_newGene_4129	0.039243	0	0	0	0	0.043249
Glycine_max_newGene_4133	0.366281	0.151858	0.139584	0.087044	0.09788	0.149347
Glycine_max_newGene_4137	2.21904	2.35252	2.65382	3.13804	3.00867	3.31565
Glycine_max_newGene_4138	0.178928	0	0.338976	0	0	0
Glycine_max_newGene_4139	0.301477	0.140181	0.075346	0	0	0
Glycine_max_newGene_4140	0.261313	0.112109	0	0	0	0
Glycine_max_newGene_4147	0	0	0.490681	0	0.464513	0
Glycine_max_newGene_4149	0	0	0	0.237981	0	0
Glycine_max_newGene_4151	0.171997	0	0	0	0.143478	0
Glycine_max_newGene_4152	0	0.004343	0.05731	0.069463	0.192308	0
Glycine_max_newGene_4153	0	0	0.061019	0.061944	0	0
Glycine_max_newGene_4156	0.487374	0	0.049246	0.094177	0	0.162598
Glycine_max_newGene_4157	0	0	0	0	0.077566	0
Glycine_max_newGene_4158	0.862328	0.544535	0.697981	1.01144	0.437028	0.282434
Glycine_max_newGene_416	0.186053	0.212848	0.497137	0.251322	0.10023	0.299292
Glycine_max_newGene_4162	0	0	0	0.330673	0.142946	0
Glycine_max_newGene_4164	1.14545	1.37139	1.13132	0.864934	1.26578	1.3077
Glycine_max_newGene_4168	0.092811	0.267433	0.745123	0	0.234058	0.277572
Glycine_max_newGene_4169	0	0	0	0	0.149399	0.056334
Glycine_max_newGene_417	0	0	0	0.133418	0	0
Glycine_max_newGene_4180	1.50688	1.1466	0.858386	1.38958	1.11017	1.02076
Glycine_max_newGene_4181	0	0	0	0.400253	0	0
Glycine_max_newGene_4183	0	0	0.079134	0	0	0
Glycine_max_newGene_4187	1.20141	1.04349	1.04691	0.655921	0.672029	0.516524
Glycine_max_newGene_4188	0	0	0	0.031647	0	0.113926
Glycine_max_newGene_419	0.537962	0.958272	0.500525	0.954655	0.790059	1.10206
Glycine_max_newGene_4190	0.319581	0	0	0	0	0.047424
Glycine_max_newGene_4191	0	0	0	0	0	0.176683
Glycine_max_newGene_4192	0.429143	0	0.149069	0.045643	0.05719	0.050318
Glycine_max_newGene_4193	0	0	0	0.040463	0.29827	0.239716
Glycine_max_newGene_4201	0.243975	0.358653	0	0.36768	0.592922	0.338361
Glycine_max_newGene_4204	0.665675	0.352361	0.333273	0.740791	1.1626	0.627241
Glycine_max_newGene_4205	2.37777	2.05636	3.47316	0.799747	0.76126	0.506046
Glycine_max_newGene_4206	0.145892	0.197878	0.253509	0.379375	0.286941	0.134466
Glycine_max_newGene_4207	1.53547	1.55906	1.26757	1.36636	1.61455	1.20513
Glycine_max_newGene_4208	0.449318	0	0.219704	0	0	0
Glycine_max_newGene_4212	2.68377	2.73589	2.91798	2.50577	3.04939	2.85062
Glycine_max_newGene_4213	4.08554	2.9773	3.45159	0	0	0
Glycine_max_newGene_4214	0.525723	0.598282	0.445988	0	0	0.01153
Glycine_max_newGene_4216	0.121446	0.55094	0.555751	0.623142	1.01934	0.276554
Glycine_max_newGene_4217	0	0	0.071555	0.05561	0	0
Glycine_max_newGene_4219	0	0.180327	0.063337	0	0	0
Glycine_max_newGene_422	0	0.19483	0	0.214613	0	0
Glycine_max_newGene_4222	13.4911	11.3294	12.5347	14.6242	15.34	14.0639
Glycine_max_newGene_4223	0.442701	0.453584	0.214659	0.613687	0.553564	0.293907
Glycine_max_newGene_4225	0.069034	0.391812	0.110089	0	0	0
Glycine_max_newGene_4226	0	0	0	0.359023	0.171732	0.143721
Glycine_max_newGene_4227	0.90806	0.897145	1.23181	0	0	0
Glycine_max_newGene_4229	0	0	0	0	0.258865	0
Glycine_max_newGene_423	0.128277	0.194102	0.201455	0.098442	0	0
Glycine_max_newGene_4230	0.209753	0.081549	0.108461	0	0	0
Glycine_max_newGene_4233	0.146262	0	0.162496	0	0	0
Glycine_max_newGene_4236	0.054447	0.133628	0.420742	0.366305	0.060081	0.112019
Glycine_max_newGene_4239	0.10743	0	0	0.040454	0.254203	0
Glycine_max_newGene_4241	0.358487	0	0.130694	0.295146	0.424538	0.407
Glycine_max_newGene_4242	1.73436	1.59748	1.65482	2.2596	2.03342	2.33403
Glycine_max_newGene_4249	0.104131	0	0.203733	0	0.249471	0.034283
Glycine_max_newGene_425	0.036096	0	0.175763	0.02622	0.088402	0.075922
Glycine_max_newGene_4252	0.087676	0.065818	0.347155	0.106988	0.152841	0.084483
Glycine_max_newGene_4253	0	0	0	0.27075	0.164256	0
Glycine_max_newGene_4257	0	0.054256	0.049948	0	0	0
Glycine_max_newGene_4259	3.3103	3.40485	2.10051	3.11732	3.9635	3.13318
Glycine_max_newGene_426	0.505376	0.57306	0.583445	0.550836	0.577062	0.54105
Glycine_max_newGene_4261	0	0.147868	0.060938	0	0	0.037736
Glycine_max_newGene_4266	0	0	0	0	0.255222	0
Glycine_max_newGene_4275	0	0	0.05306	0.503424	0	0
Glycine_max_newGene_4276	0.191321	0.292753	0	0.303347	0	0.084197
Glycine_max_newGene_4278	0	0	0	0.133418	0	0
Glycine_max_newGene_4285	0	0	0	0	0	0.062213
Glycine_max_newGene_4286	1.45118	0.392142	0.350167	0.149934	0.059175	0
Glycine_max_newGene_4291	0	0	0	0.370739	0.31932	0
Glycine_max_newGene_4295	0	0.13457	0.08759	0.319735	0.183919	0.211666
Glycine_max_newGene_4298	0.240403	0	0.023424	0	0	0
Glycine_max_newGene_4300	2.44387	2.06098	2.06687	0	0	0
Glycine_max_newGene_4301	5.99833	4.96288	4.25985	0	0	0
Glycine_max_newGene_4302	0.909945	0.312422	1.24421	1.54675	0	0.211406
Glycine_max_newGene_4304	0	0	0.022102	0	0.351344	0.275836
Glycine_max_newGene_4305	0.315538	0.199822	0.070371	0.292906	0.291484	0.521038
Glycine_max_newGene_4306	0	0.386717	0.863986	0.766715	0.666871	0.248503
Glycine_max_newGene_4311	1.60462	1.68423	1.71102	1.28601	1.63942	1.21057
Glycine_max_newGene_4317	0.463954	0.245537	0.342435	0.708053	0.659588	0.71464
Glycine_max_newGene_4321	0.387834	0.140723	0	0	0	0
Glycine_max_newGene_4322	0.512591	1.11557	0.969835	0.143984	0.206687	0
Glycine_max_newGene_4323	3.35523	3.62891	3.51588	4.01994	4.14344	3.61077
Glycine_max_newGene_4325	0	0	0	0.110494	0	0
Glycine_max_newGene_4328	0.575013	0.685094	1.00404	1.1058	0.820078	1.23434
Glycine_max_newGene_4329	1.26373	1.59829	1.0526	1.3736	0.900717	0.922075
Glycine_max_newGene_433	0	0	0.090707	0.034607	0.127023	0.19842
Glycine_max_newGene_4331	0.638371	0.754552	1.07902	0.539348	1.02858	0.364337
Glycine_max_newGene_4334	2.56807	1.05551	1.43078	3.90165	4.49998	3.55828
Glycine_max_newGene_4335	3.34189	3.21292	3.06012	4.34767	2.82682	3.54704
Glycine_max_newGene_4338	0.070447	0	0	0.135159	0	0
Glycine_max_newGene_434	3.4887	3.25191	3.38144	3.5437	3.84612	3.88016
Glycine_max_newGene_4340	0	0	0	0	0.630727	0
Glycine_max_newGene_4341	0.197993	0.383458	0.232403	0.190523	0.130362	0.389008
Glycine_max_newGene_4342	0.166404	0.069521	0.125143	0.241732	0.31042	0
Glycine_max_newGene_4346	0	0	0	0	0	0.216727
Glycine_max_newGene_4347	0.204854	0.106323	0	0	0.150702	0.120375
Glycine_max_newGene_4348	0	0.099134	0	0.564494	0.690143	0.582664
Glycine_max_newGene_435	0	0	0.55583	0.146639	0	0
Glycine_max_newGene_4351	0	0	0	0.089776	0.213592	0
Glycine_max_newGene_4352	0.060395	0.339086	0.073014	0.214378	0.052691	0.157819
Glycine_max_newGene_4354	0.807035	0.9625	0.659939	0.61529	0.726163	0.607172
Glycine_max_newGene_4358	0.138366	0	0	0	0	0
Glycine_max_newGene_4360	0	0	0	0.452993	0.75556	0.701124
Glycine_max_newGene_4361	0	0.355189	0.221547	0.053714	0	0.220803
Glycine_max_newGene_4362	0.189986	0.184827	0.238746	0.181698	0.121792	0.149994
Glycine_max_newGene_4363	0.21992	0	0.02393	0.370047	0.165584	0.065524
Glycine_max_newGene_4364	0.184807	0.356494	0.396753	0.516128	0.518746	0.806704
Glycine_max_newGene_4366	0.090924	0.433094	0.159726	0.323416	0.633061	0.31989
Glycine_max_newGene_4373	0.261259	0.250131	0.4057	0.263679	0.44158	0.21404
Glycine_max_newGene_4375	1.16804	1.68018	1.3339	0.72313	1.11534	0.591031
Glycine_max_newGene_4379	0.205488	0.035942	0.243159	0.372729	0.089114	0.257226
Glycine_max_newGene_438	0.929081	1.01624	1.54972	1.92686	1.60014	1.51589
Glycine_max_newGene_4380	0	0	0	0.167655	0	0
Glycine_max_newGene_4381	0.667602	0.811869	1.25161	0.63146	0.91571	1.04397
Glycine_max_newGene_4383	0	0	0.058163	0	0	0
Glycine_max_newGene_4385	1.21086	1.00145	0.865333	1.90885	1.39494	1.89231
Glycine_max_newGene_4387	0.1384	0	0	0	0	0
Glycine_max_newGene_4388	1.67988	1.69419	1.22001	2.68718	3.17285	2.61951
Glycine_max_newGene_4391	1.18952	1.17635	1.56882	1.77125	1.63388	1.6479
Glycine_max_newGene_4392	0	0.248942	0.056638	0.050992	0.133502	0
Glycine_max_newGene_4396	0.046541	0.073546	0	0	0	0
Glycine_max_newGene_4398	0.293557	0	0	0	0.634489	0.096339
Glycine_max_newGene_440	4.51764	4.33874	3.46468	4.58797	5.63381	4.87583
Glycine_max_newGene_4401	0	0.180327	0	0	0.075862	0.292989
Glycine_max_newGene_4402	0.414817	0.130847	0.736777	0.636446	0.405267	0.133984
Glycine_max_newGene_4403	0.223788	0.172354	0.366281	0.25511	0.362819	0.424452
Glycine_max_newGene_4408	0.20126	0.600693	0.472488	0.113105	0.055817	0.068473
Glycine_max_newGene_4409	0.259904	0.301195	0.104352	0	0.083378	0
Glycine_max_newGene_441	0.947956	1.2376	1.12532	1.88394	1.97461	1.14461
Glycine_max_newGene_4410	0	0.122291	0.247594	0	0	0.034395
Glycine_max_newGene_4412	0.638359	0.497992	0.384686	0.476313	0.589488	0.481761
Glycine_max_newGene_4414	0	0.106667	0.124857	0.198954	0.286977	0.355848
Glycine_max_newGene_4416	0.201038	0.182342	0.222764	0.196163	0.198243	0.200229
Glycine_max_newGene_4418	4.63208	5.06312	4.49862	7.15024	8.09461	8.25449
Glycine_max_newGene_4419	0.424787	0.336387	0.868287	0.502725	0.556142	0.573239
Glycine_max_newGene_4420	0	0	0.102447	0	0	0.2674
Glycine_max_newGene_4421	0	0.180327	0	0	0.122089	0.175269
Glycine_max_newGene_4422	0.177899	0.295756	0	0	0	0.069005
Glycine_max_newGene_4429	0.264059	0.421347	0.410778	0.394676	0.461253	0.451336
Glycine_max_newGene_4430	1.35204	1.4795	1.10959	1.98279	2.00227	2.45993
Glycine_max_newGene_4436	2.60616	2.63579	1.98485	2.05501	1.55497	1.60043
Glycine_max_newGene_4437	0.068727	0.182331	0	0.268595	0.285548	0.551525
Glycine_max_newGene_4438	0.031257	0.22215	0	0	0	0
Glycine_max_newGene_444	0	0	0.142378	0	0	0
Glycine_max_newGene_4440	1.05378	0.763777	0.510032	0.717962	0.788107	0.956734
Glycine_max_newGene_4444	0.467193	0.474207	0.417077	0.440347	0.72286	0.694474
Glycine_max_newGene_4445	0	0.286147	0.410651	0.430079	0.2158	0
Glycine_max_newGene_4447	0.695261	1.01721	0.669372	0.626963	0.911426	0.488556
Glycine_max_newGene_4448	0.065078	0.343952	0.198216	0.301204	0.355727	0.374936
Glycine_max_newGene_4449	0.06878	0.410856	0.442063	0.330644	0.650087	0.104415
Glycine_max_newGene_445	0	0.376205	0.110974	0.208202	0.348032	0.115774
Glycine_max_newGene_4450	0	0	0.030997	0.101592	0	0
Glycine_max_newGene_4453	0	0	0	0	0.217292	0.06151
Glycine_max_newGene_4454	0.625005	0.756788	0.697783	0.91759	1.03734	1.22827
Glycine_max_newGene_4456	0.142157	0.257522	0.137032	1.28574	1.01448	1.55702
Glycine_max_newGene_446	0.393681	0.475308	0.434797	0.426481	0.789352	0.343441
Glycine_max_newGene_4461	0.272328	0.333868	0.209993	0	0	0
Glycine_max_newGene_4462	0.316296	0.351237	0.428569	0.43882	0.422485	0.325468
Glycine_max_newGene_4468	0.282295	0.764804	0.142413	0	0	0.108583
Glycine_max_newGene_447	0	0	0.29841	0.141905	0	0
Glycine_max_newGene_4472	0.986307	1.58615	1.12842	1.18737	1.71744	1.51281
Glycine_max_newGene_4473	0.095918	0.061538	0.050789	0.146585	0.731289	0.213975
Glycine_max_newGene_4476	0	0	0	0	0.164126	0
Glycine_max_newGene_4477	0	0	0.249161	0	0	0
Glycine_max_newGene_4478	0	0	0	0	0	0.200838
Glycine_max_newGene_4481	1.35617	1.19177	1.58271	0.905158	1.43924	1.23841
Glycine_max_newGene_4482	0.475827	0.241936	0.111501	0.517022	0.135505	0.209667
Glycine_max_newGene_4486	0	0	0	0	0.283025	0
Glycine_max_newGene_4488	0.348915	0.428498	0.52438	0.276246	0.451978	0.485542
Glycine_max_newGene_449	0.867438	0.802395	1.25122	0.536306	0.468659	0.747839
Glycine_max_newGene_4495	0.296412	0.669681	0.588828	0.501411	0	0.205143
Glycine_max_newGene_4498	0	0	0.242002	0.079748	0.446186	0.340746
Glycine_max_newGene_4499	0	0.180327	0	0	0	0
Glycine_max_newGene_450	0.035171	0.044832	0.145371	0.029307	0.19209	0
Glycine_max_newGene_4503	34.1675	32.2563	31.5977	31.4102	31.6082	32.3881
Glycine_max_newGene_4504	0.013919	0.096743	0	0	0	0
Glycine_max_newGene_4506	1.74093	1.0148	1.38712	1.57433	2.29437	1.80644
Glycine_max_newGene_4507	0.375673	0.701017	0.481397	2.47973	2.18998	1.9692
Glycine_max_newGene_4509	0	0	0	0	0.054443	0
Glycine_max_newGene_451	3.52779	3.66553	3.27483	4.86694	5.3561	4.46422
Glycine_max_newGene_4515	0.218495	0.1978	0.086641	0.051712	0.091298	0
Glycine_max_newGene_4516	0.159067	0	0	0	0	0
Glycine_max_newGene_4518	0.054259	0.263284	0.176095	0.123989	0.022558	0.275873
Glycine_max_newGene_4521	3.25789	3.28578	3.90044	3.42055	3.95548	3.35965
Glycine_max_newGene_4526	0.095793	0	0.189533	0.258284	0.287259	0.169077
Glycine_max_newGene_4527	2.18797	2.99765	2.84853	3.10703	3.55556	3.02528
Glycine_max_newGene_4528	0	0	0.142378	0	0	0
Glycine_max_newGene_4529	0.122703	0.131333	0.081128	0.222533	0.040055	0
Glycine_max_newGene_4532	0	0	0.077819	0	0	0
Glycine_max_newGene_4536	0.101187	0.286585	0.319252	0	0.139868	0.096515
Glycine_max_newGene_4539	0	0.25461	0.161284	0.056947	0	0
Glycine_max_newGene_4544	0.543047	0.406343	0.6184	0.508872	0.493043	0.405532
Glycine_max_newGene_4549	0	0	0	0.135375	0.138399	0.067564
Glycine_max_newGene_4550	0	0	0	0.150905	0	0
Glycine_max_newGene_4552	0	0	0.050066	0	0.034892	0
Glycine_max_newGene_4558	1.01415	0.769682	1.54021	0.79156	0.941492	0.890453
Glycine_max_newGene_456	4.39685	5.16698	5.56835	3.80599	5.33749	4.19697
Glycine_max_newGene_4560	0.117758	0	0	0.162751	0	0
Glycine_max_newGene_4561	0.54262	0.158877	0.297202	0	0.125303	0
Glycine_max_newGene_4562	0.381992	0.542477	0.601055	0.195352	0.454345	0.150038
Glycine_max_newGene_4567	0	0	0.037917	0.086592	0	0
Glycine_max_newGene_457	1.54783	1.18209	1.68097	2.28747	1.60904	2.01423
Glycine_max_newGene_4570	0.706466	0.437105	0.49586	0.503263	1.12975	0.597698
Glycine_max_newGene_4573	6.25777	5.12722	6.21641	7.00963	7.87725	6.31658
Glycine_max_newGene_4575	0.061587	0.243736	0.08154	0	0.266649	0.284314
Glycine_max_newGene_4576	0	0	0	0	0	0.117925
Glycine_max_newGene_4577	0.351377	0.40134	0.594239	0.683789	0.674833	0.748004
Glycine_max_newGene_4579	1.76823	1.60054	1.64214	0.705612	0.957225	0.994932
Glycine_max_newGene_4581	0.291817	0.323399	0.422343	0.302063	0.268074	0.429402
Glycine_max_newGene_4582	0.165378	0.260073	0	0	0	0
Glycine_max_newGene_4586	0	0	0	0	0.03189	0
Glycine_max_newGene_4590	0.052935	0.120767	0	0.141317	0.128953	0.186918
Glycine_max_newGene_4593	0.437641	0.11483	0.253329	2.07313	1.18405	1.60401
Glycine_max_newGene_4595	1.36682	1.41328	1.81114	1.58383	1.96243	1.77122
Glycine_max_newGene_4599	0.095693	0	0.227503	0	0	0
Glycine_max_newGene_460	0.2793	0	0	0	0	0
Glycine_max_newGene_4601	0.257387	0.506368	0.431182	0.320266	0.186448	0.286149
Glycine_max_newGene_4609	0.046588	0.270794	0.034196	0.139557	0.079095	0.039705
Glycine_max_newGene_4616	0	0	0.049035	0	0	0
Glycine_max_newGene_4617	0	0	0	0.243414	0	0.13419
Glycine_max_newGene_4619	2.44037	1.67216	2.0214	1.98782	2.51457	1.9316
Glycine_max_newGene_462	8.02297	7.7324	8.19274	8.56464	8.17949	7.06999
Glycine_max_newGene_4620	1.47591	1.76581	2.15218	2.82562	2.46246	2.07479
Glycine_max_newGene_4622	0	0	0.231364	0	0.713073	0
Glycine_max_newGene_4627	0	0	0.144898	0	0	0
Glycine_max_newGene_463	0.266493	0.888491	0.692154	0.708359	0.717585	0.462663
Glycine_max_newGene_4631	0.043031	0	0.092756	0.120411	0.419796	0.106227
Glycine_max_newGene_4632	0.411188	0.263885	0.392095	0.451507	0.295662	0.219327
Glycine_max_newGene_4633	0.244638	0.150134	0.346431	0.425971	0.305089	0.481028
Glycine_max_newGene_4634	0.354494	0.505637	0.739796	0.434942	0.605391	0.431841
Glycine_max_newGene_4635	0.138366	0	0	0	0	0
Glycine_max_newGene_4636	0.089169	0.302184	0	0	0	0.135977
Glycine_max_newGene_4637	0.267423	0	0.229459	0	0	0
Glycine_max_newGene_4638	0.112202	0.426883	0.676683	0.130022	0	0.10163
Glycine_max_newGene_464	0	0	0.285868	0.079402	0	0
Glycine_max_newGene_4641	0.519077	0.6595	0.627871	0.383438	0.681228	0.638794
Glycine_max_newGene_4642	0.133219	0.131734	0.197465	0.30607	0.489732	0.23363
Glycine_max_newGene_4644	0	0	0	0.103962	0	0.158509
Glycine_max_newGene_4645	0	0	0	0.08644	0	0
Glycine_max_newGene_4646	0	0	0	0	0.075826	0.22042
Glycine_max_newGene_4648	2.63265	2.96989	3.14318	3.3239	2.67956	3.27804
Glycine_max_newGene_465	0.338806	0	0	0.447628	0.130505	0.266628
Glycine_max_newGene_4650	0	0.470418	0	0	0	0
Glycine_max_newGene_4653	0.447604	0.353117	0.533468	0.16685	0.372122	0.193371
Glycine_max_newGene_4654	0.292754	0	0.208642	0.180766	0.062776	0.033604
Glycine_max_newGene_4655	4.02183	3.90989	3.88554	2.09642	2.56475	2.27088
Glycine_max_newGene_4657	0	0	0	0	0	0.266883
Glycine_max_newGene_4658	0	0.180327	0	0	0	0
Glycine_max_newGene_466	0	0	0	0.251731	0	0
Glycine_max_newGene_4661	0.062819	0.151965	0	0.106949	0.034398	0.362311
Glycine_max_newGene_4662	0.385119	0.405504	0.490839	0.626892	0.647511	0.336086
Glycine_max_newGene_4664	0	0	0	0.062104	0	0.431626
Glycine_max_newGene_4666	0.066405	0	0.067786	0	0	0
Glycine_max_newGene_4667	0	0.090999	0.06374	0	0	0
Glycine_max_newGene_4674	0	0	0	0.069861	0	0.181782
Glycine_max_newGene_4677	0	0	0	0	0	0.194932
Glycine_max_newGene_4679	0.597528	1.20339	1.24444	0.844093	1.20803	1.06873
Glycine_max_newGene_4682	0	0	0	0.047089	0.319813	0.028049
Glycine_max_newGene_4684	0.431107	0.405675	0.42519	0.817648	0.784499	0.621091
Glycine_max_newGene_4686	0.728369	0.273309	0.340909	0.25246	0.095687	0.113103
Glycine_max_newGene_4687	0	0.126061	0.044429	0.047254	0.078113	0.141649
Glycine_max_newGene_4689	2.86752	2.38667	4.07493	1.52157	1.87792	1.92844
Glycine_max_newGene_4691	0	0.106893	0.252849	0	0.611062	0.076154
Glycine_max_newGene_4696	9.38165	8.28838	9.32134	10.2077	13.2272	9.82051
Glycine_max_newGene_4697	0.208978	0.203732	0	0	0	0
Glycine_max_newGene_470	0	0	0.272561	0.198005	0.091905	0.221655
Glycine_max_newGene_4700	0.827741	0.605654	0.97937	0.284125	0.297626	0.202073
Glycine_max_newGene_4703	0	0	0	0	0.066738	0
Glycine_max_newGene_4705	7.88945	9.09004	8.24363	4.57192	4.52221	4.52831
Glycine_max_newGene_4706	2.25949	1.76122	2.51682	2.71928	2.66132	2.65108
Glycine_max_newGene_4708	0.983821	0.346269	0.720552	0.707397	0.486598	0.911869
Glycine_max_newGene_4710	0.929991	1.10153	1.523	1.06148	1.1276	1.48846
Glycine_max_newGene_4711	0	0	0	0.557342	0.2101	0.286887
Glycine_max_newGene_4712	0	0	0.363329	0	0	0
Glycine_max_newGene_4715	0	0	0	0.362718	0	0
Glycine_max_newGene_4722	0	0.068984	0	0	0	0.10151
Glycine_max_newGene_4724	0.19033	0.025582	0	0	0	0
Glycine_max_newGene_4729	0	0	0	2.31408	2.94363	1.87765
Glycine_max_newGene_473	0.309253	0.129409	0.090457	0.108809	0.196935	0
Glycine_max_newGene_4730	0	0.051992	0	0.30092	0	0.068862
Glycine_max_newGene_4731	0.849873	0.979395	0.690547	0.152389	0.157698	0.096607
Glycine_max_newGene_4732	0	0	0	0.212188	0.256334	0.139913
Glycine_max_newGene_4733	0	0	0	0.328953	0.11394	0.084488
Glycine_max_newGene_4734	0	0	0	0.278771	0.132018	1.19093
Glycine_max_newGene_4736	0	0	0	0.428415	0.108655	0
Glycine_max_newGene_4738	0	0	0	0.420279	0.309369	0.334932
Glycine_max_newGene_4740	0.054162	0.038553	0	0	0.254235	0.047987
Glycine_max_newGene_4741	0	0.204299	0.453974	0	0	0.107399
Glycine_max_newGene_4745	1.24234	1.14309	1.40531	0	0	0
Glycine_max_newGene_4747	0.143151	0	0	0	0	0
Glycine_max_newGene_475	0.35121	0.333284	0.670756	0.271991	0.598783	0.511906
Glycine_max_newGene_4750	0	0	0	0	0.237977	0.158216
Glycine_max_newGene_4752	0.426284	0.322861	0.164545	0.363104	0.190661	0.079087
Glycine_max_newGene_4753	0.138366	0	0	0	0	0.148645
Glycine_max_newGene_4754	0.409967	0.305594	0.550308	1.04828	0.862117	0.999482
Glycine_max_newGene_4756	0.235851	0	0	0	0	0
Glycine_max_newGene_4763	0	0.062607	0.049495	0	0.0994	0.2586
Glycine_max_newGene_4764	0	0.259536	0.224079	0	0.42348	0.430701
Glycine_max_newGene_4765	0.308326	0.330875	0.105368	0.135322	0.135166	0
Glycine_max_newGene_4767	0	0	0.304781	0	0	0.160103
Glycine_max_newGene_4768	8.29567	6.67723	7.75618	8.53659	9.67143	9.27814
Glycine_max_newGene_4771	0	0.180327	0	0.120965	0	0
Glycine_max_newGene_4773	0.245166	0.103506	0.477972	0	0	0
Glycine_max_newGene_4774	0	0	0	1.70511	1.92517	1.21462
Glycine_max_newGene_4784	0	0	0	0	0	0.131837
Glycine_max_newGene_4785	0.780998	0.420001	0.834032	0.400032	0.139117	0
Glycine_max_newGene_4787	0.906778	0.471286	0.913035	1.71716	1.65647	1.76489
Glycine_max_newGene_4791	0.108208	0	0.326847	0.028627	0	0.027821
Glycine_max_newGene_4793	0.379765	0	0	0.061377	0	0
Glycine_max_newGene_4794	2.93012	3.14621	2.89363	3.34768	2.70267	2.94102
Glycine_max_newGene_4795	0	0	0	0.17329	0	0
Glycine_max_newGene_4797	0	0.180327	0	0	0	0
Glycine_max_newGene_4798	0	0	0	0.133418	0	0
Glycine_max_newGene_4799	0	0	0	0	0.141513	0.076788
Glycine_max_newGene_480	0.324417	0.775281	0.438533	0.331663	0.495185	0.223862
Glycine_max_newGene_4801	0.133534	0	0.204448	0.257205	0.061753	0.108559
Glycine_max_newGene_4805	0.537195	0.624418	0.980663	0.917792	0.724363	0.871836
Glycine_max_newGene_4806	4.30035	4.18471	3.63652	4.1571	4.53516	3.67523
Glycine_max_newGene_4807	0.699023	0	0.620436	0.343121	0.291082	0.38705
Glycine_max_newGene_4809	0.256009	0.030332	0.11072	0.569638	0.494153	0.543432
Glycine_max_newGene_481	0.288809	0.371622	0.336337	0.260371	0.046101	0.157944
Glycine_max_newGene_4813	0	0.277911	0	0	0.209648	0
Glycine_max_newGene_4818	3.79026	2.80904	3.77485	3.8381	3.44574	3.65081
Glycine_max_newGene_4820	0.650236	0.544329	0.578968	1.83841	1.40407	1.1681
Glycine_max_newGene_4821	0	0	0	0	0	0.059143
Glycine_max_newGene_4823	0	0	0	0	0.221378	0.12887
Glycine_max_newGene_4824	0.389597	0.536284	0.316125	0.274469	0.417408	0.451055
Glycine_max_newGene_4826	0.291941	0.183952	0.031939	0.164401	0.331761	0.048996
Glycine_max_newGene_4828	0.362394	0.326059	0.282381	0.290823	0.369323	0.484997
Glycine_max_newGene_483	0.605103	0.59563	0.513819	0.534031	0.406213	0.479971
Glycine_max_newGene_4830	0.033211	0.029095	0.161223	0.19929	0.084472	0.160147
Glycine_max_newGene_4833	6.22175	6.45981	6.28571	7.63318	6.8854	7.43748
Glycine_max_newGene_4835	0	0	0.101246	0	0	0.353775
Glycine_max_newGene_4836	0.438326	0.486679	0.691993	0.472497	0.551591	0.543937
Glycine_max_newGene_4837	0.063523	0.03668	0.130243	0.117044	0	0.173939
Glycine_max_newGene_484	0.541206	0.265979	0.653898	0.547877	0.903735	0.817196
Glycine_max_newGene_4841	0	0	0.142378	0	0	0
Glycine_max_newGene_4846	0.954396	0.549204	0.951328	0.842964	1.35138	0.729005
Glycine_max_newGene_485	0	0	0	0.112383	0	0
Glycine_max_newGene_4851	0	0.576342	1.27762	0	0	0
Glycine_max_newGene_4852	0.708541	1.468	0.823756	1.17143	0.664472	0.534064
Glycine_max_newGene_4858	0.223044	0	0.675434	0.563769	0.881837	0.683656
Glycine_max_newGene_4859	0.09841	0	0	0	0.227026	0
Glycine_max_newGene_4860	0	0	0.19464	0	0	0
Glycine_max_newGene_4861	0	0	0.116086	0	0	0
Glycine_max_newGene_4864	0.38499	0.38385	0.462728	0.303927	0.282585	0.342153
Glycine_max_newGene_4865	0	0	0	0	0.240658	0
Glycine_max_newGene_487	0.069548	0.275962	0.042263	0.619917	0.714284	0.281819
Glycine_max_newGene_4871	0	0	0.362493	0.136585	0	0.134371
Glycine_max_newGene_4877	0	0.068352	0	0	0	0
Glycine_max_newGene_488	2.28751	1.67094	1.57493	1.35279	2.36468	1.44675
Glycine_max_newGene_4882	0	0	0	0	0.489381	0.042382
Glycine_max_newGene_4883	0	0	0.114184	0.037483	0	0.131352
Glycine_max_newGene_4884	0.402304	0.773594	0.701325	0.578448	0.448124	0.765838
Glycine_max_newGene_4893	0.029463	0.118606	0.138474	0.42663	0.299751	0.354738
Glycine_max_newGene_4896	0.057762	0.063687	0.110738	0	0.092964	0.249335
Glycine_max_newGene_4899	0	0	0.241318	0	0	0
Glycine_max_newGene_49	0.589693	0.583973	0.266853	0.163812	0.028261	0.102399
Glycine_max_newGene_490	0.490927	0.105309	0.246311	0.254859	0.159982	0.336912
Glycine_max_newGene_4901	0.425381	0.406843	0.623009	0.77059	0.661477	0.72185
Glycine_max_newGene_4904	0.07687	0.111758	0	0	0.182045	0.139472
Glycine_max_newGene_491	0.020915	0.027383	0.183128	0.101767	0	0.286653
Glycine_max_newGene_4910	0.201881	0.201401	0.042713	0.042758	0.490861	0.071749
Glycine_max_newGene_4911	0.18742	0.617036	0.326529	0.412323	0.431977	0.867137
Glycine_max_newGene_4912	0.349669	0.3436	0.533089	0.49892	0.274908	0.202575
Glycine_max_newGene_4913	0.173004	0.100128	0.455761	0.160776	0.308841	0.30337
Glycine_max_newGene_4916	0	0	0.04064	0.267858	0	0.253471
Glycine_max_newGene_4921	0.077922	0	0	0.023329	0.043861	0.246815
Glycine_max_newGene_4923	1.52034	2.3356	1.14452	2.21671	2.5013	2.33456
Glycine_max_newGene_4925	0.320031	0.139061	0.209176	0.324437	0.410824	0.262718
Glycine_max_newGene_4927	0.628289	0.341494	0.278344	0.917462	0.927014	1.40217
Glycine_max_newGene_4930	0	0.048239	0.040281	0	0	0.180686
Glycine_max_newGene_4931	0	0.128805	0	0.061944	0.107491	0
Glycine_max_newGene_4933	0	0	0	0	0.06002	0
Glycine_max_newGene_4935	0	0.029254	0	2.55509	3.40821	2.22031
Glycine_max_newGene_4937	0.04644	0.118353	0.065134	0	0	0.160351
Glycine_max_newGene_4938	0.832354	0.603551	0.766481	0.94472	1.18615	1.07795
Glycine_max_newGene_494	0.026482	0.10742	0.269769	0.076923	0.048412	0.073068
Glycine_max_newGene_4940	0	0.095458	0	0.270407	0.343869	0.157824
Glycine_max_newGene_4941	0	0	0.103785	0	0	0.161265
Glycine_max_newGene_4942	1.11753	1.81847	1.38225	1.41589	0.663067	0.864225
Glycine_max_newGene_4943	0	0	0.014194	0.463585	0.255883	0.129844
Glycine_max_newGene_4944	0	0.055032	0.116579	0.30537	0.267995	0
Glycine_max_newGene_4947	0.250504	0.043808	0.310014	0	0.160861	0
Glycine_max_newGene_4948	0.100645	0.392178	0.238631	0.337622	0.088229	0.227344
Glycine_max_newGene_495	8.70168	8.91927	8.63559	8.81496	9.09077	7.81578
Glycine_max_newGene_4950	0	0	0.09688	0	0	0
Glycine_max_newGene_4953	0	0	0	0	0	0.117925
Glycine_max_newGene_4954	0	0	0.09929	0	0	0.117925
Glycine_max_newGene_4956	0.395973	0.850535	0.774511	0.435919	0.493355	0.615385
Glycine_max_newGene_4957	0.353184	0.479936	0.304146	0.25801	0.584222	0.454722
Glycine_max_newGene_496	0.047032	0.147483	0	0.366357	0.1993	0.168542
Glycine_max_newGene_4962	1.00026	1.23212	0.611966	1.0751	0.383371	0.777018
Glycine_max_newGene_4963	0	0	0.284756	0	0	0
Glycine_max_newGene_4965	0.306136	0.478674	0.574265	0.247533	0.517155	0.434578
Glycine_max_newGene_4967	0.123167	0.243915	0.287213	0	0.385356	0.134997
Glycine_max_newGene_4969	0.395983	0.335223	1.20223	0.837229	0.499896	0.294016
Glycine_max_newGene_4970	0	0	0	0.090822	0	0
Glycine_max_newGene_4971	0	0	0	0	0	0.206481
Glycine_max_newGene_4972	0	0.180327	0	0	0	0
Glycine_max_newGene_4973	0	0	0.18362	0.205296	0	0.214745
Glycine_max_newGene_4978	0.618155	0	0	0	0	0
Glycine_max_newGene_498	0.203023	0.055278	0.06387	0.20873	0.073005	0.054003
Glycine_max_newGene_4981	0	0.048277	0.181392	0.212838	0.354339	0.207622
Glycine_max_newGene_4982	0.308549	0.180648	0.367746	0.17361	0.815274	0.265068
Glycine_max_newGene_4983	2.83031	2.87317	3.30003	3.27571	3.83916	2.49169
Glycine_max_newGene_4986	0.195388	0.079908	0.30931	0	0.084866	0.178019
Glycine_max_newGene_4987	0.21468	0.28443	0.262826	0.233317	0.774239	0.395048
Glycine_max_newGene_4988	0.084564	0.049096	0.153079	0.054536	0.177262	0.093866
Glycine_max_newGene_499	0	0	0	0	0	0.117925
Glycine_max_newGene_4990	0.087473	0.590035	0	0	0	0.18615
Glycine_max_newGene_4992	0	0	0	0.132271	0	0.199961
Glycine_max_newGene_4993	1.66636	2.64596	4.53724	0.601665	1.17165	2.23821
Glycine_max_newGene_4994	1.35129	0.720102	0.48428	0.652634	1.87581	1.10515
Glycine_max_newGene_4995	0.056484	0.27716	0.232876	0.336286	0	0.094986
Glycine_max_newGene_4996	0.307226	0.220068	0.397207	0.410111	0.189104	0.324556
Glycine_max_newGene_4997	0	0	0.179244	0	0	0
Glycine_max_newGene_5001	0.208317	0.155691	0.226106	0.295332	0.070756	0.519213
Glycine_max_newGene_5003	3.37937	3.02108	3.96079	4.04651	4.24948	3.99798
Glycine_max_newGene_5006	0.226006	0.192109	0.067701	0.266835	0	0.191334
Glycine_max_newGene_5007	0.046574	0	0	0	0	0
Glycine_max_newGene_5011	1.38323	2.22638	1.76185	1.85162	1.90324	1.76146
Glycine_max_newGene_5012	2.26967	2.22924	3.04985	3.08992	3.4564	2.84058
Glycine_max_newGene_5019	0.914629	0.93749	0.920567	0.701272	0.945513	1.26403
Glycine_max_newGene_5020	0	0.464393	0.204448	0.378367	0	0
Glycine_max_newGene_5021	0	0	0	0	0.242325	0
Glycine_max_newGene_5023	0.675533	0.24058	0.612293	0.060776	0.358884	0.172352
Glycine_max_newGene_5025	0.360085	0.25246	0.126738	0.384262	0.380911	0.32475
Glycine_max_newGene_5026	0	0	0	0	0	0.355591
Glycine_max_newGene_5027	0.142523	0	0	0	0.373824	0
Glycine_max_newGene_5028	0	0	0.05497	0	0.144022	0.166028
Glycine_max_newGene_503	0.235851	0	0	0.414277	0	0
Glycine_max_newGene_5035	0	0.13907	0	0.439136	0.576609	0.064874
Glycine_max_newGene_5036	0.297157	0.097224	0.128839	0.256388	0.021407	0.217593
Glycine_max_newGene_5039	0.256436	0	0.103752	0.067551	0.0788	0.190656
Glycine_max_newGene_504	0	0.183898	0	0.266835	0	0
Glycine_max_newGene_5040	0	0	0	0.133418	0	0
Glycine_max_newGene_5043	0.296549	0	0.252894	0	0.054289	0.038605
Glycine_max_newGene_5044	0	0	0	0.226132	0	0
Glycine_max_newGene_505	0	0	0	0	0.707563	0
Glycine_max_newGene_5050	2.00074	1.97261	1.45623	2.03403	2.73851	2.70717
[truncated: 47,871 more rows]
