# Supplementary material for: Multiplex CRISPR-Cas9 knockout of EIL3, EIL4, and EIN2L advances soybean flowering time and pod set
Source: BMC Plant Biol. 2023 Oct 27;23:519. doi: 10.1186/s12870-023-04543-x (PMC10604859; doi:10.1186/s12870-023-04543-x)
Supplement: Supplementary file 9 — Additional file 9: Table S7. Target sequence and SNP genotyping by multiplex amplicon sequencing. [file 12870_2023_4543_MOESM9_ESM.xlsx]

## Sheet: Sheet1
Table S7 Target sequence information and sequence information for multiplexed SNP genotyping
Target	Start Position	End Position	PCR-SNP Sequence	chr	Target sequence	star	end	Target sequecece length	v1.1
T1	41956975	41957249	TTCTCTGGCCTAACTGCTTCATTGTTTGCAGAATGTAGCTGCTGCCCATCCTGACCGGGCTCATATCCTGCTGCTGGATTATAAAGATTATAAGTGGTTTCATGATGCATGTCAGGGTTTTGCAACTCAGGATAATGCATTGGCCTTCCACTCATATACATGCTTGCTGAGGAAATCAAGTTGTTTGTATGTAAATAAGAGTAATGATCAACCTCAGGTGCTGGT	Chr13	GCAGGATATGAGCCCGGTC	41957052	41957070	21
T2	3717136	3717413	ACCCCCTTCAACATCATACTCATTGCTATCATTGATCACCAAAGATCCACTACCTCCAGCTGAGGCTAATGGGGGGATATAATCAGGGTATAGCTCTCTTGCTAAGGCCTCCTCTTGATTGATGATTGCAAGCCAGGTTGCACTTTCCTTTGCTGTCATCTTATCTTGAAGACATTTGGACTGCCTCACAAGCTTGCGAATCTTTGCAATATCAGGAGACATGTGCTT	Chr13	ATCCCCCCATTAGCCTCAGC	3717219	3717238	20
T3	3743867	3744130	TAGTTGAATCATCAGAAGCTTATAAGTCGAATCCATATTTTTCTGGACGTTTAGACTTTCTTTGATTTCCCTGGGAAATGATGATGATGCTTGAAGATATGGGATTTTGTGGGGATTTGGATATGTTTTCTGCTCCCCTTGGAGAAGGGGATATTACCGCCCGGCAAACTGAGCCAGAGGTGATAGTTGAGGATGATTATAGTGATGAAGAAAT	Chr13	AGAAGGGGATATTACCGCC	3744034	3744052	19
T4	17325029	17325302	TGCATCATCAGGTCAAATCCATAACTTTCTGGGAATCAAACGATGATGATGTTTGAAGATATGGGTTTTTGTGGGGATTTGGATATGTTTTCTGCTCCCCTTGGAGAAGGGGACATTACCACCCGGCAAACTGAGCCAGAGGTGATAGTTGAGGATGATTATAGTGATGAAGAAATTGATGTAGACGAGCTCGAGAGGAGGATGTGGAGGGACAAAATGCGTCT	Chr20	AGAAGGGGACATTACCACC	17325158	17325176	18
T5	10664601	10664872	ATAAACTTAGAAGGTCGGTGACTCAGTCCAAGACTTTGCAAGATAAGATGACAACCAGGGACACGGCAACTTGGTCCAAGGTCATGAACCAGGAAGAAACTCTGCTGCAACTGGCCAACAAGTGCCTCAAAATATCTCCATCAGAGGAAGATGATAAAAATGAGTGTGAAAGCTCTACTAGTAGCAGTACTATCATCCATGAAGGGAGTCATTTAGGTGGCA	Chr08	CAACCAGGGACACGGCAACT	10664677	10664696	17
T6	48851365	48851624	TAAGGGCATTGGGGGTGCTCACATGTGTATATTTTCTGATCCATCATCATGTTGAAGTCACTAGAAATCTTCCTCTTCCGGATGAAATCTAGGTTTGTGACAACATCTCCCTTCATTGGATGAGAAGGTTGCTGAATTGGCATCCTTCCCCTCATTCTCTCCATCCCGAGGTTTGATGGAAGAAGATGGTCAGGCTTCCGGTCCTCCACA	Chr02	TCTTCCATCAAACCTCGGGA	48851553	48851572	16
T7	3127937	3128214	GATTGCAGTGAGTATGATGTTGATGGGGCTGAAGAAGAGCCGAACTTCGATGTTGAGGACCGGAAGCCCGACCATCTTCATCCATCAAACCTTGGGATGGAGAGAATGATGGGAAGGATGCCAATTCAGCAACCTTCTCATCCCATGAAGGGAGATGTTGTCACAAACCTAGATTTCATCCGGAAGAGGAAGATTTCTAGTGACTTCAACATGATGATGGATCAGAAA	Chr14	CGAACTTCGATGTTGAGGAC	3128002	3128021	15
T8	36559002	36559248	CCACTCCTTGAAACAGATGAGTTGGATCCAAGTTCCTACATACATCTCCTTAATGACTTGCAAGACACTACTCTGAGTTCACTACTTTCTGCTCTGATGCAACATTGCATACCTCCCCAAAGAAGATTCCCTCTTGAGAGAGGCTTGGCTCCACCTTGGTGGCCCAGAGGGGCAGAGAATTGGTGGGGTGAACAAGG	Chr05	TCCACCTTGGTGGCCCAGAG	36559176	36559195	14
T9				Chr11	CTGAAGAAACGCATGTGGA	38216592	38216610	19
T10	2561127	2561385	TGCAGTTCGGATATAGAAGTTGATGATATTAGATGCCCCAATATAGCAGAGAAAGATGTCAGCGATGAAGAGATTGAAGCAGAAGAATTGGAGCGGCGGATGTGGAAGGATCGAATCAAACTCAAAAGGCTGAAGGAAAAACAGAAGCTAGAAGCGCAGCAAGCTGCAGAAAAGCAAAAGCCAAGGCAGTCCAGTGATCAAGCTCGTAG	Chr15	GTCCAGTGATCAAGCTCGT	2561340	2561358	22
T11	1346424	1346699	CACAAGACTCGGTTCTCAAGTACATGGTGAAGATCATGGAGGTCTGCAACGCCCAAGGCTTCGTCTACGGCATCATCCCCGAGAAGGGAAAACCCATGTCCGGTTCCTCCGGTAGCCTCCGCAAGTGGTGGAAGGACCAAATCCGCTTTGACCAAAACGCCCCCGTCGCAGTCTCAAAGTACCTCCCACTCCTCTCAAAAGACATTGACCTTGACATTGCTTCCTA	Chr18	CTACGGCATCATCCCCGAGA	1346513	1346532	23
T12	43874652	43874923	ATGGCAGCATCTTGGTAGCTACTCTTCTTGCCAGGGCTACTGCCACAGAACACACAAATCCTCTTGAACTTTGAATGCCTTATCTCACTTCGTGTCTCCATTTGTTAGTTATATTAACTTTCACAGTCACACAACAGAATTTTGTAACGTTTCGCTAACAAAAGAGTCTCCCTCCAAATTCTGATCCTAACACTCCCTTGGTTTTTCCACTTGTGACAAACA	Chr19	TGTTCTGTGGCAGTAGCCC	43874710	43874728	24
T13	24308053	24308329	GCAGTTGTGCATTTTCCACGGCCTGGTTTTGATGCAGGGGGCAGCATCCCATTGGAAGGAGGTGAGCCTGACTTCTGCTGGTAAGTCATGGGAACTTGAAGGCAAAAGCATGGGGTCATGGGACTACGAGGCTTGGAGAAAGCCAGATCAATGATGCCCTGTTCATAAAGGGGGGAAATTGACAAATAAGACCAACAAAATGTATGAGAACTTACGAGAGTATCCTT	Chr13	CCTGCATCAAAACCAGGCCG	24308096	24308115	25
T14	41350523	41350797	CTGAGAGGTTTTATTATGACTTATGCTCTTCTGGATCTGCAGATAATACAGTCAATTCAGTTAATACTAAAAAGTACCACAGTTTGCCAGACATTTCAGGATACTCCATCCCCCACAGGGCTGGTTATGTGTCTGATAAAAATGCTCCAAGGGATGGTTCTGTTGGATATGGATCTTTTGCTAGTAGGACGTGCTATGACCAATCATTATATTTAAATTCTGGAT	Chr03	TACTCCATCCCCCACAGGGC	41350649	41350668	26
T15	5344085	5344355	GATTACTAAAATTTACCTGGAGGCGATTGAGTACATAAGTGTACTTCCCCCACAGCTCTGGTCGGCTCTCCATTAGGGAGAGGTCCAGAACACGTTTGATACACCACACTCCAAAGCTTATTATTATATCTGCTCTCCAAACACATCCTTCCCCACAGTTAGGGATTGAGGTTACAGAAAAACTAGACCAATTTGCCTCATTATTCTTCATTGAAGAACAA	Chr10	TGGAGAGCCGACCAGAGCTG	5344162	5344181	27
